# Supplementary material for: Comparative Transcriptomic and Metagenomic Analyses of Influenza Virus-Infected Nasal Epithelial Cells From Multiple Individuals Reveal Specific Nasal-Initiated Signatures
Source: Front Microbiol. 2018 Nov 14;9:2685. doi: 10.3389/fmicb.2018.02685 (PMC6246735; doi:10.3389/fmicb.2018.02685)
Supplement: TABLE S3 — Complete gene list output from microarray analysis. [file Table_3.xlsx]

## Sheet: Table S3 Significant Genes
Supplementary table S3
Protein	Time vs 0h	log2FC	score	SignedScore	FDR	log_oddsDE	log2FC_1	log2FC_2	log2FC_3	log2FC_4	log2FC_5	nUp	nDown
IFIT2	8h/0h	3.22732	0.999999	0.999999	3.53487e-07	13.5384	2.41915	4.2507	2.45658	3.44939	3.56082	5	0
IFIT3	8h/0h	2.69747	0.999998	0.999998	5.32347e-07	12.9479	1.84811	3.54595	2.34089	2.79342	2.95898	5	0
RSAD2	8h/0h	3.17443	0.999996	0.999996	7.43042e-07	12.5327	2.15983	4.35046	2.70759	3.30886	3.34538	5	0
USP18	8h/0h	1.53508	0.999976	0.999976	3.14851e-06	10.6317	0.944714	1.86433	1.11179	1.96826	1.78633	5	0
MX1	8h/0h	1.79884	0.99996	0.99996	6.89178e-06	10.126	0.944762	2.12659	1.65998	2.26474	1.99813	5	0
OAS2	8h/0h	1.84401	0.999958	0.999958	7.00333e-06	10.0895	1.16794	2.1503	1.19642	2.5252	2.1802	5	0
IFIT1	8h/0h	3.84284	0.999955	0.999955	7.83197e-06	10.0116	2.33324	5.04181	3.02687	4.24312	4.56918	5	0
OAS1	8h/0h	1.47856	0.99995	0.99995	8.32545e-06	9.90906	1.05414	1.68414	1.00347	1.77469	1.87638	5	0
SAMD9	8h/0h	1.16149	0.999886	0.999886	2.1076e-05	9.07987	0.726629	1.35133	0.830645	1.46534	1.43349	5	0
CXCL10	8h/0h	4.4598	0.999885	0.999885	2.13229e-05	9.07287	2.17453	5.87854	4.48225	4.95998	4.80372	5	0
USP41	8h/0h	1.28884	0.999596	0.999596	7.08818e-05	7.81399	0.661193	1.5708	0.99204	1.59402	1.62615	5	0
OAS3	8h/0h	0.877759	0.999199	0.999199	0.000137876	7.12897	0.39115	1.20092	0.74421	1.06484	0.987674	5	0
SAMD9L	8h/0h	1.54894	0.999175	0.999175	0.000143826	7.0994	0.658406	2.05906	1.22539	2.21453	1.58731	5	0
DDX58	8h/0h	1.88585	0.999124	0.999124	0.000152274	7.03939	0.894542	2.49516	1.31954	2.68337	2.03666	5	0
IFI44	8h/0h	1.78511	0.998789	0.998789	0.000203376	6.71537	1.03481	2.47908	1.11505	2.56499	1.73159	5	0
TRIM21	8h/0h	0.857186	0.998618	0.998618	0.000227986	6.58271	0.513474	1.21972	0.490079	1.0272	1.03546	5	0
DDX60L	8h/0h	1.40938	0.997987	0.997987	0.000354662	6.20619	0.625143	2.10181	0.936507	1.87087	1.51255	5	0
RNU1-20P	8h/0h	-0.40615	0.997965	-0.997965	0.000361911	6.19508	-0.458379	-0.463504	-0.500219	-0.23394	-0.374709	0	5
HERC5	8h/0h	1.29096	0.997838	0.997838	0.000386672	6.13461	0.659245	1.73149	0.836157	1.65893	1.56896	5	0
MX2	8h/0h	1.34478	0.99771	0.99771	0.000410122	6.07684	0.447365	1.62264	1.27597	1.81608	1.56186	5	0
PNPT1	8h/0h	1.05431	0.997646	0.997646	0.000423597	6.04927	0.690638	1.27599	0.491776	1.35919	1.45396	5	0
RNU11	8h/0h	-0.56446	0.99701	-0.99701	0.000542822	5.80934	-0.676369	-0.549039	-0.858697	-0.399108	-0.339086	0	5
CXCL11	8h/0h	2.51392	0.996941	0.996941	0.000562467	5.78644	1.11778	3.75533	2.06013	3.18523	2.45115	5	0
NKTR	8h/0h	-0.479341	0.996727	-0.996727	0.000599391	5.71877	-0.514834	-0.43755	-0.445856	-0.33508	-0.663386	0	5
RNU1-10P	8h/0h	-0.345626	0.994855	-0.994855	0.00098923	5.26463	-0.414312	-0.340309	-0.40958	-0.274574	-0.289355	0	5
STAT1	8h/0h	1.23221	0.993391	0.993391	0.00142657	5.01265	0.398281	1.74309	0.833394	1.60358	1.58272	5	0
EIF2AK2	8h/0h	0.883617	0.992673	0.992673	0.00151289	4.90883	0.343577	1.13713	0.612557	1.13612	1.18871	5	0
RBM6	8h/0h	-0.36377	0.99243	-0.99243	0.00164557	4.87592	-0.446023	-0.349226	-0.217296	-0.416148	-0.390155	0	5
XAF1	8h/0h	1.25413	0.992414	0.992414	0.0016516	4.87379	0.331248	1.72115	1.00034	1.6724	1.54552	5	0
PARP12	8h/0h	0.695523	0.992031	0.992031	0.00175479	4.82424	0.329359	0.808324	0.530968	0.812548	0.996414	5	0
IFI44L	8h/0h	2.66513	0.991962	0.991962	0.00179202	4.81545	1.3075	3.56461	1.64718	3.45744	3.34892	5	0
RNU1-12P	8h/0h	-0.41768	0.989581	-0.989581	0.0022788	4.55361	-0.453431	-0.452435	-0.289331	-0.427099	-0.466101	0	5
RNU1-13P	8h/0h	-0.41768	0.989581	-0.989581	0.0022788	4.55361	-0.453431	-0.452435	-0.289331	-0.427099	-0.466101	0	5
HERC6	8h/0h	1.19203	0.988905	0.988905	0.002395	4.49007	0.256617	1.6882	0.777627	1.77102	1.46667	5	0
OASL	8h/0h	1.68284	0.988311	0.988311	0.00260346	4.43736	0.622484	2.32041	0.957362	2.2373	2.27667	5	0
SREK1	8h/0h	-0.381556	0.988012	-0.988012	0.00277418	4.41183	-0.481397	-0.266512	-0.362613	-0.37892	-0.418336	0	5
RNU1-14P	8h/0h	-0.379253	0.984625	-0.984625	0.00339638	4.15952	-0.355547	-0.442026	-0.445871	-0.265091	-0.387728	0	5
HERC2P2	8h/0h	-0.404666	0.984235	-0.984235	0.00345646	4.13405	-0.295759	-0.593267	-0.221917	-0.40397	-0.508418	0	5
MIR4668	8h/0h	-1.07858	0.983006	-0.983006	0.00370796	4.05775	-0.930416	-0.810412	-0.780901	-1.3756	-1.49556	0	5
EPSTI1	8h/0h	1.48005	0.9823	0.9823	0.00385956	4.01634	0.404658	2.14812	0.981115	1.95719	1.90915	5	0
IFIT5	8h/0h	1.48943	0.980406	0.980406	0.00429119	3.91274	0.780656	2.122	0.827376	1.40158	2.31556	5	0
DLGAP1-AS1	8h/0h	-0.40111	0.980331	-0.980331	0.00431488	3.90883	-0.269926	-0.637143	-0.433093	-0.360472	-0.304918	0	5
PARP14	8h/0h	0.850442	0.979582	0.979582	0.00450718	3.87072	0.131732	1.22325	0.699117	1.18067	1.01744	5	0
IFIH1	8h/0h	1.40051	0.979463	0.979463	0.00453152	3.86479	0.404174	2.01674	0.963755	1.68967	1.92822	5	0
SP110	8h/0h	0.909047	0.97941	0.97941	0.00455594	3.86216	0.301947	1.31985	0.724256	1.14832	1.05087	5	0
RNU1-19P	8h/0h	-0.359439	0.978495	-0.978495	0.00476672	3.81774	-0.328338	-0.296799	-0.591855	-0.266411	-0.313791	0	5
RNU1-11P	8h/0h	-0.376342	0.974787	-0.974787	0.00548817	3.65484	-0.469898	-0.304797	-0.511991	-0.282373	-0.312652	0	5
PARP9	8h/0h	0.827675	0.972357	0.972357	0.00600518	3.56035	0.292503	1.08338	0.55993	1.09097	1.11159	5	0
CXCL9	8h/0h	1.91289	0.967501	0.967501	0.00715126	3.3935	0.426511	2.74993	2.07454	2.43792	1.87553	5	0
INTS3	8h/0h	-0.306723	0.964098	-0.964098	0.0077046	3.29041	-0.403314	-0.203302	-0.205869	-0.422474	-0.298656	0	5
HERC2P3	8h/0h	-0.357132	0.961761	-0.961761	0.00817996	3.22491	-0.271961	-0.525338	-0.200494	-0.398469	-0.389399	0	5
SAMD9	24h/0h	3.18718	1	1	0	22.8282	3.36648	2.83677	2.92364	3.27681	3.53218	5	0
USP18	24h/0h	3.73823	1	1	1.21853e-10	22.393	3.46234	3.78689	3.55559	3.77128	4.11505	5	0
OAS3	24h/0h	3.06078	1	1	1.55075e-10	21.768	2.72249	3.13612	3.13126	2.89258	3.42145	5	0
SAMD9L	24h/0h	4.32111	1	1	2.20641e-10	21.2765	4.2097	4.43972	3.74297	4.45065	4.7625	5	0
HERC6	24h/0h	3.48142	1	1	3.78763e-10	20.8573	3.2017	3.66592	3.16958	3.56187	3.80804	5	0
RSAD2	24h/0h	5.93301	1	1	4.61389e-10	20.6505	5.42097	6.45394	5.63866	5.86301	6.28849	5	0
IFIT2	24h/0h	5.37691	1	1	5.49123e-10	20.4139	4.68176	5.70605	5.10264	5.60611	5.78799	5	0
OAS2	24h/0h	4.11244	1	1	6.50799e-10	20.3495	4.09969	3.95374	3.84569	4.25928	4.40378	5	0
OAS1	24h/0h	3.37974	1	1	7.39948e-10	20.2925	3.23279	3.14968	3.1375	3.52502	3.85369	5	0
PNPT1	24h/0h	2.86086	1	1	9.72497e-10	19.8966	2.81474	2.72131	2.39228	2.88136	3.49462	5	0
HERC5	24h/0h	4.08292	1	1	1.39434e-09	19.3535	3.83121	4.07063	3.65237	4.14693	4.71349	5	0
USP41	24h/0h	3.21536	1	1	1.5531e-09	19.3162	2.77834	3.30659	3.02971	3.21675	3.74541	5	0
BST2	24h/0h	2.96076	1	1	1.70198e-09	19.3012	2.61285	3.0285	3.08935	2.53438	3.53872	5	0
MX1	24h/0h	3.36321	1	1	2.16862e-09	18.5791	2.7136	3.39254	3.48443	3.57897	3.64652	5	0
IFI35	24h/0h	2.46481	1	1	3.21155e-09	18.0152	1.93761	2.66908	2.51936	2.51243	2.68556	5	0
LAMP3	24h/0h	3.69682	1	1	3.70273e-09	17.7448	2.94321	4.04409	3.48251	3.72474	4.28956	5	0
GBP4	24h/0h	4.41246	1	1	4.34095e-09	17.5417	3.49608	4.80748	3.96776	4.64423	5.14677	5	0
LAP3	24h/0h	2.45453	1	1	5.10035e-09	17.4948	1.97575	2.46635	2.32258	2.45402	3.05395	5	0
MX2	24h/0h	3.21613	1	1	5.84628e-09	17.4601	2.58617	3.12476	3.46875	3.45738	3.4436	5	0
CXCL11	24h/0h	6.32181	1	1	6.57082e-09	17.4529	5.37886	6.71481	5.66214	6.84636	7.00691	5	0
IFIT3	24h/0h	3.89225	1	1	8.53225e-09	17.3898	3.2037	4.25972	3.80412	4.01863	4.17511	5	0
DDX60L	24h/0h	3.87295	1	1	1.03142e-08	17.2381	3.88238	3.8893	3.12443	4.00679	4.46186	5	0
PARP12	24h/0h	2.12796	1	1	1.09517e-08	17.1993	2.01455	2.10646	1.85867	2.05184	2.60826	5	0
PARP14	24h/0h	2.68564	1	1	1.15897e-08	17.1699	2.51789	2.70289	2.42227	2.82085	2.96428	5	0
TRIM21	24h/0h	2.0787	1	1	1.35125e-08	17.039	1.92682	2.20392	1.77853	2.19401	2.29021	5	0
EPSTI1	24h/0h	4.16349	1	1	1.41701e-08	16.9707	3.75469	4.52884	3.57909	3.98907	4.96577	5	0
RNF213	24h/0h	2.20042	1	1	1.72912e-08	16.7842	1.747	2.22846	2.18755	2.14451	2.69456	5	0
STAT1	24h/0h	3.02828	1	1	1.80485e-08	16.7406	2.76772	3.20267	2.74507	2.9973	3.42863	5	0
TRANK1	24h/0h	2.84541	1	1	1.88226e-08	16.67	2.35534	3.04197	2.58381	2.82034	3.42561	5	0
HRASLS2	24h/0h	3.61331	1	1	1.96473e-08	16.6363	3.13331	4.07249	2.96969	3.36212	4.52895	5	0
GMPR	24h/0h	2.52023	1	1	2.04788e-08	16.5489	2.01068	2.48825	2.70266	2.43457	2.96499	5	0
GBP5	24h/0h	3.32802	1	1	2.13874e-08	16.511	2.36181	3.41786	3.16356	3.68179	4.01507	5	0
DDX58	24h/0h	4.16889	1	1	2.23098e-08	16.4882	3.79915	4.37908	3.4051	4.4726	4.78853	5	0
SAMHD1	24h/0h	2.75218	1	1	2.52086e-08	16.3138	2.18885	2.67371	3.19622	3.11007	2.59208	5	0
SP110	24h/0h	2.73569	1	1	2.74149e-08	16.1946	2.38937	3.0249	2.36206	2.6224	3.27972	5	0
CMPK2	24h/0h	2.44078	1	1	2.85795e-08	16.1767	2.24351	2.3573	2.25544	2.24085	3.10679	5	0
DHX58	24h/0h	1.37047	1	1	2.97326e-08	16.1508	1.18265	1.38605	1.29261	1.40297	1.58808	5	0
IFIH1	24h/0h	3.97489	1	1	3.08886e-08	16.1433	3.56024	4.1256	3.46494	3.83817	4.8855	5	0
TNFSF13B	24h/0h	2.2213	1	1	3.20179e-08	16.068	1.68293	2.04198	2.16878	2.45798	2.75482	5	0
PARP9	24h/0h	2.47751	1	1	3.32365e-08	16.0666	2.32148	2.60044	2.13797	2.3145	3.01313	5	0
CD38	24h/0h	3.53037	1	1	3.44176e-08	16.0438	2.5143	3.51436	3.41164	3.7822	4.42935	5	0
EIF2AK2	24h/0h	2.22912	1	1	4.51889e-08	15.8959	2.18542	2.26686	2.02692	2.15717	2.50924	5	0
APOL6	24h/0h	1.59472	1	1	4.62958e-08	15.8193	1.45986	1.64355	1.47516	1.6355	1.75951	5	0
IFI27	24h/0h	3.80326	1	1	5.44083e-08	15.3971	2.9034	3.69744	4.39163	4.0068	4.01703	5	0
BLZF1	24h/0h	1.77041	1	1	6.01135e-08	15.3419	1.79279	1.62801	1.42815	1.74056	2.26256	5	0
XRN1	24h/0h	1.81169	1	1	6.20307e-08	15.3015	1.63849	1.68333	1.50961	1.87277	2.35424	5	0
TAP1	24h/0h	2.36765	1	1	7.89944e-08	15.2642	1.79491	2.43095	2.25803	2.55743	2.7969	5	0
PPM1K	24h/0h	2.06658	1	1	9.31126e-08	15.213	1.41353	2.08036	2.16182	2.2067	2.47052	5	0
CXCL10	24h/0h	7.23442	1	1	9.46383e-08	15.2006	5.42489	7.90987	7.12077	7.63432	8.08226	5	0
OASL	24h/0h	4.02266	1	1	9.77606e-08	15.1547	3.4383	3.85856	3.76685	4.50957	4.54002	5	0
IFIT1	24h/0h	5.72487	1	1	1.0486e-07	14.979	4.51093	6.18984	5.16719	6.18976	6.56662	5	0
GBP1	24h/0h	3.01778	1	1	1.12837e-07	14.8493	2.46233	2.71093	2.7709	3.73759	3.40713	5	0
PLSCR1	24h/0h	1.9796	1	1	1.15005e-07	14.8401	1.795	1.97161	1.83669	1.9606	2.33411	5	0
XAF1	24h/0h	2.77869	1	1	1.22236e-07	14.6946	2.17578	2.84266	2.66291	3.02049	3.19163	5	0
TRIM14	24h/0h	1.18832	1	1	1.24761e-07	14.6741	1.20906	1.16546	0.99613	1.18377	1.3872	5	0
SP100	24h/0h	1.77277	0.999999	0.999999	1.35581e-07	14.4802	1.51824	1.76771	1.4606	1.83891	2.27838	5	0
NMI	24h/0h	2.02298	0.999999	0.999999	1.38712e-07	14.4272	1.86973	2.18486	1.57239	2.06275	2.42516	5	0
WARS	24h/0h	2.61421	0.999999	0.999999	1.45416e-07	14.3305	1.91989	2.93797	2.1406	2.61809	3.45451	5	0
MASTL	24h/0h	1.65217	0.999999	0.999999	1.5329e-07	14.186	1.54739	1.37621	1.58516	2.03169	1.72038	5	0
MLKL	24h/0h	1.91449	0.999999	0.999999	1.57553e-07	14.1226	1.46144	1.63247	1.95704	1.93957	2.58191	5	0
IDO1	24h/0h	3.57368	0.999999	0.999999	2.08746e-07	14.0321	2.21353	3.8705	3.30898	3.96837	4.507	5	0
EHD4	24h/0h	1.43199	0.999999	0.999999	2.13037e-07	14.0277	1.19545	1.18429	1.53062	1.40047	1.84913	5	0
ZNFX1	24h/0h	1.83099	0.999999	0.999999	2.21733e-07	13.9629	1.75036	1.87288	1.33137	1.95987	2.24049	5	0
NUPR1	24h/0h	1.947	0.999999	0.999999	2.26249e-07	13.9625	1.31935	1.98357	2.19567	2.14024	2.09619	5	0
GBP6	24h/0h	1.42062	0.999999	0.999999	2.44603e-07	13.8445	1.4073	1.19784	1.10375	1.66633	1.7279	5	0
LGALS9	24h/0h	1.63377	0.999999	0.999999	2.49547e-07	13.7809	1.15963	1.85414	1.53479	1.57415	2.04614	5	0
STAT2	24h/0h	2.24844	0.999999	0.999999	2.60129e-07	13.7342	1.77732	2.32741	1.98851	2.25362	2.89534	5	0
FTSJD2	24h/0h	1.41007	0.999999	0.999999	2.71213e-07	13.69	1.03936	1.53203	1.29538	1.41029	1.77329	5	0
NUB1	24h/0h	1.59129	0.999999	0.999999	2.76887e-07	13.6464	1.28348	1.76718	1.26302	1.61169	2.0311	5	0
CCNA1	24h/0h	2.19218	0.999999	0.999999	2.88863e-07	13.6122	2.63943	1.35757	2.44254	2.53567	1.98568	5	0
PSMB9	24h/0h	1.42701	0.999999	0.999999	2.94905e-07	13.5866	1.08189	1.2758	1.4862	1.50827	1.78288	5	0
CD68	24h/0h	1.74571	0.999999	0.999999	3.59305e-07	13.4287	1.78945	1.7377	1.29476	1.5577	2.34894	5	0
GBP1P1	24h/0h	2.84904	0.999998	0.999998	3.72897e-07	13.3331	2.06926	2.84715	2.5694	3.34756	3.41186	5	0
HCAR3	24h/0h	1.09422	0.999998	0.999998	3.80276e-07	13.309	0.84711	1.01924	1.27976	1.06108	1.26389	5	0
IFI44	24h/0h	3.29242	0.999998	0.999998	4.03537e-07	13.1749	3.19235	3.34406	2.67523	3.8464	3.40403	5	0
TAP2	24h/0h	1.34566	0.999998	0.999998	4.12174e-07	13.1635	1.03103	1.11591	1.37063	1.44433	1.76639	5	0
GBP2	24h/0h	2.12575	0.999998	0.999998	4.78792e-07	13.1451	1.52537	2.00559	1.85863	2.35327	2.88588	5	0
LIFR	24h/0h	2.41703	0.999998	0.999998	5.03922e-07	13.0452	2.31571	2.45796	1.803	2.19527	3.31319	5	0
ACE2	24h/0h	1.60022	0.999998	0.999998	5.2257e-07	12.9607	1.45612	1.75776	1.15709	1.45117	2.17899	5	0
GNB4	24h/0h	1.51009	0.999998	0.999998	5.42181e-07	12.901	1.36169	1.38852	1.14997	1.67928	1.97099	5	0
LGALS9B	24h/0h	1.47457	0.999997	0.999997	5.52517e-07	12.8043	1.10111	1.53387	1.30065	1.43022	2.00699	5	0
FYB	24h/0h	1.15216	0.999997	0.999997	5.64077e-07	12.7594	0.840236	1.07046	1.17124	1.49989	1.17899	5	0
IFI44L	24h/0h	5.15366	0.999997	0.999997	6.0019e-07	12.7155	4.5219	5.69188	3.95306	5.245	6.35647	5	0
TRIM5	24h/0h	1.50878	0.999997	0.999997	6.37571e-07	12.6742	1.32427	1.54389	1.34323	1.40751	1.92499	5	0
DDX60	24h/0h	3.26556	0.999997	0.999997	6.50227e-07	12.6629	3.18949	3.86425	2.54669	3.54962	3.17777	5	0
CD274	24h/0h	3.34361	0.999997	0.999997	6.75626e-07	12.6148	2.62462	3.32674	2.78517	3.63181	4.3497	5	0
MYD88	24h/0h	1.24514	0.999997	0.999997	7.01971e-07	12.5842	1.21797	0.984447	1.09144	1.32551	1.60634	5	0
APOL1	24h/0h	1.45013	0.999996	0.999996	7.29292e-07	12.553	1.28762	1.42485	1.2238	1.4031	1.91129	5	0
CXCL9	24h/0h	4.42211	0.999996	0.999996	7.57011e-07	12.4609	3.25878	4.04319	4.30041	5.2068	5.30139	5	0
ADAR	24h/0h	1.13828	0.999996	0.999996	7.87318e-07	12.4343	0.979911	1.27227	1.04148	0.924201	1.47354	5	0
ETV7	24h/0h	1.45051	0.999995	0.999995	8.19556e-07	12.2029	0.959173	1.52108	1.40211	1.83881	1.53137	5	0
GBP3	24h/0h	1.78867	0.999994	0.999994	8.8666e-07	12.044	1.2417	1.92443	1.45519	1.91868	2.40334	5	0
ISG15	24h/0h	1.46746	0.999994	0.999994	9.101e-07	12.0203	1.19101	1.53139	2.06692	1.30926	1.23873	5	0
RTP4	24h/0h	2.51437	0.999994	0.999994	9.33983e-07	12.0026	2.42228	2.43709	1.98321	2.93522	2.79403	5	0
SLC16A4	24h/0h	1.03485	0.999994	0.999994	9.58142e-07	11.9975	1.10702	1.04699	1.00903	0.709755	1.30146	5	0
TDRD7	24h/0h	1.7041	0.999994	0.999994	9.82224e-07	11.9483	1.27528	1.97214	1.37533	1.60416	2.29358	5	0
TLR3	24h/0h	1.92144	0.999993	0.999993	1.00752e-06	11.8257	1.68547	2.14968	1.51096	1.76818	2.4929	5	0
TGM1	24h/0h	1.14924	0.999992	0.999992	1.06605e-06	11.7935	1.12099	1.16936	0.921665	1.09075	1.44343	5	0
PDCD1LG2	24h/0h	1.87915	0.999992	0.999992	1.12491e-06	11.7866	1.07053	1.9285	1.72819	2.20312	2.4654	5	0
UBE2L6	24h/0h	1.6457	0.999992	0.999992	1.1541e-06	11.7704	1.04219	1.98302	1.85851	1.56363	1.78113	5	0
DTX3L	24h/0h	1.79511	0.999992	0.999992	1.18359e-06	11.7385	1.42406	1.91015	1.67407	1.60518	2.36208	5	0
PSMB8	24h/0h	1.18243	0.99999	0.99999	1.28328e-06	11.4803	0.778527	1.26357	1.22736	1.17536	1.46731	5	0
TOR1B	24h/0h	1.52155	0.999988	0.999988	1.63112e-06	11.3567	1.3959	1.38536	1.45411	1.25261	2.11976	5	0
TLR2	24h/0h	2.18981	0.999988	0.999988	1.71696e-06	11.3204	1.86631	1.91401	1.74887	2.3873	3.03254	5	0
RASGRP3	24h/0h	1.36667	0.999984	0.999984	1.86798e-06	11.0557	0.723472	1.46311	1.5331	1.4758	1.63787	5	0
TMEM140	24h/0h	1.96597	0.999984	0.999984	1.92578e-06	11.0493	1.23103	2.15428	1.98991	1.88226	2.57237	5	0
APOBEC3G	24h/0h	1.13423	0.999984	0.999984	1.98351e-06	11.0473	0.772691	1.19671	1.12833	1.29882	1.27458	5	0
STX11	24h/0h	1.80668	0.999983	0.999983	2.16037e-06	10.9637	1.2922	1.48196	1.57462	2.22205	2.46257	5	0
SLC25A28	24h/0h	1.169	0.99998	0.99998	2.54299e-06	10.8318	0.915411	0.969805	1.0728	1.53645	1.35053	5	0
BRIP1	24h/0h	3.14344	0.999975	0.999975	3.31082e-06	10.5896	1.69665	3.54896	2.67825	3.28843	4.50491	5	0
MUC15	24h/0h	1.75253	0.999975	0.999975	3.4776e-06	10.5837	1.73143	1.72864	1.17338	1.86316	2.26606	5	0
RBMS2	24h/0h	1.19062	0.999972	0.999972	3.73454e-06	10.4908	1.05247	1.24145	0.879893	1.05758	1.7217	5	0
SERPING1	24h/0h	1.47315	0.999972	0.999972	3.82464e-06	10.4889	0.934408	1.86248	1.37468	1.20083	1.99337	5	0
CCRL1	24h/0h	1.64243	0.999972	0.999972	3.91425e-06	10.4875	1.03987	1.48173	1.53665	2.0793	2.07458	5	0
SLC16A1	24h/0h	0.924414	0.999972	0.999972	4.00335e-06	10.4658	0.964716	0.849401	0.617644	1.01955	1.17076	5	0
TMEM27	24h/0h	1.36693	0.999971	0.999971	4.09406e-06	10.4462	0.943297	1.46215	1.49295	1.01058	1.9257	5	0
C19orf66	24h/0h	1.01687	0.99997	0.99997	4.37304e-06	10.401	0.58849	1.03218	1.12381	1.14722	1.19267	5	0
MXD1	24h/0h	1.43058	0.999963	0.999963	5.09675e-06	10.2019	1.04568	1.13603	1.3075	1.58588	2.07782	5	0
TRIM38	24h/0h	1.20498	0.999962	0.999962	5.44075e-06	10.1787	1.11528	1.15302	0.93237	1.1505	1.67375	5	0
GTPBP1	24h/0h	0.778838	0.999962	0.999962	5.55528e-06	10.1774	0.583958	0.693897	0.844177	0.897356	0.874798	5	0
IFI16	24h/0h	1.63079	0.999962	0.999962	5.66918e-06	10.1745	1.24707	1.9272	1.37607	1.32772	2.2759	5	0
APOL2	24h/0h	1.4425	0.999958	0.999958	7.11913e-06	10.0815	1.38524	1.20264	0.946664	1.92333	1.75461	5	0
IFIT5	24h/0h	2.53458	0.999955	0.999955	7.71087e-06	10.0194	2.30838	2.70904	1.89248	2.33768	3.42529	5	0
JAK2	24h/0h	1.5589	0.999945	0.999945	9.16174e-06	9.80712	1.36368	1.24791	1.02916	1.83714	2.3166	5	0
IFNL2	24h/0h	3.38581	0.999945	0.999945	9.59738e-06	9.80059	1.9638	2.99126	3.23285	3.86825	4.8729	5	0
DUOX2	24h/0h	1.58806	0.999943	0.999943	9.74147e-06	9.76536	1.3369	1.30967	1.40974	2.19068	1.69329	5	0
TMEM62	24h/0h	1.22259	0.999938	0.999938	1.05111e-05	9.68705	1.39145	0.864472	1.12497	0.978651	1.75342	5	0
PML	24h/0h	1.22594	0.999936	0.999936	1.08304e-05	9.65968	0.729864	1.35075	1.16501	1.26886	1.6152	5	0
SCLT1	24h/0h	1.13514	0.999933	0.999933	1.14884e-05	9.60601	0.817499	1.21137	0.864876	1.20235	1.5796	5	0
TMEM171	24h/0h	1.60662	0.999933	0.999933	1.16576e-05	9.60414	1.57833	1.03446	1.24374	1.9416	2.23496	5	0
HLA-E	24h/0h	1.14773	0.999922	0.999922	1.25382e-05	9.45781	0.817218	1.13799	1.05489	1.03807	1.69046	5	0
IFI6	24h/0h	3.52417	0.99992	0.99992	1.4071e-05	9.42907	2.58365	4.05393	2.77573	3.95979	4.24776	5	0
SP140L	24h/0h	1.23973	0.99991	0.99991	1.62777e-05	9.31067	1.06662	1.23146	0.884563	1.25436	1.76167	5	0
LGMN	24h/0h	1.10885	0.999908	0.999908	1.64866e-05	9.29252	0.8176	0.973803	1.06709	0.972673	1.71311	5	0
NUDCD1	24h/0h	0.938805	0.999906	0.999906	1.71254e-05	9.27514	0.730414	0.945604	0.833933	0.955266	1.22881	5	0
ZBP1	24h/0h	0.991812	0.999906	0.999906	1.75517e-05	9.27025	0.546081	0.888637	0.980328	1.32294	1.22108	5	0
PRKD2	24h/0h	0.836299	0.999904	0.999904	1.7764e-05	9.2508	0.522326	0.933803	0.827156	0.843043	1.05517	5	0
IFITM1	24h/0h	1.42863	0.999897	0.999897	1.84192e-05	9.18386	0.877396	1.80778	1.22265	1.50786	1.72749	5	0
RASGEF1B	24h/0h	1.13889	0.999891	0.999891	1.93639e-05	9.12763	0.893416	0.883303	0.990786	1.29492	1.632	5	0
CCDC109B	24h/0h	1.58152	0.999888	0.999888	2.00902e-05	9.10001	1.07083	1.62972	1.19131	1.53379	2.48196	5	0
CNP	24h/0h	1.11723	0.999884	0.999884	2.2065e-05	9.0645	0.8505	1.11705	0.990722	1.0411	1.58678	5	0
CASP1	24h/0h	1.62419	0.99988	0.99988	2.25581e-05	9.02923	1.24371	1.87426	1.13034	1.56054	2.31211	5	0
PGAP1	24h/0h	1.76902	0.999876	0.999876	2.30671e-05	8.99853	1.23742	1.57734	1.23278	2.20472	2.59283	5	0
SLC18B1	24h/0h	1.27252	0.999876	0.999876	2.33289e-05	8.99725	1.21406	1.24587	0.890334	1.11321	1.89912	5	0
DUOXA2	24h/0h	2.47423	0.999868	0.999868	2.41282e-05	8.93114	1.29191	2.56716	2.34955	3.5085	2.65405	5	0
IFNL3	24h/0h	2.57269	0.999865	0.999865	2.44067e-05	8.9124	1.35	1.99066	2.64184	3.09155	3.78942	5	0
HSH2D	24h/0h	1.02972	0.999862	0.999862	2.52637e-05	8.889	0.638889	0.864075	1.31705	0.994075	1.3345	5	0
DNAJA1	24h/0h	1.02402	0.99986	0.99986	2.61279e-05	8.87388	0.798034	1.0896	0.888244	0.900121	1.4441	5	0
N4BP1	24h/0h	0.844939	0.99986	0.99986	2.64161e-05	8.871	0.648018	0.869905	0.898856	0.71444	1.09347	5	0
APOL3	24h/0h	1.04429	0.999859	0.999859	2.67039e-05	8.86807	0.692002	1.05254	1.10063	1.39324	0.983051	5	0
BTC	24h/0h	1.54283	0.999837	0.999837	2.91623e-05	8.72375	1.14398	1.65382	1.26107	1.48463	2.17063	5	0
THEMIS2	24h/0h	0.831934	0.999836	0.999836	2.94919e-05	8.71411	0.45322	0.893825	1.00628	0.872347	0.934002	5	0
TNFSF10	24h/0h	1.57595	0.99983	0.99983	3.01658e-05	8.67727	0.85553	1.64393	1.50881	1.82477	2.04672	5	0
SECTM1	24h/0h	1.37904	0.999829	0.999829	3.05095e-05	8.6757	0.543834	1.49375	1.60321	1.60626	1.64813	5	0
APOBEC3F	24h/0h	0.958732	0.999827	0.999827	3.11961e-05	8.66385	0.609126	1.02994	0.833729	0.994974	1.32589	5	0
STARD5	24h/0h	1.46604	0.999821	0.999821	3.1889e-05	8.63058	0.878224	1.29243	1.38039	1.9969	1.78226	5	0
ANKFY1	24h/0h	0.894609	0.999819	0.999819	3.22441e-05	8.61421	0.817655	0.915133	0.728617	0.735542	1.2761	5	0
BIRC3	24h/0h	1.66232	0.999798	0.999798	3.41239e-05	8.50907	1.52709	1.15756	1.3257	2.09155	2.20972	5	0
KLHDC7B	24h/0h	1.29334	0.999797	0.999797	3.49239e-05	8.50257	0.586665	1.60223	1.2965	1.50053	1.48076	5	0
PSME2P2	24h/0h	1.19984	0.999797	0.999797	3.53229e-05	8.49968	0.867545	1.1806	0.98467	1.07895	1.88745	5	0
PSME2	24h/0h	1.06084	0.999795	0.999795	3.57214e-05	8.4933	0.847506	1.14853	0.796607	0.861694	1.64985	5	0
VNN3	24h/0h	1.51403	0.999791	0.999791	3.61211e-05	8.47133	0.854712	1.18078	1.54344	2.25163	1.73959	5	0
CASP10	24h/0h	1.47134	0.99979	0.99979	3.65296e-05	8.4685	1.20259	1.2049	0.997372	1.71518	2.23667	5	0
HCAR2	24h/0h	1.17104	0.999776	0.999776	3.90163e-05	8.40387	0.991319	1.16994	1.33599	0.955689	1.40228	5	0
RBM43	24h/0h	1.31562	0.99977	0.99977	3.94454e-05	8.37706	1.1216	1.38928	0.773775	1.3877	1.90574	5	0
ZFYVE26	24h/0h	1.3666	0.999766	0.999766	3.98866e-05	8.36091	0.806674	1.48856	1.15913	1.40246	1.97615	5	0
HDX	24h/0h	1.01248	0.999764	0.999764	4.12277e-05	8.35261	0.798886	1.00298	0.69138	1.15121	1.41796	5	0
BRCA2	24h/0h	0.999179	0.99975	0.99975	4.30378e-05	8.29491	0.724447	0.960184	0.949504	1.37371	0.988048	5	0
DAPP1	24h/0h	1.01661	0.99975	0.99975	4.35075e-05	8.29318	0.805517	0.661307	0.973269	1.28159	1.36136	5	0
BCL2L14	24h/0h	1.04666	0.999743	0.999743	4.49234e-05	8.26773	0.762569	0.941228	1.03545	1.22457	1.26948	5	0
RNF19B	24h/0h	1.44911	0.999741	0.999741	4.58792e-05	8.25816	0.956605	1.36772	1.30855	1.49358	2.11911	5	0
KIAA0040	24h/0h	0.644771	0.999734	0.999734	4.63572e-05	8.23291	0.681321	0.503942	0.509128	0.655436	0.874029	5	0
IFNL1	24h/0h	2.55307	0.999733	0.999733	4.73394e-05	8.22644	1.55385	1.92856	2.36783	2.82048	4.09463	5	0
PSMA2	24h/0h	0.978581	0.999714	0.999714	4.83417e-05	8.15804	0.806373	1.06791	0.728022	0.782521	1.50808	5	0
C5orf56	24h/0h	0.58465	0.999713	0.999713	4.88695e-05	8.15567	0.457686	0.525558	0.575221	0.709382	0.655403	5	0
ELL2	24h/0h	-0.931838	0.999711	-0.999711	4.93963e-05	8.1504	-0.642677	-0.945355	-0.775133	-1.10349	-1.19254	0	5
OPTN	24h/0h	1.49428	0.999702	0.999702	5.46953e-05	8.11975	0.717744	1.58235	1.2161	1.74846	2.20674	5	0
C4orf33	24h/0h	0.743224	0.999702	0.999702	5.52198e-05	8.11808	0.790569	0.670952	0.544095	0.806016	0.90449	5	0
PATL1	24h/0h	1.23578	0.999662	0.999662	5.90379e-05	7.9909	0.945122	1.15839	0.919927	1.35668	1.79878	5	0
FAM46A	24h/0h	1.05799	0.999576	0.999576	7.36309e-05	7.76534	1.00591	0.922174	0.708434	1.16604	1.48739	5	0
STARD4	24h/0h	1.44036	0.99957	0.99957	7.50502e-05	7.75172	1.64252	1.02344	1.10899	1.23328	2.19355	5	0
TNFRSF10D	24h/0h	-0.693896	0.999558	-0.999558	7.57669e-05	7.72384	-0.627	-1.03381	-0.622295	-0.639629	-0.546743	0	5
IFNB1	24h/0h	3.53383	0.999557	0.999557	7.72407e-05	7.72166	1.84501	3.35715	2.86599	4.4366	5.16438	5	0
CARD17	24h/0h	2.16099	0.999529	0.999529	8.38204e-05	7.66114	2.0716	1.74941	1.00195	2.7396	3.2424	5	0
PHACTR4	24h/0h	0.792512	0.999507	0.999507	8.45831e-05	7.61448	0.649678	0.711604	0.562972	0.878905	1.1594	5	0
ABCA5	24h/0h	-0.668647	0.999488	-0.999488	8.86337e-05	7.57624	-0.516918	-0.70245	-0.796706	-0.713617	-0.613544	0	5
LY6E	24h/0h	0.976692	0.999468	0.999468	9.03031e-05	7.53866	0.663663	1.12472	0.85626	0.749869	1.48895	5	0
CX3CL1	24h/0h	2.0057	0.999444	0.999444	9.37695e-05	7.49384	1.14613	2.14823	1.41235	2.16527	3.15651	5	0
IRF1	24h/0h	1.2286	0.999438	0.999438	9.46605e-05	7.4834	0.741787	1.32365	1.20398	1.42441	1.44914	5	0
FAM107B	24h/0h	-0.978551	0.999429	-0.999429	9.64707e-05	7.46675	-0.737476	-1.43377	-0.731198	-0.991851	-0.998455	0	5
GBP7	24h/0h	2.15564	0.999393	0.999393	0.000105645	7.40557	1.25134	1.97656	1.37479	2.93728	3.23826	5	0
C12orf74	24h/0h	0.857672	0.99938	0.99938	0.000106588	7.38568	0.639495	0.748984	0.752696	1.12255	1.02463	5	0
PHF11	24h/0h	0.925583	0.999374	0.999374	0.000107551	7.37599	0.841222	0.857086	0.797727	0.985294	1.14659	5	0
NLRC5	24h/0h	0.684278	0.999339	0.999339	0.000117307	7.32167	0.383969	0.682168	0.847777	0.774364	0.733114	5	0
SH3BGRL2	24h/0h	-0.674683	0.999332	-0.999332	0.000118306	7.31003	-0.429958	-0.726504	-0.769637	-0.785305	-0.66201	0	5
CAPN13	24h/0h	-0.822721	0.999294	-0.999294	0.00012245	7.25512	-0.45561	-0.925223	-0.753403	-0.960304	-1.01907	0	5
PCGF5	24h/0h	1.4424	0.999281	0.999281	0.000125636	7.23705	0.991789	1.52369	1.11882	1.32035	2.25736	5	0
SQRDL	24h/0h	0.934196	0.999281	0.999281	0.000126711	7.23661	0.785611	0.902782	0.76451	0.851508	1.36657	5	0
PIAS2	24h/0h	-0.72127	0.999268	-0.999268	0.000128871	7.21905	-0.437847	-0.528088	-0.849748	-0.933995	-0.856672	0	5
GCA	24h/0h	1.68318	0.999268	0.999268	0.000129957	7.21861	1.41294	1.23091	1.10781	1.81361	2.85062	5	0
ELOVL7	24h/0h	0.868115	0.999194	0.999194	0.000139054	7.12248	0.560015	0.979259	0.761774	0.693835	1.34569	5	0
APPL2	24h/0h	-0.680415	0.999175	-0.999175	0.000145025	7.09924	-0.477962	-0.657618	-0.600453	-0.926624	-0.73942	0	5
MOV10	24h/0h	0.838937	0.999148	0.999148	0.000149819	7.06716	0.553334	0.800859	0.621383	1.00295	1.21615	5	0
DYNLT1	24h/0h	0.792918	0.999143	0.999143	0.000151045	7.06166	0.740925	0.799987	0.5977	0.597032	1.22895	5	0
STK17B	24h/0h	-0.852027	0.999079	-0.999079	0.000162392	6.98885	-0.693029	-0.966929	-0.652221	-1.09232	-0.855636	0	5
RICTOR	24h/0h	0.805607	0.999066	0.999066	0.000166312	6.9748	0.725422	0.918192	0.61209	0.645539	1.12679	5	0
GAN	24h/0h	-0.768401	0.998977	-0.998977	0.000174411	6.88411	-0.329563	-0.996617	-0.809874	-0.989234	-0.716718	0	5
IL1RN	24h/0h	1.12195	0.998865	0.998865	0.000188922	6.77957	1.13067	0.394098	1.26583	1.5186	1.30056	5	0
ATP2B1	24h/0h	-0.769798	0.998845	-0.998845	0.000192079	6.76256	-0.584103	-0.549377	-0.923726	-1.20021	-0.591577	0	5
RIPK2	24h/0h	1.27048	0.998843	0.998843	0.000193673	6.76046	0.912014	1.0064	0.927337	1.36734	2.13932	5	0
FER1L6	24h/0h	-0.750986	0.998783	-0.998783	0.000205025	6.70992	-0.884729	-0.761422	-0.858479	-0.733895	-0.516406	0	5
CTNNBL1	24h/0h	0.593612	0.998751	0.998751	0.000208365	6.68415	0.3905	0.505488	0.5679	0.709623	0.794547	5	0
PARP8	24h/0h	1.22134	0.998727	0.998727	0.00021006	6.66537	0.965368	1.32632	0.692285	1.19896	1.92377	5	0
CBLB	24h/0h	-0.663436	0.998702	-0.998702	0.000211788	6.646	-0.308232	-0.578928	-0.87326	-0.772688	-0.784072	0	5
BTN3A3	24h/0h	1.13406	0.998702	0.998702	0.00021355	6.64539	0.706019	1.35468	0.79325	1.07255	1.74379	5	0
BTN3A1	24h/0h	0.967921	0.998656	0.998656	0.000218871	6.61091	0.575413	1.10316	0.7094	0.928684	1.52295	5	0
DCP1A	24h/0h	0.88228	0.998591	0.998591	0.000231691	6.56331	0.843254	0.704431	0.650247	0.794186	1.41928	5	0
RNF122	24h/0h	0.531757	0.998556	0.998556	0.000237367	6.5387	0.368206	0.612171	0.538154	0.63658	0.503672	5	0
RBM11	24h/0h	1.53091	0.998535	0.998535	0.00024311	6.52423	1.21004	1.16499	1.35029	1.95582	1.97342	5	0
FAM173B	24h/0h	-0.592961	0.998501	-0.998501	0.000250877	6.50157	-0.538095	-0.443759	-0.764064	-0.609909	-0.608979	0	5
HK2	24h/0h	0.693052	0.998357	0.998357	0.000299074	6.40937	0.672724	0.571568	0.522994	0.672685	1.02529	5	0
APOBEC3D	24h/0h	1.0829	0.998349	0.998349	0.000301108	6.40493	0.780507	1.09161	0.73451	1.02365	1.78424	5	0
SPATS2L	24h/0h	1.12703	0.998275	0.998275	0.000305261	6.36057	1.10482	1.31499	0.656564	0.722943	1.83585	5	0
SORL1	24h/0h	-0.796696	0.998273	-0.998273	0.0003074	6.35952	-0.552215	-0.503452	-0.696049	-1.21221	-1.01955	0	5
GXYLT2	24h/0h	-0.966967	0.998257	-0.998257	0.000311677	6.35067	-1.0906	-0.634435	-0.953341	-1.02556	-1.1309	0	5
EXT1	24h/0h	0.869546	0.99823	0.99823	0.000320318	6.33518	0.425261	0.837533	0.858899	0.833918	1.39212	5	0
IVNS1ABP	24h/0h	-0.820579	0.998226	-0.998226	0.000322478	6.33275	-0.390065	-0.981208	-0.980262	-1.01691	-0.734451	0	5
TTC39B	24h/0h	0.874964	0.998206	0.998206	0.000324638	6.3216	0.756977	0.642525	0.706037	0.999572	1.26971	5	0
EBLN2	24h/0h	-0.704024	0.998171	-0.998171	0.000331204	6.30203	-0.57869	-0.91735	-0.514028	-0.943298	-0.566752	0	5
SRSF6	24h/0h	-0.63553	0.998066	-0.998066	0.00033803	6.24599	-0.37729	-0.731452	-0.717898	-0.754092	-0.596918	0	5
CLEC7A	24h/0h	1.77614	0.998065	0.998065	0.000340382	6.24579	0.49291	2.06378	2.20057	1.88052	2.2429	5	0
GCH1	24h/0h	1.5492	0.99802	0.99802	0.00034746	6.22281	0.871665	1.53363	1.16788	1.57975	2.59306	5	0
CLCA3P	24h/0h	0.528773	0.997985	0.997985	0.000357079	6.20527	0.364857	0.396113	0.625814	0.644454	0.612626	5	0
TMEM173	24h/0h	0.739966	0.997935	0.997935	0.000369239	6.18061	0.297657	0.789987	0.877214	0.712984	1.02199	5	0
ARAP2	24h/0h	1.13861	0.99789	0.99789	0.000376651	6.15905	0.807549	0.958452	0.660065	1.44446	1.82251	5	0
AIM2	24h/0h	1.39251	0.997878	0.997878	0.000379145	6.15349	0.828401	1.07072	0.905959	1.99587	2.16157	5	0
FAS	24h/0h	0.809076	0.997857	0.997857	0.000384152	6.14349	0.496725	0.755528	0.577661	0.961664	1.2538	5	0
KIAA1033	24h/0h	1.08876	0.997816	0.997816	0.000389212	6.12446	0.933327	0.910214	0.837661	1.02968	1.73294	5	0
OGFR	24h/0h	0.531421	0.997722	0.997722	0.000404809	6.08206	0.298489	0.567807	0.613097	0.669634	0.508079	5	0
ALDH18A1	24h/0h	-0.541887	0.997712	-0.997712	0.000407462	6.07784	-0.326822	-0.445772	-0.636462	-0.701978	-0.598398	0	5
RIN2	24h/0h	0.583255	0.997635	0.997635	0.000426304	6.04456	0.368699	0.674195	0.609795	0.474758	0.78883	5	0
BCL2A1	24h/0h	1.04634	0.997578	0.997578	0.000431806	6.02082	0.820527	0.505622	1.04042	1.63082	1.23431	5	0
ZNF10	24h/0h	-0.581322	0.997479	-0.997479	0.000448712	5.98056	-0.418843	-0.552094	-0.871878	-0.49769	-0.566105	0	5
CDC42BPA	24h/0h	-0.846557	0.997374	-0.997374	0.00046629	5.93976	-0.560667	-0.744337	-0.759848	-1.19185	-0.976084	0	5
SCARB2	24h/0h	0.866333	0.997323	0.997323	0.000478236	5.9204	0.721821	0.844443	0.557967	0.721587	1.48584	5	0
PLEKHG7	24h/0h	1.09833	0.997256	0.997256	0.000505526	5.89555	0.426775	0.972188	1.03954	1.60279	1.45036	5	0
LRIG1	24h/0h	-0.672858	0.997223	-0.997223	0.000511571	5.88354	-0.426874	-0.624304	-0.48418	-0.745326	-1.08361	0	5
IL15RA	24h/0h	0.609823	0.997214	0.997214	0.00051462	5.88037	0.364955	0.463442	0.758815	0.682478	0.779427	5	0
FAM122C	24h/0h	0.745859	0.997187	0.997187	0.000517673	5.8707	0.572609	0.741307	0.56652	0.854039	0.994818	5	0
EXPH5	24h/0h	-0.671004	0.997149	-0.997149	0.000526942	5.85706	-0.624578	-0.452608	-0.745806	-0.868709	-0.663319	0	5
BIVM	24h/0h	-0.736044	0.997033	-0.997033	0.00053635	5.81722	-0.342677	-0.609755	-0.901445	-1.00938	-0.816961	0	5
SLFN5	24h/0h	1.35235	0.997028	0.997028	0.000539587	5.81545	0.935278	1.61029	1.05188	1.12489	2.03942	5	0
HDAC9	24h/0h	0.596887	0.996996	0.996996	0.000546073	5.80468	0.509105	0.494016	0.466824	0.538142	0.976351	5	0
PLEKHA4	24h/0h	0.66746	0.996987	0.996987	0.000549333	5.80187	0.280656	0.66509	0.771504	0.954538	0.665511	5	0
ABCC5	24h/0h	-0.753079	0.99696	-0.99696	0.000552596	5.7929	-0.402574	-0.786191	-0.785993	-0.76137	-1.02927	0	5
SMCHD1	24h/0h	1.38639	0.996886	0.996886	0.000578981	5.76858	1.30193	1.46306	0.622808	1.21755	2.32658	5	0
VPS13B	24h/0h	-0.537663	0.996851	-0.996851	0.000585642	5.75746	-0.289178	-0.551879	-0.699741	-0.567033	-0.580486	0	5
PLEKHS1	24h/0h	-1.14842	0.996731	-0.996731	0.000595916	5.72008	-0.420663	-0.976062	-1.36836	-1.48586	-1.49115	0	5
FCGR2C	24h/0h	0.443811	0.996647	0.996647	0.000606421	5.6944	0.371706	0.431071	0.484376	0.44366	0.488242	5	0
PLAUR	24h/0h	1.28091	0.996598	0.996598	0.000613565	5.67997	0.678126	0.892493	1.09066	1.56494	2.17835	5	0
BMPR2	24h/0h	0.721751	0.996583	0.996583	0.000617168	5.67568	0.675643	0.745881	0.526463	0.519174	1.1416	5	0
HLA-F	24h/0h	0.825394	0.996552	0.996552	0.00062078	5.6665	0.363636	1.02396	0.893612	0.620038	1.22573	5	0
NAPA	24h/0h	0.846863	0.9964	0.9964	0.000653423	5.62322	0.529716	1.02942	0.785497	0.588078	1.3016	5	0
RAB27B	24h/0h	1.05848	0.996355	0.996355	0.000657177	5.61082	0.752691	0.929217	0.84607	0.965368	1.79904	5	0
CERK	24h/0h	-0.442909	0.996161	-0.996161	0.000684609	5.55867	-0.457176	-0.406996	-0.32527	-0.465244	-0.55986	0	5
FBXL20	24h/0h	-0.669372	0.995987	-0.995987	0.000708917	5.51412	-0.475072	-0.543968	-0.809109	-0.823562	-0.69515	0	5
IKBKE	24h/0h	0.864638	0.995974	0.995974	0.000717183	5.51102	0.323638	0.823602	0.794541	1.30718	1.07423	5	0
CREB3L2	24h/0h	-0.8392	0.995973	-0.995973	0.000721314	5.51068	-0.265083	-0.836857	-0.867767	-0.934077	-1.29221	0	5
TNFSF13	24h/0h	0.699148	0.995961	0.995961	0.000725436	5.50777	0.554552	0.673702	0.641722	0.447504	1.17826	5	0
C9orf91	24h/0h	0.778742	0.99566	0.99566	0.000775925	5.43559	0.618591	0.845876	0.687756	0.63604	1.10545	5	0
APOL4	24h/0h	1.14178	0.995613	0.995613	0.000784677	5.4247	0.668275	1.28338	0.737593	1.43935	1.5803	5	0
FBXO21	24h/0h	-0.458167	0.995585	-0.995585	0.000793486	5.4184	-0.301874	-0.537153	-0.472159	-0.518176	-0.461471	0	5
TGM2	24h/0h	1.00798	0.995574	0.995574	0.000802319	5.4158	0.738516	0.949371	1.3562	0.431721	1.56408	5	0
SLC15A3	24h/0h	0.89179	0.995571	0.995571	0.000806733	5.41522	0.306769	0.964599	1.38141	0.958594	0.847575	5	0
VPS13A	24h/0h	-0.674832	0.995495	-0.995495	0.000819953	5.39797	-0.348287	-0.636531	-0.874553	-0.679602	-0.835188	0	5
ATP10A	24h/0h	0.942194	0.995457	0.995457	0.000828896	5.3896	0.371835	0.929433	1.28542	1.1155	1.00879	5	0
URB1	24h/0h	-0.558414	0.995388	-0.995388	0.000842485	5.37445	-0.309297	-0.721169	-0.524587	-0.555398	-0.68162	0	5
SULT1E1	24h/0h	-1.21076	0.99536	-0.99536	0.000847027	5.3684	-0.617371	-1.00927	-1.27925	-2.02646	-1.12144	0	5
PABPC4	24h/0h	-0.609552	0.995336	-0.995336	0.000851591	5.3631	-0.361771	-0.465752	-0.737294	-0.79708	-0.685861	0	5
KRT39	24h/0h	0.508272	0.995276	0.995276	0.000874549	5.35042	0.406468	0.676293	0.373259	0.454861	0.630479	5	0
PER2	24h/0h	-0.849078	0.995207	-0.995207	0.000879147	5.33587	-0.442593	-1.15034	-0.703131	-1.03411	-0.915211	0	5
ZC3HAV1	24h/0h	1.51927	0.995195	0.995195	0.000888489	5.33338	1.50657	1.4097	0.822418	1.67046	2.18722	5	0
MIR4720	24h/0h	-1.0395	0.995091	-0.995091	0.000907366	5.31176	-0.341503	-1.0903	-1.61776	-1.06547	-1.08246	0	5
SLC25A27	24h/0h	-0.586632	0.995081	-0.995081	0.000912107	5.30973	-0.482309	-0.574816	-0.478628	-0.559139	-0.83827	0	5
EFNA5	24h/0h	-0.57986	0.994784	-0.994784	0.000994056	5.25082	-0.336067	-0.526486	-0.64459	-0.772077	-0.620078	0	5
GSDMC	24h/0h	0.671974	0.994686	0.994686	0.0010138	5.23213	0.416489	0.391669	0.763581	0.69998	1.08815	5	0
UNC93B1	24h/0h	0.657106	0.99463	0.99463	0.00102375	5.2215	0.461985	0.483487	0.865044	0.56361	0.911403	5	0
HLA-H	24h/0h	0.720005	0.994546	0.994546	0.00105896	5.20586	0.418678	0.850899	0.635849	0.546183	1.14842	5	0
ZCCHC2	24h/0h	0.974891	0.994545	0.994545	0.00109882	5.20572	1.15493	1.02508	0.62414	0.721176	1.34913	5	0
C21orf91	24h/0h	1.28547	0.994516	0.994516	0.0011087	5.20037	0.83015	1.44646	0.706865	1.46584	1.97805	5	0
ELP2	24h/0h	-0.612742	0.994359	-0.994359	0.00111858	5.17198	-0.465098	-0.436646	-0.726756	-0.820823	-0.614387	0	5
FMR1	24h/0h	0.876562	0.994309	0.994309	0.00113902	5.16309	0.791771	0.814459	0.562673	0.680648	1.53326	5	0
ARGLU1	24h/0h	-0.50454	0.994226	-0.994226	0.0011647	5.14851	-0.484436	-0.61386	-0.502776	-0.488013	-0.433612	0	5
GNAL	24h/0h	-0.473228	0.994083	-0.994083	0.00121651	5.12403	-0.324367	-0.405364	-0.535911	-0.43073	-0.669767	0	5
PFKFB3	24h/0h	-0.492822	0.994062	-0.994062	0.0012217	5.12043	-0.33808	-0.551662	-0.411068	-0.529372	-0.633926	0	5
CROT	24h/0h	-0.647542	0.994055	-0.994055	0.0012269	5.11917	-0.452186	-0.620319	-0.764897	-0.846593	-0.553714	0	5
STATH	24h/0h	-0.612385	0.994037	-0.994037	0.0012321	5.11624	-0.402062	-0.885065	-0.726178	-0.356908	-0.691711	0	5
STK19	24h/0h	0.801291	0.994017	0.994017	0.0012373	5.11283	0.683075	0.499743	0.548351	1.26373	1.01156	5	0
LDB1	24h/0h	-0.612541	0.993668	-0.993668	0.00137234	5.05574	-0.458097	-0.455045	-0.799222	-0.912531	-0.437812	0	5
SIRPB2	24h/0h	0.493764	0.993492	0.993492	0.00138838	5.02812	0.320052	0.478262	0.627593	0.579112	0.4638	5	0
BTN3A2	24h/0h	0.733655	0.993492	0.993492	0.00139383	5.02812	0.449969	0.804507	0.569651	0.617778	1.22637	5	0
TTC3P1	24h/0h	-0.87279	0.993461	-0.993461	0.00140473	5.02344	-0.420215	-0.68292	-1.05022	-0.891751	-1.31885	0	5
SLC26A4	24h/0h	0.621705	0.99321	0.99321	0.00144308	4.98554	0.462571	0.348384	0.839673	0.933999	0.523895	5	0
C16orf70	24h/0h	0.815222	0.993193	0.993193	0.00144872	4.98299	0.74607	0.732194	0.625262	0.693559	1.27902	5	0
HESX1	24h/0h	0.820515	0.99307	0.99307	0.00145436	4.96495	0.455243	0.932322	0.596656	0.905594	1.21276	5	0
TMEM71	24h/0h	-0.589248	0.993001	-0.993001	0.0014775	4.9549	-0.318362	-0.834396	-0.552759	-0.514263	-0.72646	0	5
EFNA4	24h/0h	-0.514716	0.992993	-0.992993	0.00148328	4.9538	-0.407503	-0.541888	-0.442834	-0.776728	-0.404625	0	5
RARRES3	24h/0h	1.0529	0.992915	0.992915	0.00148906	4.9426	0.860246	1.16188	0.920205	0.726106	1.59609	5	0
GTPBP2	24h/0h	0.537144	0.992746	0.992746	0.00150089	4.91898	0.468135	0.521443	0.405026	0.68624	0.604875	5	0
IFITM4P	24h/0h	0.980851	0.992573	0.992573	0.00153708	4.8952	0.351253	1.45131	0.822544	1.00193	1.27722	5	0
HLA-B	24h/0h	0.865132	0.99252	0.99252	0.00159765	4.88806	0.358731	1.01609	0.900806	0.651882	1.39815	5	0
FAM135A	24h/0h	0.925251	0.992515	0.992515	0.00163962	4.88741	0.656767	0.784955	0.629799	0.979725	1.57501	5	0
PPM1J	24h/0h	0.521362	0.992332	0.992332	0.00165763	4.86298	0.267135	0.451574	0.648783	0.651027	0.588289	5	0
HLA-C	24h/0h	0.6613	0.992323	0.992323	0.00166373	4.86182	0.338903	0.839992	0.690009	0.466596	0.970999	5	0
ADPRHL2	24h/0h	0.490316	0.992303	0.992303	0.00171219	4.85918	0.40631	0.418143	0.628345	0.583977	0.414805	5	0
GSDMB	24h/0h	0.932237	0.992148	0.992148	0.00174247	4.8391	0.691909	0.943186	0.507077	0.880236	1.63878	5	0
GPCPD1	24h/0h	-0.955161	0.992015	-0.992015	0.0017672	4.82216	-0.499828	-1.21235	-1.36049	-0.826466	-0.876667	0	5
MEIS1	24h/0h	-0.507446	0.991999	-0.991999	0.00177339	4.82017	-0.403436	-0.291283	-0.603451	-0.665656	-0.573403	0	5
NKTR	24h/0h	-0.477462	0.991965	-0.991965	0.0017858	4.81589	-0.396157	-0.527643	-0.62669	-0.388246	-0.448573	0	5
ABLIM1	24h/0h	-0.439267	0.991961	-0.991961	0.00179822	4.81541	-0.528524	-0.292564	-0.546432	-0.453789	-0.375025	0	5
TCF4	24h/0h	0.678127	0.991879	0.991879	0.00181685	4.80516	0.406395	0.767546	0.555332	0.860668	0.800692	5	0
PPM1L	24h/0h	-0.611954	0.991758	-0.991758	0.00185438	4.79018	-0.29066	-0.485975	-0.87926	-0.637216	-0.76666	0	5
RNF114	24h/0h	1.25385	0.991609	0.991609	0.00188605	4.77211	0.595673	1.29226	1.16556	1.04084	2.17493	5	0
SERPINB9	24h/0h	0.643718	0.991357	0.991357	0.00194383	4.74232	0.281974	0.482895	0.769116	0.694927	0.989678	5	0
PARP10	24h/0h	0.472688	0.991247	0.991247	0.00195685	4.72959	0.331197	0.427051	0.697962	0.474985	0.432246	5	0
ANKIB1	24h/0h	0.746904	0.99113	0.99113	0.00198318	4.71622	0.374254	0.848799	0.665043	0.579597	1.26683	5	0
ZNF618	24h/0h	0.663901	0.991116	0.991116	0.00198982	4.71454	0.199654	0.75767	0.630786	0.765014	0.966383	5	0
NBPF1	24h/0h	-0.481787	0.991053	-0.991053	0.00199646	4.70746	-0.424603	-0.399434	-0.596312	-0.502022	-0.486563	0	5
TRIM56	24h/0h	0.44423	0.991048	0.991048	0.00200315	4.70685	0.441851	0.348836	0.453636	0.421373	0.555453	5	0
CPEB2	24h/0h	0.538484	0.990706	0.990706	0.00206435	4.6691	0.498279	0.355756	0.479062	0.71961	0.63971	5	0
USP15	24h/0h	0.760067	0.990647	0.990647	0.00207124	4.66264	0.865016	0.761347	0.320057	0.591117	1.2628	5	0
MAGI3	24h/0h	-0.55151	0.990397	-0.990397	0.0021272	4.63598	-0.334681	-0.49418	-0.587978	-0.747702	-0.59301	0	5
PSMA4	24h/0h	1.02674	0.990347	0.990347	0.00213427	4.6308	0.644395	1.07685	0.757576	0.801175	1.8537	5	0
FAM171B	24h/0h	-0.817943	0.990253	-0.990253	0.00216978	4.62104	-0.540651	-0.397135	-1.12524	-1.26278	-0.763905	0	5
OTUD4	24h/0h	0.711643	0.990241	0.990241	0.0021769	4.61977	0.513184	0.671205	0.405324	0.723632	1.24487	5	0
MYCBP2	24h/0h	0.668146	0.990227	0.990227	0.00219114	4.61831	0.600561	0.636915	0.68668	0.494643	0.92193	5	0
HERC2P2	24h/0h	-0.500669	0.990061	-0.990061	0.00220541	4.60129	-0.327017	-0.532956	-0.555588	-0.601749	-0.486035	0	5
LGALS3BP	24h/0h	0.685871	0.989909	0.989909	0.00224178	4.58593	0.483296	0.840319	0.587607	0.387454	1.13068	5	0
SP140	24h/0h	0.450471	0.989831	0.989831	0.00224908	4.57816	0.323339	0.451854	0.396263	0.594908	0.485988	5	0
ISG20	24h/0h	0.675439	0.989445	0.989445	0.00230147	4.54058	0.263374	0.509721	0.810506	1.06565	0.727943	5	0
ACOX1	24h/0h	-0.549429	0.989324	-0.989324	0.00230909	4.52901	-0.308189	-0.531304	-0.523339	-0.824544	-0.559769	0	5
STS	24h/0h	0.925472	0.989274	0.989274	0.00232456	4.52434	0.483156	1.10854	0.786471	0.614169	1.63502	5	0
RBCK1	24h/0h	0.45734	0.989096	0.989096	0.00235572	4.50771	0.321505	0.387501	0.59938	0.515937	0.462376	5	0
SPICE1	24h/0h	-0.567179	0.989079	-0.989079	0.00236357	4.50609	-0.232432	-0.510611	-0.874814	-0.555	-0.66304	0	5
NBN	24h/0h	0.676732	0.989079	0.989079	0.00237142	4.50608	0.598026	0.610507	0.514876	0.53572	1.12453	5	0
NUDT19	24h/0h	-0.48556	0.988748	-0.988748	0.00244273	4.47589	-0.475689	-0.450927	-0.414137	-0.555077	-0.531969	0	5
TFB2M	24h/0h	-0.588154	0.988738	-0.988738	0.00245074	4.47498	-0.300394	-0.480255	-0.744427	-0.893936	-0.521757	0	5
NUDT3	24h/0h	-0.499597	0.988646	-0.988646	0.00247481	4.46673	-0.23462	-0.459621	-0.580412	-0.717694	-0.505637	0	5
GAS1	24h/0h	-0.705694	0.988584	-0.988584	0.00248285	4.46127	-0.490035	-0.846541	-0.723961	-0.605789	-0.862143	0	5
HLA-G	24h/0h	0.622982	0.988582	0.988582	0.00249093	4.46109	0.307254	0.888862	0.544886	0.516551	0.857357	5	0
C11orf30	24h/0h	-0.504186	0.988546	-0.988546	0.00254713	4.45791	-0.293402	-0.450453	-0.533762	-0.768175	-0.475138	0	5
TTC38	24h/0h	0.509743	0.988509	0.988509	0.00255513	4.45465	0.226427	0.555874	0.569868	0.495947	0.7006	5	0
SRRM2	24h/0h	-0.429313	0.988509	-0.988509	0.00256315	4.45464	-0.500538	-0.421903	-0.318432	-0.428589	-0.477104	0	5
HS3ST3B1	24h/0h	-0.794157	0.988148	-0.988148	0.0026523	4.42331	-0.473585	-0.962634	-0.596512	-1.39395	-0.544106	0	5
KLHL2	24h/0h	-0.463296	0.988141	-0.988141	0.00266047	4.42273	-0.273432	-0.427689	-0.477153	-0.587239	-0.550968	0	5
TRIM26	24h/0h	0.532548	0.98807	0.98807	0.00269314	4.41666	0.247132	0.725439	0.481107	0.480348	0.728714	5	0
UST	24h/0h	-0.592525	0.988059	-0.988059	0.00276613	4.41576	-0.492673	-0.420474	-0.691705	-0.916261	-0.441512	0	5
CHMP5	24h/0h	0.669476	0.987989	0.987989	0.00278226	4.40989	0.563185	0.57941	0.47889	0.62288	1.10301	5	0
BAZ1A	24h/0h	0.590476	0.987966	0.987966	0.00279034	4.4079	0.350625	0.534498	0.519213	0.530277	1.01777	5	0
SOCS1	24h/0h	0.8173	0.987939	0.987939	0.00279842	4.40565	0.190729	0.857097	0.902592	1.06995	1.06613	5	0
ARL9	24h/0h	0.779237	0.987874	0.987874	0.00280652	4.40019	0.597852	0.502906	0.550962	1.20102	1.04345	5	0
RP2	24h/0h	0.728543	0.987751	0.987751	0.00283908	4.39	0.441331	0.696717	0.672801	0.517225	1.31464	5	0
SERPINB11	24h/0h	-1.11873	0.987613	-0.987613	0.00286374	4.37863	-0.456092	-1.66477	-0.886167	-0.850223	-1.7364	0	5
SHISA5	24h/0h	0.415424	0.987494	0.987494	0.00288866	4.36899	0.357025	0.448626	0.48335	0.366423	0.421693	5	0
ATM	24h/0h	-0.711514	0.987439	-0.987439	0.00290533	4.36451	-0.326657	-0.608153	-0.752084	-0.957351	-0.913326	0	5
TNFAIP8	24h/0h	0.51247	0.987297	0.987297	0.00291367	4.35313	0.264817	0.413454	0.578254	0.662298	0.643529	5	0
S1PR3	24h/0h	0.67886	0.986906	0.986906	0.00294773	4.32246	0.201919	0.746076	0.971234	0.864682	0.61039	5	0
CASP7	24h/0h	0.715083	0.986766	0.986766	0.00297397	4.31165	0.498058	0.614712	0.647883	0.612762	1.202	5	0
PHF10	24h/0h	-0.577662	0.986672	-0.986672	0.0029916	4.30449	-0.363813	-0.627082	-0.652143	-0.512096	-0.733176	0	5
ZNF146	24h/0h	-0.626219	0.986628	-0.986628	0.00300046	4.3011	-0.453077	-0.528644	-0.707468	-0.926735	-0.515172	0	5
CH25H	24h/0h	0.708704	0.986515	0.986515	0.00302712	4.29262	0.492917	0.769882	0.288047	1.02268	0.969994	5	0
RHOBTB3	24h/0h	-0.71902	0.986282	-0.986282	0.00306301	4.27523	-0.153812	-0.926073	-0.662769	-0.804685	-1.04776	0	5
CCL5	24h/0h	1.79061	0.986175	0.986175	0.00309027	4.26734	0.326262	1.90955	1.56604	2.25714	2.89403	5	0
GLRX	24h/0h	0.728557	0.986076	0.986076	0.00310854	4.26013	0.655875	0.60262	0.536772	0.534888	1.31263	5	0
NDUFA9	24h/0h	0.963145	0.985707	0.985707	0.00316377	4.23361	0.86504	0.995264	0.626141	0.676591	1.65269	5	0
TLE4	24h/0h	0.639049	0.985602	0.985602	0.00317316	4.22619	0.198095	0.775441	0.613578	0.619314	0.988817	5	0
TANC2	24h/0h	-0.647782	0.985176	-0.985176	0.00324932	4.19657	-0.259484	-0.730419	-0.618243	-0.682859	-0.947906	0	5
C6orf62	24h/0h	0.696342	0.985161	0.985161	0.00325901	4.19553	0.930944	0.618155	0.305977	0.609789	1.01684	5	0
GPR125	24h/0h	-0.701871	0.985134	-0.985134	0.00326869	4.19373	-0.259681	-0.527113	-0.933464	-1.10474	-0.684357	0	5
GLUL	24h/0h	-0.68265	0.985056	-0.985056	0.00327838	4.1884	-0.265022	-0.691308	-0.714057	-0.889926	-0.852936	0	5
HLA-L	24h/0h	0.501525	0.984787	0.984787	0.00331757	4.1703	0.219854	0.662008	0.454426	0.489301	0.682035	5	0
HERC2P3	24h/0h	-0.466686	0.984426	-0.984426	0.0034262	4.14643	-0.287128	-0.496316	-0.554529	-0.577819	-0.417637	0	5
AIDA	24h/0h	0.577689	0.984277	0.984277	0.00343621	4.13678	0.676328	0.456019	0.509119	0.412735	0.834241	5	0
CMTM4	24h/0h	-0.894869	0.984247	-0.984247	0.00344633	4.13487	-0.201179	-0.696105	-1.0178	-1.19139	-1.36786	0	5
YLPM1	24h/0h	-0.482175	0.98408	-0.98408	0.00347672	4.12416	-0.323568	-0.324009	-0.611077	-0.671004	-0.481215	0	5
RDH10	24h/0h	-1.10024	0.984043	-0.984043	0.00348694	4.12175	-0.894119	-1.28377	-0.645107	-1.1317	-1.54652	0	5
TYMP	24h/0h	0.550248	0.983986	0.983986	0.00350741	4.11816	0.216063	0.5547	0.811397	0.685219	0.483863	5	0
SETD7	24h/0h	-0.611732	0.983918	-0.983918	0.00351766	4.11384	-0.148913	-0.674107	-0.629143	-0.872922	-0.733577	0	5
TSPYL2	24h/0h	-0.435302	0.983653	-0.983653	0.00353837	4.0972	-0.419497	-0.471745	-0.410782	-0.374261	-0.500225	0	5
IRF7	24h/0h	0.687561	0.983547	0.983547	0.0035698	4.09069	0.308428	0.692682	1.17741	0.775505	0.483779	5	0
MTAP	24h/0h	-0.59507	0.983417	-0.983417	0.0035803	4.08266	-0.25089	-0.533253	-0.801691	-0.909542	-0.479973	0	5
C2orf66	24h/0h	1.91868	0.983401	0.983401	0.00360146	4.08165	0.617142	1.73697	1.45423	2.75171	3.03335	5	0
VNN1	24h/0h	1.18422	0.983299	0.983299	0.00362266	4.07543	0.555747	0.89375	0.764766	1.90971	1.79715	5	0
NBPF16	24h/0h	-0.501657	0.983248	-0.983248	0.00364388	4.07232	-0.441417	-0.473045	-0.607724	-0.505305	-0.480792	0	5
ORMDL1	24h/0h	-0.532449	0.983125	-0.983125	0.0036545	4.0649	-0.246008	-0.633744	-0.829775	-0.471796	-0.480923	0	5
MIR4796	24h/0h	0.555161	0.983114	0.983114	0.00368657	4.06424	0.765262	0.490353	0.392854	0.66241	0.464924	5	0
CDKL5	24h/0h	0.769319	0.983018	0.983018	0.00369724	4.0585	0.625989	0.752201	0.312643	0.858	1.29776	5	0
UBA6	24h/0h	0.84807	0.982981	0.982981	0.00371867	4.05628	0.816731	0.834642	0.277463	0.792692	1.51882	5	0
PRKAR2A	24h/0h	-0.656409	0.982818	-0.982818	0.00377251	4.04658	-0.273095	-0.443453	-0.830672	-1.04479	-0.690034	0	5
FNDC3A	24h/0h	1.13902	0.982774	0.982774	0.00379402	4.04394	0.993715	1.18861	0.377788	1.07688	2.05813	5	0
FOXN2	24h/0h	0.546469	0.982609	0.982609	0.00380478	4.03427	0.413695	0.428457	0.41028	0.517677	0.962237	5	0
MTMR11	24h/0h	0.586491	0.982535	0.982535	0.00381566	4.02992	0.312413	0.343955	0.576099	0.745322	0.954664	5	0
PLCE1	24h/0h	-0.539047	0.982425	-0.982425	0.00383757	4.02356	-0.47472	-0.599947	-0.330378	-0.634651	-0.655538	0	5
CD164	24h/0h	0.588972	0.982078	0.982078	0.00391511	4.00364	0.537547	0.594173	0.455908	0.397041	0.960191	5	0
MIR3143	24h/0h	0.568579	0.981864	0.981864	0.0039709	3.99153	0.164962	0.529946	0.861381	0.593184	0.693423	5	0
USP30-AS1	24h/0h	1.23127	0.981692	0.981692	0.00401576	3.98196	0.408933	1.49685	0.900512	1.59703	1.75301	5	0
TRAFD1	24h/0h	1.14053	0.981624	0.981624	0.00402704	3.97818	0.660084	1.40537	0.902275	0.783051	1.95185	5	0
USP3	24h/0h	-0.615651	0.981493	-0.981493	0.00408364	3.97094	-0.304931	-0.603526	-0.790926	-0.781413	-0.597457	0	5
SLC16A9	24h/0h	-0.612705	0.981426	-0.981426	0.00409496	3.96723	-0.237627	-0.870418	-0.527664	-0.5466	-0.881214	0	5
CCL28	24h/0h	0.562409	0.981423	0.981423	0.00410632	3.96708	0.655945	0.490322	0.395079	0.385609	0.885091	5	0
SIDT1	24h/0h	0.874553	0.981261	0.981261	0.00412901	3.95821	0.793848	0.746426	0.573456	0.962575	1.29646	5	0
MOB3C	24h/0h	0.554344	0.981198	0.981198	0.00414044	3.95481	0.33229	0.467233	0.557464	0.874621	0.540112	5	0
PDE7A	24h/0h	-0.569055	0.981175	-0.981175	0.00415191	3.95356	-0.554835	-0.378898	-0.632921	-0.766139	-0.512482	0	5
SLC4A7	24h/0h	-0.685183	0.980981	-0.980981	0.00419792	3.94314	-0.302104	-0.637661	-0.640943	-0.976582	-0.868624	0	5
HNRNPH1	24h/0h	-0.470009	0.980908	-0.980908	0.00420947	3.93922	-0.355976	-0.640925	-0.452403	-0.374812	-0.525932	0	5
BATF2	24h/0h	0.652811	0.980808	0.980808	0.00422105	3.93386	0.40578	0.318892	0.936846	0.898224	0.704311	5	0
MRGPRX3	24h/0h	0.542016	0.980798	0.980798	0.00423269	3.93338	0.279145	0.497361	0.347752	0.775073	0.810752	5	0
IFI30	24h/0h	1.38672	0.980182	0.980182	0.00432675	3.90116	0.773915	1.60759	1.18542	0.792157	2.57452	5	0
TINF2	24h/0h	0.685028	0.980146	0.980146	0.00433871	3.89932	0.492755	0.778629	0.28734	0.66146	1.20495	5	0
REV1	24h/0h	-0.461514	0.980143	-0.980143	0.00435068	3.89915	-0.305846	-0.423671	-0.66247	-0.584457	-0.331127	0	5
SEMA3D	24h/0h	0.692688	0.98003	0.98003	0.00437461	3.89338	0.199878	0.791524	0.473598	0.92968	1.06876	5	0
SUGP2	24h/0h	-0.377181	0.97996	-0.97996	0.00438662	3.88976	-0.339958	-0.481435	-0.359231	-0.363933	-0.341347	0	5
CALU	24h/0h	-0.485419	0.979808	-0.979808	0.00444681	3.88208	-0.181701	-0.520722	-0.548757	-0.698731	-0.477184	0	5
DDHD1	24h/0h	-0.491825	0.979784	-0.979784	0.00447094	3.88085	-0.37122	-0.321158	-0.692591	-0.674867	-0.39929	0	5
WDFY1	24h/0h	0.692915	0.979679	0.979679	0.00448299	3.87559	0.570322	0.790193	0.44503	0.443787	1.21524	5	0
SLC27A2	24h/0h	-0.707297	0.979093	-0.979093	0.00460479	3.84654	-0.271421	-0.577822	-1.14401	-0.945525	-0.597712	0	5
FAM126A	24h/0h	-0.485406	0.978719	-0.978719	0.00471655	3.82842	-0.296645	-0.489556	-0.719204	-0.448402	-0.473224	0	5
FBXO6	24h/0h	0.498689	0.978572	0.978572	0.00474159	3.82138	0.296105	0.518165	0.744411	0.579353	0.355414	5	0
XDH	24h/0h	0.725829	0.97814	0.97814	0.00481748	3.80101	0.646807	0.329401	0.473791	0.981353	1.19779	5	0
SRI	24h/0h	-0.548659	0.978112	-0.978112	0.00483024	3.79968	-0.401036	-0.658008	-0.519533	-0.818301	-0.346418	0	5
LMAN1	24h/0h	-0.564945	0.978029	-0.978029	0.00484301	3.79583	-0.28849	-0.513024	-0.420857	-0.774602	-0.82775	0	5
VNN2	24h/0h	1.1524	0.977942	0.977942	0.00485582	3.79177	0.811333	1.26738	0.635332	0.870076	2.17787	5	0
B2M	24h/0h	0.726307	0.977433	0.977433	0.00499685	3.76845	0.262827	0.870501	0.686259	0.648747	1.1632	5	0
SLC2A12	24h/0h	1.15308	0.977364	0.977364	0.00500987	3.76534	0.738887	1.53967	1.05314	0.664883	1.76882	5	0
TRIB2	24h/0h	0.914492	0.977181	0.977181	0.00503609	3.7571	0.276171	0.916674	0.884043	0.838983	1.65659	5	0
MMP13	24h/0h	2.2526	0.977129	0.977129	0.00504925	3.75474	1.35797	3.75042	1.39199	1.6124	3.15024	5	0
TMX1	24h/0h	0.812563	0.977058	0.977058	0.00507561	3.75156	0.490342	0.808702	0.621254	0.683198	1.45932	5	0
PLAC8	24h/0h	0.873604	0.976496	0.976496	0.00515493	3.72678	0.569836	0.70067	0.548006	1.15252	1.39699	5	0
KLHL24	24h/0h	-0.646441	0.976283	-0.976283	0.00518188	3.71754	-0.642032	-0.354394	-0.537351	-1.1805	-0.517928	0	5
ORAI3	24h/0h	-0.456586	0.976251	-0.976251	0.00519548	3.71618	-0.183312	-0.464404	-0.540775	-0.538016	-0.556423	0	5
HLA-J	24h/0h	0.61542	0.975742	0.975742	0.00522283	3.69444	0.213225	0.708373	0.662254	0.484714	1.00854	5	0
IL36G	24h/0h	0.665312	0.975317	0.975317	0.00537548	3.67664	0.17146	0.475819	0.891356	0.852165	0.935763	5	0
CCRN4L	24h/0h	0.650161	0.975222	0.975222	0.00540357	3.67273	0.381774	0.528798	0.456662	0.923752	0.95982	5	0
SLC1A5	24h/0h	-0.406724	0.975156	-0.975156	0.00541762	3.66997	-0.282231	-0.30549	-0.369322	-0.530818	-0.545757	0	5
MIR644A	24h/0h	-0.963275	0.974785	-0.974785	0.00550242	3.65477	-0.797214	-1.55814	-1.01301	-0.64495	-0.803067	0	5
SHC4	24h/0h	-0.860298	0.974634	-0.974634	0.00551664	3.64865	-0.523688	-1.09696	-0.75375	-1.41522	-0.511878	0	5
SLC12A2	24h/0h	-0.749978	0.974496	-0.974496	0.00554527	3.64307	-0.937584	-0.749062	-0.662225	-0.725576	-0.675445	0	5
PTPN4	24h/0h	-0.547906	0.974423	-0.974423	0.00557402	3.64017	-0.32023	-0.358951	-0.68316	-0.686991	-0.690198	0	5
LOC100129034	24h/0h	-0.901079	0.974354	-0.974354	0.0055884	3.6374	-0.221622	-1.09136	-0.797764	-1.32522	-1.06943	0	5
SLC35D1	24h/0h	-0.516827	0.974191	-0.974191	0.0056028	3.63089	-0.257635	-0.538533	-0.591735	-0.641046	-0.555186	0	5
TANC1	24h/0h	-0.404022	0.973502	-0.973502	0.00570518	3.60383	-0.273638	-0.361447	-0.487423	-0.479749	-0.417851	0	5
LARP1B	24h/0h	-0.545929	0.973104	-0.973104	0.00580964	3.58852	-0.200326	-0.564726	-0.798335	-0.69702	-0.469237	0	5
PSMB10	24h/0h	0.516863	0.972381	0.972381	0.00598994	3.56125	0.2602	0.547693	0.510704	0.606748	0.658971	5	0
TAGAP	24h/0h	0.814119	0.972275	0.972275	0.00603567	3.55732	0.458607	0.89928	0.712044	0.651328	1.34934	5	0
DPY19L3	24h/0h	-0.507717	0.97195	-0.97195	0.0060968	3.54532	-0.235412	-0.734034	-0.574113	-0.574523	-0.420501	0	5
CDON	24h/0h	-0.572164	0.971737	-0.971737	0.00615852	3.53753	-0.480328	-0.262542	-0.793942	-0.82172	-0.502287	0	5
HEATR5A	24h/0h	-0.835201	0.97171	-0.97171	0.00617398	3.53654	-0.130239	-0.808992	-0.830793	-1.34047	-1.06551	0	5
APOD	24h/0h	1.40392	0.971626	0.971626	0.00618943	3.53351	1.21042	1.78401	0.783133	0.616221	2.62582	5	0
QKI	24h/0h	0.759398	0.971625	0.971625	0.00620492	3.53347	0.385275	0.751741	0.462002	0.765115	1.43286	5	0
SNORD78	24h/0h	-0.540824	0.971619	-0.971619	0.0062204	3.53325	-0.337644	-0.495077	-0.744133	-0.52528	-0.601985	0	5
ZNF552	24h/0h	-0.49871	0.971316	-0.971316	0.00634428	3.5223	-0.311442	-0.369245	-0.597603	-0.654323	-0.560935	0	5
USP46	24h/0h	-0.556212	0.971239	-0.971239	0.00635977	3.51954	-0.179712	-0.411714	-0.63599	-0.830352	-0.723291	0	5
USP25	24h/0h	0.681425	0.971172	0.971172	0.0063753	3.51716	0.654125	0.702607	0.393713	0.491242	1.16544	5	0
RNU7-40P	24h/0h	1.28008	0.971074	0.971074	0.00639085	3.51368	0.765306	0.710244	1.30976	2.40221	1.21286	5	0
NEK7	24h/0h	0.650242	0.971054	0.971054	0.00640644	3.51297	0.484369	0.583188	0.371171	0.698825	1.11366	5	0
ATG2B	24h/0h	-0.469058	0.970916	-0.970916	0.00643765	3.50804	-0.332235	-0.292908	-0.556487	-0.633119	-0.530542	0	5
MFSD6	24h/0h	-0.480635	0.970752	-0.970752	0.00645329	3.50227	-0.298485	-0.306663	-0.647353	-0.703773	-0.4469	0	5
IRF2	24h/0h	0.554383	0.970747	0.970747	0.00646902	3.50208	0.402677	0.412615	0.486872	0.545179	0.924575	5	0
MIR4772	24h/0h	0.576162	0.970639	0.970639	0.00648473	3.49827	0.409492	0.905792	0.843749	0.340876	0.3809	5	0
CASP4	24h/0h	0.745776	0.970316	0.970316	0.00654782	3.48703	0.329005	0.907701	0.535577	0.628597	1.328	5	0
HECTD1	24h/0h	-0.561786	0.970043	-0.970043	0.00657968	3.47758	-0.283518	-0.473962	-0.468671	-0.830053	-0.752724	0	5
GPT2	24h/0h	0.463714	0.970004	0.970004	0.00661177	3.47622	0.31257	0.374173	0.417011	0.419392	0.795421	5	0
ARL14	24h/0h	0.586073	0.969967	0.969967	0.00664382	3.47497	0.404198	0.874007	0.544041	0.425242	0.682876	5	0
SNX6	24h/0h	0.8923	0.969902	0.969902	0.00665982	3.47274	1.00684	0.918308	0.608122	0.488966	1.43927	5	0
EIF4EBP2	24h/0h	-0.472646	0.969522	-0.969522	0.00675629	3.4598	-0.388301	-0.353171	-0.296567	-0.789314	-0.535879	0	5
CDK17	24h/0h	0.689949	0.969454	0.969454	0.00677245	3.45749	0.542338	0.696553	0.390702	0.617588	1.20257	5	0
CCL22	24h/0h	0.935414	0.969423	0.969423	0.00678863	3.45646	0.745245	0.671083	0.366966	1.21986	1.67392	5	0
TRIM69	24h/0h	0.932014	0.969189	0.969189	0.00685359	3.44858	0.235975	0.634245	0.930536	1.24713	1.61218	5	0
DDIT4L	24h/0h	-0.498894	0.968964	-0.968964	0.00691876	3.44109	-0.64555	-0.327713	-0.531036	-0.305392	-0.684778	0	5
RIOK1	24h/0h	-0.411654	0.968954	-0.968954	0.00693508	3.44074	-0.256095	-0.332412	-0.427783	-0.594795	-0.447187	0	5
KIAA0754	24h/0h	-0.531771	0.968935	-0.968935	0.00695138	3.44011	-0.600681	-0.362133	-0.584803	-0.75548	-0.355759	0	5
UBE4B	24h/0h	-0.522368	0.968923	-0.968923	0.00696768	3.43973	-0.293945	-0.387336	-0.654083	-0.772239	-0.504236	0	5
ABCD3	24h/0h	-0.581907	0.968662	-0.968662	0.00698396	3.43108	-0.255304	-0.594764	-0.664774	-0.667809	-0.726884	0	5
AGBL2	24h/0h	0.60664	0.968148	0.968148	0.00703365	3.41429	0.322374	0.573133	0.527727	0.958652	0.651315	5	0
MINA	24h/0h	-0.46706	0.968129	-0.968129	0.00705037	3.41366	-0.229503	-0.423675	-0.495045	-0.648593	-0.538484	0	5
CSTB	24h/0h	0.566061	0.968126	0.968126	0.00706707	3.41358	0.205613	0.391793	0.722841	0.709891	0.800167	5	0
CARD16	24h/0h	1.03685	0.967315	0.967315	0.00718523	3.3876	0.528019	0.966755	0.700285	1.17457	1.81463	5	0
RANGAP1	24h/0h	0.571476	0.966856	0.966856	0.00725359	3.37318	0.389064	0.456032	0.378566	0.765261	0.868458	5	0
FRMD3	24h/0h	1.36797	0.966568	0.966568	0.00728817	3.36424	0.692298	1.39636	0.581823	1.78856	2.3808	5	0
BMPR1B	24h/0h	-0.49217	0.966129	-0.966129	0.00734074	3.35073	-0.505404	-0.448111	-0.414506	-0.738686	-0.354142	0	5
ZMYND8	24h/0h	-0.414296	0.965908	-0.965908	0.00737616	3.34402	-0.252711	-0.503849	-0.422594	-0.465235	-0.427093	0	5
BRWD1	24h/0h	-0.524272	0.965633	-0.965633	0.00739391	3.3357	-0.166214	-0.512289	-0.721269	-0.676195	-0.545392	0	5
CD47	24h/0h	1.08646	0.965587	0.965587	0.00741182	3.33431	0.456853	1.14927	0.682239	1.04317	2.10077	5	0
CEP120	24h/0h	-0.693147	0.965123	-0.965123	0.00748372	3.32042	-0.797225	-0.367639	-0.770603	-0.90509	-0.625179	0	5
FGD2	24h/0h	0.497647	0.964695	0.964695	0.00753848	3.3078	0.201719	0.403704	0.747639	0.663797	0.471376	5	0
PMAIP1	24h/0h	1.45228	0.964666	0.964666	0.00755682	3.30693	0.67406	0.767543	1.14649	2.12183	2.55147	5	0
HECTD4	24h/0h	-0.40311	0.964486	-0.964486	0.00757516	3.30167	-0.25264	-0.409631	-0.449232	-0.478686	-0.425362	0	5
NEDD4L	24h/0h	-0.516372	0.964257	-0.964257	0.00763055	3.295	-0.301049	-0.622384	-0.327228	-0.76131	-0.569891	0	5
HSD11B1	24h/0h	0.546437	0.964148	0.964148	0.00766755	3.29184	0.453278	0.161505	0.898756	0.665556	0.553091	5	0
RMI1	24h/0h	0.569214	0.963547	0.963547	0.00783478	3.27459	0.561856	0.475187	0.316299	0.567652	0.925075	5	0
PRKDC	24h/0h	-0.671688	0.962916	-0.962916	0.00787237	3.25677	-0.135177	-0.508141	-0.788273	-0.870656	-1.0562	0	5
FAM65B	24h/0h	1.13611	0.962838	0.962838	0.00789144	3.2546	0.274573	1.22465	0.699793	1.46309	2.01847	5	0
PIK3CB	24h/0h	-0.449117	0.962655	-0.962655	0.00794873	3.24949	-0.271034	-0.376319	-0.528267	-0.646957	-0.42301	0	5
H2AFV	24h/0h	-0.478422	0.962613	-0.962613	0.00796787	3.24832	-0.272296	-0.304386	-0.502943	-0.761992	-0.550493	0	5
IFITM3	24h/0h	0.783588	0.962157	0.962157	0.00806374	3.23573	0.413584	1.10313	0.528837	0.604489	1.2679	5	0
NT5E	24h/0h	0.644118	0.962038	0.962038	0.00808305	3.23246	0.236496	0.485745	0.752861	0.593258	1.15223	5	0
CASD1	24h/0h	-0.500198	0.961258	-0.961258	0.00827705	3.21132	-0.293624	-0.386857	-0.501834	-0.829284	-0.48939	0	5
PLCB4	24h/0h	-0.479112	0.960938	-0.960938	0.00829666	3.20277	-0.296246	-0.419687	-0.474479	-0.686971	-0.518176	0	5
SLC25A36	24h/0h	-0.578356	0.960902	-0.960902	0.00831646	3.20179	-0.435509	-0.428393	-0.807879	-0.701465	-0.518532	0	5
IRAK2	24h/0h	0.963665	0.960776	0.960776	0.00835608	3.19845	0.102087	0.94742	0.95908	1.26924	1.5405	5	0
PRPF38B	24h/0h	-0.410807	0.960632	-0.960632	0.0083759	3.19464	-0.492559	-0.346306	-0.485237	-0.390918	-0.339014	0	5
BZW2	24h/0h	-0.515223	0.960602	-0.960602	0.0083958	3.19386	-0.129956	-0.444249	-0.679119	-0.621537	-0.701254	0	5
EREG	24h/0h	1.1712	0.959574	0.959574	0.00855719	3.16703	1.08954	0.113488	1.08832	1.68027	1.88436	5	0
PHF15	24h/0h	0.487089	0.959086	0.959086	0.00863876	3.15452	0.193864	0.621261	0.615028	0.39314	0.612153	5	0
CUL4B	24h/0h	0.546453	0.958796	0.958796	0.00867983	3.14715	0.463936	0.528024	0.400417	0.43569	0.904199	5	0
GPBP1	24h/0h	0.683441	0.958788	0.958788	0.00870051	3.14693	0.462629	0.655736	0.335513	0.644116	1.31921	5	0
FYTTD1	24h/0h	0.764421	0.958736	0.958736	0.00872117	3.14563	0.737007	0.703057	0.327275	0.629593	1.42517	5	0
TTC39C	24h/0h	-0.485312	0.958652	-0.958652	0.00874183	3.14351	-0.210479	-0.369406	-0.620522	-0.66641	-0.559742	0	5
RAB3D	24h/0h	-0.479499	0.958505	-0.958505	0.00878319	3.1398	-0.266233	-0.384286	-0.426981	-0.772972	-0.547021	0	5
UBE2G1	24h/0h	-0.532849	0.958305	-0.958305	0.0088454	3.1348	-0.323798	-0.346699	-0.58703	-0.893542	-0.513176	0	5
SBNO1	24h/0h	-0.605731	0.958219	-0.958219	0.00892842	3.13264	-0.233755	-0.448341	-0.820162	-0.887904	-0.638493	0	5
ATP7B	24h/0h	-0.711146	0.957889	-0.957889	0.00896986	3.12443	-0.0828539	-0.852531	-0.654103	-0.999984	-0.966256	0	5
EFTUD1P1	24h/0h	0.709064	0.957751	0.957751	0.00901163	3.121	0.677281	0.759488	0.546261	0.276097	1.28619	5	0
HSBP1L1	24h/0h	-0.383535	0.957624	-0.957624	0.00903255	3.11787	-0.36543	-0.29526	-0.428329	-0.483488	-0.345168	0	5
RNU7-29P	24h/0h	0.840659	0.95759	0.95759	0.00905352	3.11704	0.866166	0.299026	0.477416	1.48426	1.07642	5	0
AGAP1	24h/0h	-0.354473	0.957554	-0.957554	0.00907448	3.11616	-0.331876	-0.28754	-0.347699	-0.373178	-0.43207	0	5
WDR12	24h/0h	-0.497119	0.957261	-0.957261	0.0091165	3.10896	-0.250453	-0.453925	-0.683406	-0.621093	-0.476718	0	5
PHF20L1	24h/0h	-0.482072	0.957172	-0.957172	0.0091376	3.10678	-0.224615	-0.450329	-0.710256	-0.629041	-0.396117	0	5
RIPK3	24h/0h	0.474302	0.956843	0.956843	0.00917997	3.0988	0.353847	0.457304	0.279119	0.613879	0.66736	5	0
MTR	24h/0h	-0.471602	0.956353	-0.956353	0.00922257	3.08699	-0.196536	-0.426372	-0.671419	-0.60081	-0.462872	0	5
C17orf66	24h/0h	1.46279	0.956082	0.956082	0.00926574	3.08052	0.360175	1.05202	1.11803	2.30904	2.47467	5	0
SLC38A1	24h/0h	-0.383264	0.955568	-0.955568	0.00941752	3.06834	-0.290043	-0.230856	-0.368365	-0.530292	-0.496761	0	5
TMEM106A	24h/0h	0.574487	0.955508	0.955508	0.0094393	3.06694	0.253981	0.507734	0.405357	0.951934	0.753429	5	0
ASAH2B	24h/0h	0.491087	0.955327	0.955327	0.00948288	3.06268	0.404059	0.376554	0.404537	0.39928	0.871007	5	0
VEZF1	24h/0h	0.61516	0.955313	0.955313	0.00950473	3.06236	0.640364	0.512189	0.488429	0.514748	0.92007	5	0
GPR180	24h/0h	0.705142	0.955185	0.955185	0.009592	3.05937	0.752766	0.621766	0.50354	0.507766	1.13987	5	0
PHKB	24h/0h	-0.54056	0.955017	-0.955017	0.00963557	3.05545	-0.0710896	-0.697906	-0.676963	-0.68637	-0.570472	0	5
RELL1	24h/0h	0.562257	0.954479	0.954479	0.00972346	3.04299	0.452745	0.524671	0.45319	0.533008	0.847669	5	0
MGC12916	24h/0h	-0.55038	0.954345	-0.954345	0.00974553	3.03991	-0.476598	-0.451404	-0.221885	-0.935319	-0.666694	0	5
NT5DC2	24h/0h	-0.372889	0.954313	-0.954313	0.00978977	3.03917	-0.302453	-0.292864	-0.31133	-0.532584	-0.425216	0	5
ISCA1	24h/0h	-0.475506	0.954233	-0.954233	0.00981186	3.03736	-0.295599	-0.334977	-0.449285	-0.810678	-0.486991	0	5
KRT23	24h/0h	0.685015	0.954033	0.954033	0.00985607	3.03278	0.966137	0.640594	0.364853	0.322191	1.1313	5	0
CD99P1	24h/0h	0.365737	0.954	0.954	0.00990042	3.03202	0.366897	0.348748	0.456328	0.313439	0.343275	5	0
CYP2J2	24h/0h	1.18094	0.953941	0.953941	0.00996679	3.03067	0.506418	1.26475	1.3951	0.61899	2.11946	5	0
RSAD2	48h/0h	6.21328	1	1	3.09246e-10	21.1436	5.65959	6.96814	6.08178	5.94081	6.41609	5	0
USP18	48h/0h	3.75405	1	1	8.19798e-10	20.2353	3.51701	3.91228	3.83713	3.60463	3.8992	5	0
OAS3	48h/0h	3.02771	1	1	8.93359e-10	20.1119	2.70023	3.03126	3.37455	2.89811	3.13442	5	0
OAS1	48h/0h	3.45885	1	1	1.07352e-09	19.5764	3.33302	3.21116	3.34567	3.56979	3.83462	5	0
IFIT2	48h/0h	5.33112	1	1	1.22172e-09	19.3854	4.87545	5.56696	5.18942	5.53616	5.48759	5	0
GBP5	48h/0h	4.15798	1	1	1.83775e-09	19.2196	3.49994	4.29695	4.2404	4.58114	4.17148	5	0
OAS2	48h/0h	4.03136	1	1	1.97778e-09	18.9663	3.94297	3.86437	4.04039	4.15901	4.15006	5	0
CMPK2	48h/0h	2.83595	1	1	2.47176e-09	18.3455	2.47684	2.95081	2.6795	2.59312	3.47948	5	0
IFI35	48h/0h	2.50821	1	1	2.84946e-09	18.3094	2.3596	2.81782	2.74945	2.35383	2.26035	5	0
HRASLS2	48h/0h	4.44391	1	1	7.25188e-09	17.4319	4.28607	5.00507	4.18921	4.12487	4.61432	5	0
SAMD9L	48h/0h	4.29538	1	1	7.90616e-09	17.4158	4.33278	4.30288	4.46168	3.98496	4.39459	5	0
WARS	48h/0h	2.85198	1	1	9.14173e-09	17.3842	2.69549	2.98948	2.61797	2.80047	3.15648	5	0
CD68	48h/0h	2.3297	1	1	9.71905e-09	17.3235	2.30869	2.50313	1.9415	2.2682	2.62698	5	0
CXCL11	48h/0h	6.92616	1	1	1.22205e-08	17.1563	6.32543	7.07062	6.94388	7.28921	7.00164	5	0
LAMP3	48h/0h	4.02193	1	1	1.28307e-08	17.049	3.49883	4.20435	4.25848	4.0195	4.12849	5	0
USP41	48h/0h	3.26411	1	1	1.48643e-08	16.8197	2.77603	3.36074	3.53583	3.08253	3.5654	5	0
MX1	48h/0h	3.17584	1	1	1.56908e-08	16.8	2.60857	3.25757	3.5203	3.22388	3.2689	5	0
HERC5	48h/0h	3.53433	1	1	1.65018e-08	16.7868	2.90828	3.38081	3.94514	3.60831	3.82909	5	0
SAMD9	48h/0h	3.19196	1	1	2.32265e-08	16.424	3.46172	2.752	3.54753	3.04709	3.15145	5	0
DDX60L	48h/0h	3.41442	1	1	2.41962e-08	16.3684	3.28343	3.48813	3.36662	3.18409	3.74981	5	0
IFIT3	48h/0h	3.87619	1	1	2.62644e-08	16.2286	3.15721	4.26677	4.14758	3.85514	3.95426	5	0
TAP1	48h/0h	2.6478	1	1	3.55997e-08	16.0237	2.05233	2.88635	2.69491	2.6843	2.92111	5	0
GBP4	48h/0h	4.24912	1	1	4.40912e-08	15.9191	3.56404	4.55077	4.38298	4.11915	4.62868	5	0
PARP12	48h/0h	2.02756	1	1	4.75086e-08	15.7794	1.80554	2.15547	2.10494	1.76066	2.31121	5	0
OASL	48h/0h	4.16039	1	1	4.87626e-08	15.7277	3.51367	4.28769	3.99665	4.55243	4.45149	5	0
IFIH1	48h/0h	4.08252	1	1	5.00825e-08	15.6994	3.67793	4.21617	4.09594	3.86156	4.561	5	0
IDO1	48h/0h	3.60082	1	1	5.14236e-08	15.6874	2.72842	3.87364	3.67989	3.70034	4.02182	5	0
DDX58	48h/0h	3.96068	1	1	5.27536e-08	15.5203	3.57593	4.10633	3.81273	4.10959	4.1988	5	0
BST2	48h/0h	3.3891	1	1	5.63227e-08	15.3871	3.11334	3.35265	4.17137	2.80634	3.50179	5	0
IFI27	48h/0h	4.45868	1	1	5.82151e-08	15.3667	3.72342	4.28535	5.33862	4.69835	4.24763	5	0
PSMB9	48h/0h	1.38668	1	1	6.40096e-08	15.266	1.28317	1.43196	1.54389	1.1877	1.4867	5	0
HERC6	48h/0h	3.10932	1	1	9.15913e-08	15.2272	3.04672	3.07829	3.35083	2.95017	3.1206	5	0
PARP14	48h/0h	2.448	1	1	9.61644e-08	15.1604	2.17586	2.52826	2.67448	2.25335	2.60803	5	0
DHX58	48h/0h	1.36619	1	1	9.93404e-08	15.0813	1.06121	1.4342	1.48032	1.44151	1.4137	5	0
CXCL10	48h/0h	7.40541	1	1	1.0108e-07	15.0293	5.92557	7.80081	7.61753	7.80443	7.87872	5	0
MX2	48h/0h	3.11436	1	1	1.02929e-07	14.9882	2.48559	3.04035	3.74474	3.1331	3.16801	5	0
NUPR1	48h/0h	1.97991	1	1	1.06782e-07	14.9384	1.44314	2.10027	2.29758	2.18687	1.87168	5	0
PDCD1LG2	48h/0h	2.03089	1	1	1.08787e-07	14.9317	1.42791	2.00944	2.08317	2.40057	2.23338	5	0
MLKL	48h/0h	2.0184	1	1	1.10775e-07	14.8955	1.75033	1.72129	2.36198	1.92146	2.33693	5	0
APOL1	48h/0h	1.34814	1	1	1.17164e-07	14.717	1.36609	1.4533	1.39953	1.10191	1.41984	5	0
RNF213	48h/0h	1.79225	1	1	1.19697e-07	14.703	1.39576	1.87849	2.19962	1.47398	2.0134	5	0
IFIT1	48h/0h	5.71863	1	1	1.27317e-07	14.6608	4.69541	6.19643	5.41261	5.8922	6.39652	5	0
SP110	48h/0h	2.65727	1	1	1.29877e-07	14.6508	2.27488	3.006	2.87827	2.31009	2.81712	5	0
TNFRSF10D	48h/0h	-1.24854	0.999999	-0.999999	1.32431e-07	14.488	-1.24369	-1.41215	-1.23991	-1.27389	-1.07308	0	5
SERPING1	48h/0h	2.20047	0.999999	0.999999	1.42021e-07	14.3961	1.5712	2.66963	2.41224	2.09039	2.25889	5	0
EPSTI1	48h/0h	4.03314	0.999999	0.999999	1.49061e-07	14.2047	3.66295	4.38445	4.31167	3.51116	4.29546	5	0
TAP2	48h/0h	1.35667	0.999999	0.999999	1.62104e-07	14.1176	1.2832	1.25766	1.47435	1.33574	1.43243	5	0
LGALS9	48h/0h	1.66259	0.999999	0.999999	1.96307e-07	14.1091	1.16928	1.91731	1.76232	1.61649	1.84754	5	0
PNPT1	48h/0h	2.60206	0.999999	0.999999	2.00346e-07	14.0902	2.69845	2.32556	2.78827	2.32545	2.87254	5	0
GBP1	48h/0h	3.06962	0.999999	0.999999	2.0443e-07	14.0386	2.8096	2.76446	3.25115	3.47212	3.05074	5	0
LAP3	48h/0h	2.42326	0.999999	0.999999	2.17293e-07	13.9858	2.20093	2.48102	2.83456	2.10977	2.49003	5	0
CD274	48h/0h	3.61554	0.999999	0.999999	2.30704e-07	13.9292	3.17621	3.68257	3.14329	3.73517	4.34043	5	0
PARP9	48h/0h	2.42054	0.999999	0.999999	2.353e-07	13.9191	2.08447	2.53324	2.61171	2.10844	2.76483	5	0
TRIM21	48h/0h	2.04529	0.999999	0.999999	2.39896e-07	13.8912	1.79019	2.13119	2.15096	2.02163	2.13249	5	0
GMPR	48h/0h	2.04661	0.999999	0.999999	2.54856e-07	13.7757	1.76478	1.95262	2.85121	1.71458	1.94987	5	0
TRANK1	48h/0h	2.31654	0.999999	0.999999	2.65627e-07	13.7119	2.14155	2.573	2.81565	1.63897	2.41353	5	0
STAT1	48h/0h	2.72332	0.999999	0.999999	2.82817e-07	13.6217	2.40082	2.95139	2.934	2.3891	2.94129	5	0
GBP2	48h/0h	1.76119	0.999999	0.999999	3.42136e-07	13.5758	1.60934	1.52273	1.94362	1.66197	2.06829	5	0
BRIP1	48h/0h	3.74332	0.999999	0.999999	3.47799e-07	13.5638	2.95518	3.44283	4.29726	3.7278	4.29353	5	0
GBP1P1	48h/0h	2.879	0.999998	0.999998	3.65969e-07	13.3904	2.44909	2.81146	3.11138	3.10667	2.9164	5	0
LGALS9B	48h/0h	1.48108	0.999998	0.999998	3.87801e-07	13.3028	1.14228	1.42145	1.63155	1.47278	1.73736	5	0
SLC16A4	48h/0h	1.3913	0.999998	0.999998	3.95297e-07	13.2208	1.42374	1.43532	1.62448	1.03463	1.43833	5	0
TNFSF13B	48h/0h	2.27564	0.999998	0.999998	4.86903e-07	13.1307	1.9259	2.0865	2.96249	1.99199	2.41133	5	0
STX11	48h/0h	1.58539	0.999998	0.999998	4.9508e-07	13.0631	1.56202	1.50656	1.54123	1.47787	1.83925	5	0
XAF1	48h/0h	2.86133	0.999998	0.999998	5.12876e-07	12.9757	2.56426	3.02473	2.96563	2.73136	3.0207	5	0
APOL6	48h/0h	1.32062	0.999997	0.999997	5.76177e-07	12.755	1.1908	1.42176	1.28505	1.29592	1.40958	5	0
CD38	48h/0h	3.61175	0.999997	0.999997	5.88217e-07	12.7511	3.19184	2.86285	4.56743	3.76788	3.66876	5	0
IFI44	48h/0h	3.20548	0.999997	0.999997	6.12582e-07	12.714	2.77321	3.35645	3.11535	3.58665	3.19573	5	0
RTP4	48h/0h	2.41668	0.999997	0.999997	6.2487e-07	12.6795	2.04145	2.49885	2.21062	2.80397	2.5285	5	0
EIF2AK2	48h/0h	2.01753	0.999997	0.999997	6.62935e-07	12.656	1.75558	1.9092	2.28839	1.76486	2.36961	5	0
APOL2	48h/0h	1.30241	0.999997	0.999997	6.8886e-07	12.6143	1.34695	1.40542	1.22475	1.26517	1.26975	5	0
MYD88	48h/0h	1.28682	0.999996	0.999996	7.15456e-07	12.5558	1.34087	1.1407	1.13574	1.35709	1.4597	5	0
PLSCR1	48h/0h	2.1009	0.999996	0.999996	7.72148e-07	12.4514	1.76693	1.99608	2.43891	1.97293	2.32966	5	0
CCRL1	48h/0h	1.57861	0.999996	0.999996	8.02666e-07	12.3493	1.14931	1.50056	2.04619	1.61859	1.57839	5	0
IFI44L	48h/0h	4.95829	0.999994	0.999994	8.39539e-07	12.0551	3.99311	5.56815	4.37737	4.72173	6.13108	5	0
MXD1	48h/0h	1.73744	0.999994	0.999994	8.63118e-07	12.0484	1.32629	1.55412	1.49476	2.0947	2.21732	5	0
ZBP1	48h/0h	1.30628	0.999992	0.999992	1.03644e-06	11.7978	0.892115	1.41833	1.32648	1.63735	1.25714	5	0
NUB1	48h/0h	1.51621	0.999992	0.999992	1.09554e-06	11.7892	1.46416	1.54987	1.76341	1.14964	1.65399	5	0
DUOXA2	48h/0h	3.21757	0.999991	0.999991	1.21393e-06	11.6651	2.59566	3.6081	3.20431	3.94695	2.73283	5	0
CCDC109B	48h/0h	1.57125	0.99999	0.99999	1.24671e-06	11.5629	1.33164	1.44723	1.79755	1.44284	1.83699	5	0
XRN1	48h/0h	1.59597	0.999989	0.999989	1.59261e-06	11.4507	1.44518	1.40198	2.04908	1.32021	1.76341	5	0
CCNA1	48h/0h	2.11027	0.999988	0.999988	1.67374e-06	11.3376	2.5875	1.61967	2.47483	2.40013	1.46922	5	0
NMI	48h/0h	2.13498	0.999986	0.999986	1.76068e-06	11.1872	1.80084	2.22218	2.38972	1.96561	2.29654	5	0
EHD4	48h/0h	1.39579	0.999985	0.999985	1.81127e-06	11.0796	1.17474	1.11563	1.58015	1.59063	1.5178	5	0
GBP7	48h/0h	2.14777	0.999984	0.999984	2.04091e-06	11.0363	1.45521	1.82339	2.04011	2.6308	2.78933	5	0
SP100	48h/0h	1.55481	0.999983	0.999983	2.09855e-06	10.9681	1.47323	1.50469	1.77741	1.22201	1.79672	5	0
GBP3	48h/0h	1.78855	0.999983	0.999983	2.22199e-06	10.962	1.45446	1.84836	2.09607	1.58272	1.96114	5	0
RIPK2	48h/0h	1.54398	0.999982	0.999982	2.28322e-06	10.9352	1.38701	1.28391	1.55099	1.67587	1.82212	5	0
RBMS2	48h/0h	1.09807	0.999982	0.999982	2.34587e-06	10.9173	0.928379	1.31777	0.992462	0.871938	1.37979	5	0
STAT2	48h/0h	1.81407	0.999981	0.999981	2.4093e-06	10.8798	1.41083	1.99546	2.23922	1.38145	2.0434	5	0
CASP10	48h/0h	1.44145	0.99998	0.99998	2.475e-06	10.843	1.20555	1.37739	1.5809	1.39649	1.64695	5	0
JAK2	48h/0h	1.74699	0.99998	0.99998	2.61132e-06	10.8224	1.66348	1.11162	1.85603	1.94517	2.15862	5	0
BCL2A1	48h/0h	2.52916	0.999979	0.999979	2.67984e-06	10.7863	2.53975	2.51933	1.85211	3.41995	2.31468	5	0
PRKDC	48h/0h	-1.29493	0.999977	-0.999977	2.75071e-06	10.6979	-1.24262	-1.43459	-1.1878	-1.43406	-1.17556	0	5
APOBEC3G	48h/0h	1.10943	0.999977	0.999977	2.82852e-06	10.6754	0.814709	1.15512	1.42204	1.22567	0.929624	5	0
UBE2L6	48h/0h	1.45655	0.999977	0.999977	2.90773e-06	10.6672	1.14626	1.99008	1.56998	1.21196	1.36447	5	0
GCA	48h/0h	1.72032	0.999976	0.999976	2.98706e-06	10.6454	1.43193	1.35512	1.43903	1.98304	2.39251	5	0
TLR2	48h/0h	2.41251	0.999976	0.999976	3.06777e-06	10.6382	1.63997	2.35587	2.53812	2.83372	2.69485	5	0
ZNFX1	48h/0h	1.71008	0.999975	0.999975	3.22925e-06	10.616	1.79134	1.77514	1.72435	1.60762	1.65196	5	0
FRMD3	48h/0h	1.5439	0.999975	0.999975	3.39427e-06	10.5843	1.34203	1.37937	1.29729	1.98003	1.72079	5	0
GXYLT2	48h/0h	-2.14983	0.999973	-0.999973	3.56036e-06	10.5365	-2.4731	-2.06234	-1.45295	-2.68301	-2.07775	0	5
ISG15	48h/0h	1.69102	0.999973	0.999973	3.64711e-06	10.5231	1.49661	2.08868	1.90563	1.70954	1.25465	5	0
SLC25A28	48h/0h	1.0835	0.999971	0.999971	4.18617e-06	10.4346	0.784913	1.06479	1.02209	1.33676	1.20894	5	0
PML	48h/0h	1.4374	0.99997	0.99997	4.27886e-06	10.4146	0.852741	1.65113	1.4237	1.66453	1.5949	5	0
LIFR	48h/0h	2.16286	0.999969	0.999969	4.46803e-06	10.3809	2.27034	1.95891	2.59578	1.65009	2.33916	5	0
IFITM1	48h/0h	1.65035	0.999968	0.999968	4.56457e-06	10.3607	1.1997	2.01709	1.53486	1.59728	1.9028	5	0
TDRD7	48h/0h	1.64375	0.999968	0.999968	4.66271e-06	10.3481	1.25589	1.6733	1.84188	1.50164	1.94605	5	0
PPM1K	48h/0h	1.7615	0.999965	0.999965	4.76159e-06	10.2739	1.20939	1.67544	2.31521	1.54368	2.06375	5	0
SQRDL	48h/0h	1.27733	0.999963	0.999963	4.86864e-06	10.2144	0.990215	1.27967	1.20051	1.24308	1.67315	5	0
TRIM14	48h/0h	0.886929	0.999963	0.999963	4.98251e-06	10.2053	0.820505	0.899755	1.06032	0.724171	0.92989	5	0
IFNL2	48h/0h	3.9114	0.999962	0.999962	5.21064e-06	10.186	2.51206	3.63407	3.59729	5.09209	4.72151	5	0
CASP1	48h/0h	1.53515	0.999962	0.999962	5.32582e-06	10.1819	1.36428	1.72609	1.76224	1.10422	1.71891	5	0
HLA-E	48h/0h	1.35027	0.999962	0.999962	5.78268e-06	10.1724	1.04989	1.45217	1.4482	1.16658	1.63449	5	0
PRPF8	48h/0h	-1.16212	0.999961	-0.999961	6.55737e-06	10.1553	-1.22119	-1.23822	-0.910811	-1.42828	-1.01207	0	5
IFI6	48h/0h	3.78685	0.99996	0.99996	6.66727e-06	10.1325	2.9977	4.30409	3.049	4.26212	4.32134	5	0
SAMHD1	48h/0h	2.35295	0.99996	0.99996	6.77947e-06	10.126	2.06369	2.18414	3.42526	2.27214	1.81953	5	0
BLZF1	48h/0h	1.86107	0.999957	0.999957	7.23527e-06	10.0646	2.00388	1.59997	2.16382	1.48251	2.05519	5	0
N4BP1	48h/0h	1.07896	0.999957	0.999957	7.35301e-06	10.0515	0.81924	1.12337	1.28991	1.05304	1.10922	5	0
SETD7	48h/0h	-0.915457	0.999957	-0.999957	7.47182e-06	10.0457	-0.772641	-0.973315	-0.939628	-1.02657	-0.865136	0	5
PTPRF	48h/0h	-0.876696	0.999956	-0.999956	7.59069e-06	10.0311	-0.875649	-0.700907	-0.755579	-1.07327	-0.978077	0	5
DDX60	48h/0h	2.63493	0.999955	0.999955	7.95342e-06	9.99877	2.24023	3.25776	2.77024	2.50468	2.40176	5	0
PLEKHS1	48h/0h	-3.41507	0.999954	-0.999954	8.07597e-06	9.98975	-3.00138	-3.67288	-2.11329	-4.66346	-3.6243	0	5
SECTM1	48h/0h	1.53406	0.999953	0.999953	8.19906e-06	9.96262	0.938602	1.79564	1.76989	1.58391	1.58224	5	0
SORL1	48h/0h	-1.54253	0.999949	-0.999949	8.45941e-06	9.8916	-1.56694	-1.04468	-1.5384	-2.19786	-1.36476	0	5
CXCL9	48h/0h	3.36597	0.999949	0.999949	8.59533e-06	9.88546	2.40178	2.71668	4.05059	4.11434	3.54648	5	0
BIRC3	48h/0h	2.18194	0.999947	0.999947	8.73139e-06	9.84584	1.51662	2.1771	2.47123	2.23334	2.5114	5	0
TOR1B	48h/0h	1.66379	0.999947	0.999947	8.87316e-06	9.83823	1.34555	1.6405	1.85745	1.20861	2.26682	5	0
RASGRP3	48h/0h	1.50376	0.999945	0.999945	9.01532e-06	9.80824	0.950687	1.49427	2.04955	1.59521	1.42911	5	0
SLC25A6	48h/0h	-1.09799	0.999945	-0.999945	9.30744e-06	9.80334	-1.24262	-0.764891	-1.10141	-1.30583	-1.07518	0	5
SLC15A3	48h/0h	1.37586	0.999942	0.999942	9.89088e-06	9.75471	0.798246	1.58279	1.79408	1.50556	1.1986	5	0
C19orf66	48h/0h	0.967252	0.99994	0.99994	1.00413e-05	9.72169	0.71766	1.12513	1.13058	0.887313	0.975577	5	0
CARD17	48h/0h	2.3943	0.99994	0.99994	1.01968e-05	9.71289	2.3861	1.99021	2.30886	2.53758	2.74875	5	0
DTX3L	48h/0h	1.79368	0.999939	0.999939	1.0353e-05	9.69761	1.44439	1.71476	2.01684	1.5604	2.23203	5	0
MOV10	48h/0h	0.904259	0.999937	0.999937	1.06703e-05	9.6771	0.745644	0.850848	0.927253	1.01453	0.983018	5	0
STARD5	48h/0h	1.288	0.999936	0.999936	1.09929e-05	9.649	0.775766	1.28074	1.53406	1.50986	1.33955	5	0
TMEM171	48h/0h	2.56468	0.999935	0.999935	1.11564e-05	9.6371	2.78246	1.72361	1.82115	3.49963	2.99653	5	0
HSH2D	48h/0h	1.14185	0.999934	0.999934	1.13214e-05	9.62174	0.675769	1.15636	1.24764	1.23969	1.3898	5	0
IFNL1	48h/0h	3.41631	0.999932	0.999932	1.18261e-05	9.59858	2.35975	2.81122	3.11434	4.50853	4.28769	5	0
AIM2	48h/0h	1.38727	0.99993	0.99993	1.19948e-05	9.57216	0.967939	1.13421	1.3111	1.64146	1.88162	5	0
GNB4	48h/0h	1.19548	0.999928	0.999928	1.21679e-05	9.53919	1.01366	1.04708	1.44278	1.23455	1.23936	5	0
TRIM5	48h/0h	1.47539	0.999924	0.999924	1.23469e-05	9.47897	1.10565	1.55183	1.7996	1.09873	1.82115	5	0
IL1RN	48h/0h	1.43132	0.99992	0.99992	1.38796e-05	9.43927	1.48775	0.802148	1.54488	1.85799	1.46385	5	0
CAT	48h/0h	-1.61719	0.999919	-0.999919	1.42636e-05	9.42511	-1.57893	-1.39256	-1.16487	-2.44131	-1.50828	0	5
ACE2	48h/0h	1.64627	0.999914	0.999914	1.44561e-05	9.36462	1.57896	1.33409	2.09191	1.45652	1.7699	5	0
PSMB8	48h/0h	1.05555	0.999914	0.999914	1.4662e-05	9.35925	0.677215	1.2201	1.21015	0.902393	1.26792	5	0
ETV7	48h/0h	1.2241	0.999908	0.999908	1.6699e-05	9.28836	0.847756	1.27136	1.72003	1.25167	1.02971	5	0
SLC16A1	48h/0h	0.841366	0.999906	0.999906	1.69113e-05	9.27698	0.951307	0.712414	0.735079	0.785766	1.02226	5	0
PGAP1	48h/0h	1.60115	0.999906	0.999906	1.73387e-05	9.27202	1.08326	1.24708	1.90669	1.57557	2.19313	5	0
OPTN	48h/0h	1.36077	0.999902	0.999902	1.79801e-05	9.23318	0.84682	1.35938	1.61303	1.28979	1.69482	5	0
SLC16A7	48h/0h	-1.16589	0.999902	-0.999902	1.81999e-05	9.23001	-1.09265	-1.26093	-0.848467	-1.55396	-1.07342	0	5
PRKD2	48h/0h	0.83889	0.999896	0.999896	1.865e-05	9.17366	0.549531	0.993271	0.927627	0.886711	0.837308	5	0
ERMP1	48h/0h	-1.3848	0.999893	-0.999893	1.88825e-05	9.13898	-1.43215	-1.42045	-1.09822	-1.82488	-1.14833	0	5
PRKAR2A	48h/0h	-1.19052	0.999892	-0.999892	1.91236e-05	9.13761	-1.16404	-1.10604	-0.920406	-1.67776	-1.08438	0	5
LGMN	48h/0h	1.33598	0.999891	0.999891	1.96057e-05	9.12074	1.05021	1.10591	1.7753	1.33187	1.4166	5	0
DDB1	48h/0h	-0.831818	0.99989	-0.99989	1.98483e-05	9.11886	-0.817659	-0.693604	-0.763341	-1.14878	-0.735705	0	5
PATL1	48h/0h	1.57724	0.999888	0.999888	2.03363e-05	9.0944	1.40013	1.36438	1.45459	1.81612	1.85096	5	0
FOXN2	48h/0h	1.1215	0.999887	0.999887	2.05828e-05	9.08841	0.845612	0.863987	1.12328	1.35684	1.41779	5	0
C2orf66	48h/0h	1.77575	0.999887	0.999887	2.08298e-05	9.08655	0.863066	1.79156	2.11671	1.86436	2.24304	5	0
THEMIS2	48h/0h	0.898601	0.999885	0.999885	2.15707e-05	9.07008	0.551727	1.0931	1.04426	0.993129	0.810793	5	0
IFNB1	48h/0h	3.79728	0.999885	0.999885	2.1818e-05	9.06671	2.59199	3.33347	3.1854	5.67757	4.19796	5	0
SP140L	48h/0h	1.19242	0.999884	0.999884	2.23113e-05	9.05899	1.11585	1.15674	1.20505	0.885501	1.59894	5	0
PSME2	48h/0h	1.15106	0.99988	0.99988	2.28128e-05	9.02594	1.02077	1.06019	1.24331	0.967335	1.4637	5	0
APPL2	48h/0h	-0.765925	0.999874	-0.999874	2.35897e-05	8.97904	-0.784866	-0.773334	-0.574036	-0.961143	-0.736249	0	5
PSME2P2	48h/0h	1.24361	0.99987	0.99987	2.3855e-05	8.95103	0.967564	1.30087	1.28468	1.06062	1.60431	5	0
IFIT5	48h/0h	2.41763	0.999864	0.999864	2.46902e-05	8.90148	2.10759	2.52454	2.16924	2.11401	3.17278	5	0
GBP6	48h/0h	1.37245	0.999863	0.999863	2.49761e-05	8.89209	1.42831	0.746425	1.452	1.61031	1.62522	5	0
HCAR3	48h/0h	0.932912	0.999861	0.999861	2.5551e-05	8.88335	0.578635	1.121	1.18365	0.806396	0.974882	5	0
CX3CL1	48h/0h	1.83747	0.99986	0.99986	2.58388e-05	8.87558	0.982097	2.16521	1.74599	1.91168	2.38237	5	0
XDH	48h/0h	1.32429	0.999857	0.999857	2.69913e-05	8.85542	1.16688	1.25937	1.23486	1.82605	1.13429	5	0
KLK10	48h/0h	1.22682	0.999853	0.999853	2.72818e-05	8.82463	1.12444	1.14398	1.15862	1.17151	1.53555	5	0
MASTL	48h/0h	1.69525	0.999851	0.999851	2.75819e-05	8.8107	1.62537	1.21984	2.10901	1.97821	1.54383	5	0
APOL3	48h/0h	0.941606	0.999849	0.999849	2.78857e-05	8.79889	0.856873	0.996769	1.33015	0.878552	0.64569	5	0
ADAR	48h/0h	1.00925	0.999845	0.999845	2.81924e-05	8.7716	0.867738	1.02312	1.21463	0.795242	1.14555	5	0
C21orf91	48h/0h	1.1726	0.999841	0.999841	2.8508e-05	8.74577	1.06343	1.2077	1.30201	1.21012	1.07971	5	0
ZFYVE26	48h/0h	1.13789	0.999838	0.999838	2.88321e-05	8.72615	0.833657	1.27962	1.496	0.904087	1.17607	5	0
ALDH18A1	48h/0h	-0.783153	0.999831	-0.999831	2.98238e-05	8.68525	-0.707547	-0.646579	-0.771173	-1.07142	-0.719041	0	5
AHNAK	48h/0h	-0.870705	0.999828	-0.999828	3.08521e-05	8.66848	-0.517071	-0.920463	-0.866652	-1.06165	-0.987689	0	5
PLAUR	48h/0h	2.15676	0.999825	0.999825	3.15404e-05	8.64962	1.44539	1.88528	1.57026	2.96877	2.91408	5	0
TLR3	48h/0h	1.71293	0.999815	0.999815	3.26045e-05	8.59534	1.57146	1.87622	2.16603	0.922247	2.02871	5	0
FTSJD2	48h/0h	1.19348	0.999813	0.999813	3.29716e-05	8.58177	0.829996	1.33061	1.52747	0.900852	1.37847	5	0
NAP1L1	48h/0h	-0.887626	0.999808	-0.999808	3.33429e-05	8.5576	-0.882833	-0.887247	-0.825107	-1.06307	-0.779873	0	5
APOD	48h/0h	2.07367	0.999799	0.999799	3.37235e-05	8.51165	1.54396	2.77281	2.02365	1.27937	2.74854	5	0
DUOX2	48h/0h	2.05076	0.999797	0.999797	3.45236e-05	8.50382	2.45981	2.01277	2.23435	2.35586	1.191	5	0
SMARCC1	48h/0h	-0.74121	0.999788	-0.999788	3.69376e-05	8.46063	-0.600327	-0.784364	-0.680706	-0.947819	-0.692835	0	5
IFI30	48h/0h	1.93097	0.999786	0.999786	3.73476e-05	8.44881	1.30781	2.14148	1.89726	1.50716	2.80114	5	0
GNAL	48h/0h	-1.1103	0.999786	-0.999786	3.77616e-05	8.44831	-1.05496	-1.0477	-0.87573	-1.46634	-1.10678	0	5
KIAA0100	48h/0h	-0.896002	0.999784	-0.999784	3.81739e-05	8.44126	-0.887888	-0.985912	-0.757948	-1.11979	-0.72847	0	5
TMEM140	48h/0h	1.86341	0.999777	0.999777	3.85877e-05	8.40862	1.07266	2.31201	2.32961	1.27629	2.3265	5	0
HK2	48h/0h	0.988875	0.999766	0.999766	4.03344e-05	8.35911	0.936732	1.06597	0.675631	1.03652	1.22953	5	0
IKBKE	48h/0h	0.930372	0.999765	0.999765	4.07811e-05	8.35543	0.654003	0.951454	1.05007	1.19234	0.803996	5	0
SLC18B1	48h/0h	1.18105	0.999762	0.999762	4.16738e-05	8.34285	1.09312	1.2314	1.41103	0.703577	1.46612	5	0
LRIG1	48h/0h	-0.894533	0.999759	-0.999759	4.21231e-05	8.32879	-0.76101	-1.00145	-0.693508	-0.768348	-1.24835	0	5
GSDMB	48h/0h	1.09534	0.999756	0.999756	4.25781e-05	8.31662	1.23354	1.11974	1.14753	0.728486	1.24743	5	0
NT5E	48h/0h	2.02999	0.999747	0.999747	4.39761e-05	8.28236	1.66152	1.89502	1.30752	2.60129	2.6846	5	0
MLEC	48h/0h	-0.914311	0.999745	-0.999745	4.44487e-05	8.27505	-0.809761	-0.799884	-0.749762	-1.36123	-0.850913	0	5
CMTM4	48h/0h	-1.67844	0.999741	-0.999741	4.54001e-05	8.2601	-1.69897	-1.45405	-2.0452	-1.99026	-1.20373	0	5
ELOVL7	48h/0h	1.0458	0.999733	0.999733	4.68478e-05	8.22778	0.700992	1.14983	1.14749	0.806473	1.4242	5	0
IL2RG	48h/0h	1.36144	0.999722	0.999722	4.78295e-05	8.18644	0.780616	1.36996	1.52873	1.49319	1.6347	5	0
STK17B	48h/0h	-1.08838	0.99971	-0.99971	4.99242e-05	8.144	-1.29024	-1.25197	-0.730901	-1.3613	-0.807465	0	5
PPM1L	48h/0h	-1.05003	0.999707	-0.999707	5.04539e-05	8.13495	-0.932354	-1.31929	-1.07025	-0.929953	-0.998282	0	5
HLA-F	48h/0h	1.13742	0.999704	0.999704	5.0987e-05	8.12576	0.666545	1.44721	1.34092	0.914303	1.31812	5	0
VNN3	48h/0h	2.3625	0.999699	0.999699	5.5743e-05	8.10942	1.75807	2.16497	3.22595	2.98161	1.68191	5	0
CAPN13	48h/0h	-3.00519	0.999696	-0.999696	5.62696e-05	8.09729	-2.5809	-3.42841	-1.65928	-4.24741	-3.10997	0	5
TTC3P1	48h/0h	-1.29374	0.999687	-0.999687	5.68018e-05	8.07049	-1.36797	-1.18045	-0.677126	-1.59119	-1.65196	0	5
CNP	48h/0h	0.874716	0.999684	0.999684	5.78946e-05	8.06049	0.743609	1.01017	1.01752	0.672519	0.929769	5	0
GTPBP1	48h/0h	0.730632	0.999663	0.999663	5.84443e-05	7.99381	0.55555	0.733028	0.9364	0.770788	0.657392	5	0
RASGEF1B	48h/0h	1.20364	0.999649	0.999649	5.9631e-05	7.95564	0.74425	0.936462	1.34396	1.44361	1.54993	5	0
LY6E	48h/0h	1.11967	0.999628	0.999628	6.02474e-05	7.89689	0.818725	1.23389	1.28426	0.881113	1.38035	5	0
HLA-C	48h/0h	0.972158	0.999617	0.999617	6.0906e-05	7.86694	0.561602	1.23475	1.10046	0.82435	1.13963	5	0
HLA-B	48h/0h	1.25297	0.999614	0.999614	6.5604e-05	7.85866	0.578208	1.51457	1.39886	1.16321	1.60998	5	0
RNF130	48h/0h	-0.853516	0.999609	-0.999609	6.95625e-05	7.84596	-1.06092	-0.754919	-0.621621	-1.16207	-0.668049	0	5
DCP1A	48h/0h	1.03308	0.999608	0.999608	7.02229e-05	7.84443	0.980459	0.891517	0.961601	1.02339	1.30843	5	0
FBXO39	48h/0h	0.850246	0.999594	0.999594	7.15628e-05	7.80789	0.627903	0.71475	0.787868	1.13496	0.985753	5	0
ACACA	48h/0h	-1.27034	0.999592	-0.999592	7.2246e-05	7.80452	-1.34224	-1.36793	-1.00426	-1.54941	-1.08784	0	5
APOBEC3F	48h/0h	0.781782	0.999582	0.999582	7.29293e-05	7.77926	0.541202	0.768357	1.02658	0.715109	0.857661	5	0
RDH10	48h/0h	-1.654	0.999576	-0.999576	7.43416e-05	7.76442	-1.76712	-1.66302	-0.823647	-2.19983	-1.8164	0	5
YBX3	48h/0h	-0.740875	0.999558	-0.999558	7.65052e-05	7.72367	-0.809286	-0.502733	-0.595942	-0.916634	-0.879778	0	5
HLA-L	48h/0h	0.748385	0.999555	0.999555	7.7975e-05	7.71754	0.569805	0.898543	0.796999	0.678492	0.798088	5	0
VNN1	48h/0h	1.82349	0.999546	0.999546	8.23415e-05	7.69595	1.40232	1.40326	1.53053	2.80976	1.97156	5	0
CCL5	48h/0h	2.69064	0.999541	0.999541	8.30783e-05	7.68701	1.05982	2.91459	2.76772	3.64647	3.06459	5	0
SPATS2L	48h/0h	1.14832	0.999503	0.999503	8.53871e-05	7.6069	0.967848	1.31693	0.968626	0.790018	1.69818	5	0
EPGN	48h/0h	1.70948	0.999502	0.999502	8.61953e-05	7.60411	1.8048	2.18534	0.660883	1.53028	2.36607	5	0
TMEM27	48h/0h	2.57456	0.999499	0.999499	8.70031e-05	7.59762	1.42074	2.08873	3.18043	3.09283	3.09006	5	0
RCN2	48h/0h	-0.848438	0.999493	-0.999493	8.7814e-05	7.58558	-0.940141	-0.798481	-0.676944	-1.16845	-0.658173	0	5
HEATR5A	48h/0h	-1.19589	0.999477	-0.999477	8.94594e-05	7.55517	-1.04187	-1.3	-0.800562	-1.71082	-1.12618	0	5
RNF19B	48h/0h	1.48234	0.999468	0.999468	9.11604e-05	7.53831	0.839216	1.26661	1.48342	1.67529	2.14714	5	0
SLC4A7	48h/0h	-1.12097	0.999462	-0.999462	9.20148e-05	7.52782	-1.28461	-1.40863	-0.928025	-1.28898	-0.694603	0	5
NLRC5	48h/0h	0.705038	0.999445	0.999445	9.28767e-05	7.49535	0.489415	0.840976	0.821245	0.761191	0.612366	5	0
BCL2L14	48h/0h	0.979381	0.99943	0.99943	9.55592e-05	7.46857	0.86958	0.983118	1.43243	0.754209	0.857562	5	0
HLA-J	48h/0h	0.907831	0.999415	0.999415	9.73806e-05	7.44341	0.571658	1.0389	1.05632	0.725005	1.14727	5	0
ARHGDIB	48h/0h	-1.3284	0.999415	-0.999415	0.00010474	7.44282	-1.54255	-1.03893	-1.15079	-1.97347	-0.936255	0	5
HLA-G	48h/0h	1.06782	0.999365	0.999365	0.000108521	7.36106	0.610511	1.43699	1.2875	0.905904	1.09819	5	0
SERPINB11	48h/0h	-1.59948	0.999356	-0.999356	0.000115335	7.34655	-1.11567	-1.8104	-1.14792	-1.63579	-2.28762	0	5
MIR4720	48h/0h	-1.60042	0.999343	-0.999343	0.000116311	7.32686	-1.6369	-1.8144	-1.69192	-1.58511	-1.27375	0	5
PIAS2	48h/0h	-1.24051	0.999326	-0.999326	0.000119315	7.30164	-1.22799	-1.04448	-0.830162	-1.79848	-1.30143	0	5
ABCA5	48h/0h	-1.40249	0.999302	-0.999302	0.000120331	7.26668	-1.62013	-1.49938	-0.718749	-1.70617	-1.46802	0	5
DAPP1	48h/0h	1.10864	0.999296	0.999296	0.000121387	7.25859	0.934684	0.786565	1.40112	1.23626	1.18456	5	0
CDC42BPA	48h/0h	-1.04337	0.999293	-0.999293	0.000123513	7.25446	-0.967308	-1.14819	-0.47651	-1.49013	-1.13474	0	5
RPL12	48h/0h	-0.622038	0.999289	-0.999289	0.000124573	7.2488	-0.621206	-0.502055	-0.673173	-0.749134	-0.564625	0	5
GLRX	48h/0h	0.673212	0.999269	0.999269	0.000127782	7.2208	0.63543	0.708397	0.675881	0.563533	0.782816	5	0
TGM1	48h/0h	1.73163	0.99925	0.99925	0.00013104	7.19405	1.51201	1.936	1.00487	2.37593	1.82936	5	0
IFNL3	48h/0h	3.08994	0.999249	0.999249	0.000132153	7.19315	1.7081	2.61952	2.73713	4.64459	3.74036	5	0
UBA6	48h/0h	0.9339	0.999241	0.999241	0.000133262	7.18329	0.741238	1.03145	0.739281	0.800763	1.35677	5	0
EIF4EBP2	48h/0h	-0.897314	0.999214	-0.999214	0.000134381	7.14758	-1.05245	-0.834798	-0.557353	-1.28176	-0.760214	0	5
FAM173B	48h/0h	-0.626068	0.999212	-0.999212	0.000135544	7.14528	-0.710446	-0.501033	-0.723994	-0.704197	-0.490672	0	5
SOX21-AS1	48h/0h	-1.14511	0.999206	-0.999206	0.000136707	7.13826	-1.01217	-1.22389	-0.549656	-1.18176	-1.75808	0	5
FTL	48h/0h	-1.52671	0.999188	-0.999188	0.000140236	7.11551	-1.64188	-1.27328	-0.983605	-2.36142	-1.37337	0	5
ARAP2	48h/0h	1.08475	0.999179	0.999179	0.000141425	7.10433	0.771549	0.847959	1.16702	1.25115	1.38609	5	0
TMEM62	48h/0h	1.23692	0.999177	0.999177	0.000142625	7.10119	1.20614	1.18259	1.66531	0.708723	1.42182	5	0
RHOBTB3	48h/0h	-0.838029	0.999169	-0.999169	0.00014622	7.09182	-0.608739	-0.875645	-0.57464	-1.03914	-1.09198	0	5
KLHDC7B	48h/0h	1.53811	0.999167	0.999167	0.000147422	7.08994	0.704819	1.90357	1.91247	1.76482	1.40487	5	0
GPR125	48h/0h	-0.902738	0.999167	-0.999167	0.000148622	7.08926	-0.884248	-0.665018	-1.20974	-1.10979	-0.644899	0	5
PHF11	48h/0h	0.970898	0.999123	0.999123	0.000153532	7.03814	0.660291	0.911954	1.10015	1.05661	1.12549	5	0
PDZK1IP1	48h/0h	1.09291	0.999122	0.999122	0.000154788	7.03717	0.700331	1.40006	1.13226	1.16277	1.06911	5	0
EXT1	48h/0h	0.898878	0.999122	0.999122	0.000156041	7.03646	0.536369	0.796504	0.988173	0.923329	1.25002	5	0
TRIB2	48h/0h	1.11785	0.999115	0.999115	0.000157291	7.02929	0.766829	1.09423	1.052	1.15042	1.52579	5	0
STRIP2	48h/0h	0.918651	0.999106	0.999106	0.000158548	7.01837	0.627443	0.906262	0.749921	1.20887	1.10076	5	0
TNFAIP6	48h/0h	2.67431	0.999101	0.999101	0.000159817	7.01387	1.55064	1.32001	3.12992	3.82444	3.54655	5	0
KRT39	48h/0h	0.713499	0.99908	0.99908	0.000161088	6.99047	0.715049	0.993994	0.574485	0.729797	0.554172	5	0
EIF3K	48h/0h	-0.775672	0.999072	-0.999072	0.000163693	6.98183	-0.58417	-0.703207	-0.652887	-1.12002	-0.818075	0	5
EREG	48h/0h	1.56939	0.999069	0.999069	0.000165002	6.97784	1.2941	0.717059	1.52258	2.02638	2.28682	5	0
ABI3BP	48h/0h	-0.723593	0.99906	-0.99906	0.000167622	6.96918	-0.807545	-0.566676	-0.765558	-0.73135	-0.746835	0	5
IRAK2	48h/0h	1.37734	0.999039	0.999039	0.000168937	6.94691	0.652011	1.45541	1.17857	1.81922	1.78149	5	0
PLCE1	48h/0h	-0.932461	0.999039	-0.999039	0.000170284	6.94632	-0.816026	-1.27819	-0.593778	-0.963632	-1.01068	0	5
BTC	48h/0h	1.42111	0.999008	0.999008	0.000171627	6.91467	1.22792	1.24577	2.2421	1.13936	1.25043	5	0
HDX	48h/0h	0.938934	0.999003	0.999003	0.000173017	6.91014	0.723096	0.962834	1.0435	0.823184	1.14205	5	0
HDLBP	48h/0h	-0.666357	0.998975	-0.998975	0.000175844	6.88174	-0.615105	-0.587362	-0.52921	-0.93484	-0.665269	0	5
PARP8	48h/0h	1.07285	0.998971	0.998971	0.000177277	6.8785	0.932538	1.07519	1.3284	0.686943	1.3412	5	0
ABHD2	48h/0h	-0.955327	0.998966	-0.998966	0.00017871	6.87324	-0.689	-1.07831	-0.911795	-1.25627	-0.841265	0	5
GPI	48h/0h	-1.00646	0.998962	-0.998962	0.000180147	6.86941	-0.741048	-0.938323	-0.844842	-1.57974	-0.928371	0	5
EEF2	48h/0h	-0.761989	0.998949	-0.998949	0.000181587	6.85724	-0.859577	-0.668433	-0.875028	-0.9293	-0.477609	0	5
GPD1L	48h/0h	-1.10014	0.998947	-0.998947	0.000183043	6.855	-1.18318	-1.1352	-0.668671	-1.53793	-0.975698	0	5
IFI16	48h/0h	1.38957	0.998939	0.998939	0.000184497	6.84705	1.04213	1.61074	1.57333	0.854734	1.86689	5	0
PHF10	48h/0h	-0.643235	0.998936	-0.998936	0.000185962	6.84446	-0.753583	-0.667494	-0.449126	-0.739074	-0.606901	0	5
HERC1	48h/0h	-0.693024	0.998913	-0.998913	0.000187425	6.82348	-0.854882	-0.796606	-0.502125	-0.773617	-0.537892	0	5
MFSD6	48h/0h	-0.995869	0.998854	-0.998854	0.000190494	6.77035	-0.96197	-0.962763	-0.701212	-1.46475	-0.888652	0	5
VEGFC	48h/0h	0.810201	0.998829	0.998829	0.000195265	6.74884	0.738711	1.00442	0.597967	0.894834	0.815075	5	0
ARL14	48h/0h	0.983631	0.998823	0.998823	0.000196875	6.74347	0.87347	1.49451	0.88739	1.01777	0.645009	5	0
VPS13B	48h/0h	-0.793981	0.998822	-0.998822	0.00019849	6.74265	-0.851316	-0.932834	-0.631289	-0.963302	-0.591165	0	5
MMP13	48h/0h	2.37978	0.998805	0.998805	0.000200102	6.72843	1.73971	3.63325	1.97983	2.08162	2.46448	5	0
C11orf82	48h/0h	0.782533	0.998797	0.998797	0.000201735	6.72193	0.408647	0.736025	0.833649	0.963537	0.970806	5	0
TMEM63C	48h/0h	-1.44083	0.99876	-0.99876	0.000206679	6.69119	-0.707333	-1.33082	-1.40121	-2.24385	-1.52091	0	5
IVNS1ABP	48h/0h	-1.49229	0.998697	-0.998697	0.000215308	6.64213	-1.39178	-1.83513	-0.78568	-2.0867	-1.36217	0	5
RPLP0	48h/0h	-0.746837	0.998666	-0.998666	0.000217068	6.61849	-0.807336	-0.770281	-0.705465	-0.684973	-0.766131	0	5
EIF3L	48h/0h	-0.806145	0.998652	-0.998652	0.000220686	6.60801	-0.87507	-0.966755	-0.775163	-0.876676	-0.537064	0	5
HOMER2	48h/0h	-1.03035	0.998646	-0.998646	0.000222501	6.60314	-0.821714	-1.11537	-0.797465	-1.43535	-0.981879	0	5
HDAC9	48h/0h	0.893475	0.998619	0.998619	0.000226134	6.58321	0.69714	0.782406	0.639246	1.21072	1.13787	5	0
MAGI3	48h/0h	-0.835591	0.998607	-0.998607	0.000229832	6.57473	-1.0818	-0.756652	-0.474684	-1.02224	-0.842576	0	5
FYB	48h/0h	1.28929	0.998573	0.998573	0.000233569	6.55063	0.95086	0.924726	1.92625	1.59062	1.05399	5	0
TANC2	48h/0h	-0.708824	0.998571	-0.998571	0.000235469	6.54943	-0.697498	-0.740989	-0.808377	-0.611619	-0.685637	0	5
SELL	48h/0h	1.072	0.998552	0.998552	0.000239282	6.53578	0.927921	1.00704	1.25427	1.21584	0.954937	5	0
GAN	48h/0h	-0.950259	0.998551	-0.998551	0.000241199	6.53523	-0.934446	-1.13807	-0.851037	-1.27782	-0.549924	0	5
ICAM1	48h/0h	2.07087	0.998525	0.998525	0.000245041	6.5177	0.740034	2.44186	1.74499	2.30304	3.12442	5	0
FAM65B	48h/0h	1.15337	0.99852	0.99852	0.000246981	6.51423	0.587646	1.17461	0.962488	1.60151	1.44061	5	0
TRIM38	48h/0h	1.12739	0.998508	0.998508	0.000248923	6.50606	1.14344	1.04536	1.42589	0.762928	1.25932	5	0
HLA-H	48h/0h	1.00063	0.99847	0.99847	0.000252837	6.48116	0.561904	1.2335	1.22588	0.792448	1.18943	5	0
ELP2	48h/0h	-0.822247	0.998468	-0.998468	0.000268673	6.47972	-1.02488	-0.808362	-0.672187	-1.07557	-0.530241	0	5
PRDX2	48h/0h	-0.683767	0.998459	-0.998459	0.000270629	6.47365	-0.514232	-0.701912	-0.593289	-0.990876	-0.618528	0	5
FAM46A	48h/0h	1.04594	0.998429	0.998429	0.000272593	6.4546	1.22914	0.991967	0.788649	1.15773	1.06223	5	0
C5orf56	48h/0h	0.62482	0.998388	0.998388	0.000274596	6.42837	0.418729	0.609519	0.567246	0.768519	0.760086	5	0
STK19	48h/0h	1.13922	0.998379	0.998379	0.000276658	6.42302	0.949748	1.33004	0.754972	1.64776	1.01359	5	0
ATM	48h/0h	-1.26563	0.998373	-0.998373	0.000297059	6.41954	-1.38403	-1.42756	-0.648777	-1.84616	-1.02165	0	5
C12orf74	48h/0h	1.06582	0.998294	0.998294	0.000303146	6.37213	0.807938	1.04618	1.44347	1.34911	0.682379	5	0
LOC100129550	48h/0h	-1.2621	0.998264	-0.998264	0.000309535	6.35445	-1.529	-0.802964	-1.56201	-1.59272	-0.823819	0	5
GSDMC	48h/0h	0.757137	0.998243	0.998243	0.000313822	6.34246	0.599573	0.473984	0.936763	0.698269	1.0771	5	0
QARS	48h/0h	-0.760487	0.998232	-0.998232	0.000315983	6.33638	-0.615434	-0.757701	-0.520039	-1.15258	-0.756678	0	5
TRIM69	48h/0h	1.09832	0.998231	0.998231	0.000318152	6.33539	0.741026	0.62328	1.11142	1.55761	1.45828	5	0
LOC100129034	48h/0h	-1.4365	0.998196	-0.998196	0.000326821	6.31603	-0.756423	-1.52061	-1.02191	-2.06648	-1.81705	0	5
PTPRS	48h/0h	-0.772955	0.998192	-0.998192	0.000329013	6.31375	-0.541082	-0.550316	-0.964846	-1.05029	-0.758246	0	5
ANXA3	48h/0h	1.11677	0.998119	0.998119	0.00033342	6.27396	0.724223	1.15619	0.746415	1.45156	1.50548	5	0
RAB3D	48h/0h	-0.692673	0.998088	-0.998088	0.000335706	6.25789	-0.527411	-0.761284	-0.599683	-0.962044	-0.612944	0	5
GPR137B	48h/0h	-0.868869	0.99806	-0.99806	0.000342726	6.24291	-0.759636	-0.921085	-0.707604	-1.33548	-0.620543	0	5
PLA2G12A	48h/0h	-1.23099	0.998027	-0.998027	0.000345072	6.22603	-1.25906	-1.02012	-1.04149	-1.59367	-1.24063	0	5
HIST2H2BE	48h/0h	1.25154	0.998003	0.998003	0.00034985	6.21434	0.994954	1.63673	0.753809	0.98804	1.88419	5	0
IRF1	48h/0h	1.02761	0.998001	0.998001	0.000352257	6.21292	0.695201	1.13138	1.19037	0.927254	1.19382	5	0
HPGD	48h/0h	-1.57084	0.997976	-0.997976	0.000359492	6.2006	-1.04113	-1.85524	-0.827477	-2.42359	-1.70676	0	5
CERK	48h/0h	-0.544345	0.997945	-0.997945	0.00036434	6.18562	-0.478181	-0.501719	-0.54165	-0.59484	-0.605334	0	5
ABCC5	48h/0h	-0.759271	0.997941	-0.997941	0.00036679	6.18353	-0.476852	-1.01272	-1.01179	-0.737599	-0.55739	0	5
SLC25A27	48h/0h	-0.804802	0.99792	-0.99792	0.000371689	6.17341	-0.606624	-0.959189	-0.600978	-0.943321	-0.913897	0	5
PABPC1	48h/0h	-0.610082	0.997893	-0.997893	0.000374154	6.1602	-0.816661	-0.440468	-0.523328	-0.682063	-0.587891	0	5
BZW2	48h/0h	-0.689339	0.997873	-0.997873	0.000381648	6.15094	-0.446836	-0.670406	-0.747288	-0.837073	-0.745091	0	5
LMAN1	48h/0h	-1.20182	0.997806	-0.997806	0.000391775	6.1199	-1.21277	-1.35943	-0.540757	-1.63378	-1.26236	0	5
UBE4B	48h/0h	-0.813001	0.997797	-0.997797	0.000394346	6.11591	-0.932389	-0.74507	-0.726884	-1.18857	-0.472094	0	5
PTPN13	48h/0h	-0.58959	0.99778	-0.99778	0.000396922	6.10803	-0.647515	-0.710778	-0.588146	-0.584442	-0.417068	0	5
TXNDC5	48h/0h	-0.735811	0.99774	-0.99774	0.000399515	6.09027	-0.654906	-0.787362	-0.830168	-0.961384	-0.445236	0	5
CHD3	48h/0h	-0.784084	0.997729	-0.997729	0.000402158	6.08516	-0.829941	-0.699729	-0.573226	-1.10631	-0.711214	0	5
APOL4	48h/0h	0.726099	0.997685	0.997685	0.000412777	6.06608	0.556544	1.09407	0.652316	0.584651	0.742914	5	0
CREB3L2	48h/0h	-1.17186	0.997656	-0.997656	0.00041546	6.05357	-0.925464	-0.949418	-0.838011	-1.65537	-1.49103	0	5
RNF128	48h/0h	-0.636448	0.997654	-0.997654	0.000418176	6.05263	-0.699217	-0.550067	-0.600258	-0.723984	-0.608713	0	5
SLC28A3	48h/0h	1.37554	0.99765	0.99765	0.000420888	6.05115	0.79597	1.14092	1.80746	1.95608	1.17726	5	0
RALGAPA2	48h/0h	-1.15346	0.997579	-0.997579	0.00042902	6.02106	-1.23049	-1.33022	-0.468082	-1.62006	-1.11843	0	5
PTPLAD1	48h/0h	-1.49092	0.997573	-0.997573	0.000434585	6.0185	-1.40202	-1.78637	-0.842189	-2.22338	-1.20063	0	5
RBM43	48h/0h	1.22802	0.99757	0.99757	0.000437365	6.0173	0.846368	1.4281	1.42891	1.17467	1.26207	5	0
KIAA0040	48h/0h	0.55664	0.997506	0.997506	0.000440141	5.99134	0.58941	0.518054	0.584162	0.505669	0.585903	5	0
RAB8B	48h/0h	1.28265	0.9975	0.9975	0.000442997	5.98897	0.832822	1.24297	1.3561	1.0036	1.97774	5	0
CTNNBL1	48h/0h	0.557339	0.997494	0.997494	0.000445854	5.9865	0.437727	0.639502	0.57138	0.593374	0.544715	5	0
FLG-AS1	48h/0h	-1.3552	0.997455	-0.997455	0.000451582	5.97097	-1.48799	-1.30968	-1.73395	-1.73191	-0.512453	0	5
RPS16	48h/0h	-0.731436	0.997422	-0.997422	0.000454478	5.9582	-0.829234	-0.600804	-0.941839	-0.788682	-0.496621	0	5
IL15RA	48h/0h	0.611775	0.997399	0.997399	0.000457411	5.94924	0.436861	0.584374	0.675516	0.802165	0.55996	5	0
HS3ST3B1	48h/0h	-0.832922	0.997393	-0.997393	0.000460367	5.94687	-0.59837	-1.06522	-0.615732	-1.17333	-0.711957	0	5
VTRNA1-2	48h/0h	2.20802	0.99738	0.99738	0.000463324	5.94213	1.50137	1.89066	1.89795	2.81117	2.93893	5	0
ELL2	48h/0h	-0.843562	0.997372	-0.997372	0.000469257	5.93899	-0.640672	-0.949719	-0.556642	-1.28096	-0.789818	0	5
ATP6V1B1	48h/0h	-1.05883	0.997328	-0.997328	0.000472218	5.92241	-0.926438	-0.757163	-1.52263	-1.12174	-0.966198	0	5
ZC3HAV1	48h/0h	1.36451	0.997328	0.997328	0.00047523	5.9221	0.855824	1.50682	0.933038	1.62076	1.90611	5	0
BTN3A3	48h/0h	1.15975	0.997307	0.997307	0.00048124	5.91457	0.756764	1.49983	1.51012	0.661401	1.37062	5	0
IFITM4P	48h/0h	1.27711	0.997267	0.997267	0.000484257	5.8997	0.776952	1.59088	1.55756	1.02502	1.43514	5	0
TFB2M	48h/0h	-0.719754	0.997248	-0.997248	0.000508547	5.89265	-0.892615	-0.677953	-0.595626	-0.780346	-0.65223	0	5
CRYL1	48h/0h	-0.580742	0.997171	-0.997171	0.000520754	5.8649	-0.614701	-0.547965	-0.474864	-0.664142	-0.602039	0	5
CEACAM1	48h/0h	1.3022	0.997166	0.997166	0.000523849	5.86311	1.91066	0.970779	0.753547	1.26026	1.61577	5	0
LRBA	48h/0h	-1.07271	0.997143	-0.997143	0.000530049	5.85515	-1.07037	-1.18223	-0.529519	-1.46989	-1.11155	0	5
VTRNA1-1	48h/0h	1.64502	0.997071	0.997071	0.000533156	5.83014	1.82303	1.20129	1.08171	1.8406	2.27844	5	0
PPARGC1A	48h/0h	-2.06531	0.996957	-0.996957	0.000555886	5.79187	-1.94326	-1.80738	-1.86876	-3.15299	-1.55416	0	5
TINF2	48h/0h	1.11663	0.996943	0.996943	0.000559171	5.78713	0.491965	1.43202	0.87751	1.2495	1.53216	5	0
KIAA1244	48h/0h	-0.816053	0.996937	-0.996937	0.000565757	5.78535	-0.707754	-0.889231	-0.502254	-1.01217	-0.968861	0	5
FBXO6	48h/0h	0.625897	0.996912	0.996912	0.000569043	5.77709	0.49274	0.668107	0.774815	0.757683	0.436141	5	0
NDRG1	48h/0h	-1.4677	0.9969	-0.9969	0.000572353	5.77334	-0.96812	-1.60336	-0.726491	-1.97948	-2.06104	0	5
B2M	48h/0h	1.00245	0.996898	0.996898	0.00057567	5.77247	0.422703	1.30715	1.11548	0.834221	1.33268	5	0
VTRNA2-1	48h/0h	1.9313	0.996861	0.996861	0.0005823	5.76056	1.62634	2.15773	0.886119	2.85163	2.13469	5	0
RNF122	48h/0h	0.695753	0.996761	0.996761	0.000588989	5.7291	0.432596	0.795845	0.620241	0.923487	0.706593	5	0
TMCO3	48h/0h	-0.631223	0.996742	-0.996742	0.000592445	5.72337	-0.475131	-0.571747	-0.682087	-0.827055	-0.600098	0	5
UTP20	48h/0h	-0.820574	0.996654	-0.996654	0.000602864	5.69665	-0.74968	-0.844764	-0.755751	-1.08029	-0.672386	0	5
SLC26A2	48h/0h	-1.17	0.996619	-0.996619	0.00060998	5.6861	-1.16063	-1.07122	-0.59907	-1.23328	-1.78579	0	5
SLC16A9	48h/0h	-0.872579	0.996519	-0.996519	0.000646088	5.65685	-0.488493	-1.24412	-0.852	-0.594554	-1.18373	0	5
FTLP3	48h/0h	-1.40334	0.996438	-0.996438	0.000649709	5.63388	-1.45528	-1.25377	-0.774372	-2.26874	-1.26453	0	5
HSD11B2	48h/0h	-1.94541	0.996319	-0.996319	0.000660978	5.60087	-0.879517	-1.79177	-2.02393	-2.67276	-2.35906	0	5
ACOX1	48h/0h	-0.856381	0.996232	-0.996232	0.000664815	5.57754	-1.08985	-0.795706	-0.602853	-1.2447	-0.5488	0	5
FAM107B	48h/0h	-1.23106	0.996226	-0.996226	0.000668753	5.57589	-0.91011	-1.35655	-0.946049	-1.8022	-1.14037	0	5
RPS23	48h/0h	-0.625918	0.996189	-0.996189	0.000672688	5.56609	-0.737078	-0.486037	-0.82192	-0.708139	-0.376416	0	5
ISG20	48h/0h	0.783115	0.996188	0.996188	0.000676661	5.56587	0.512605	0.702446	0.735575	1.27072	0.694229	5	0
ALOX15P1	48h/0h	-2.36216	0.996163	-0.996163	0.000680624	5.55933	-1.96722	-2.48187	-1.61178	-3.76255	-1.9874	0	5
SCFD2	48h/0h	-0.726586	0.996129	-0.996129	0.000688587	5.5504	-0.613238	-0.724385	-0.782389	-0.985739	-0.527179	0	5
CLEC2D	48h/0h	0.893914	0.996094	0.996094	0.000692594	5.5414	0.916264	0.492929	0.704008	1.13813	1.21823	5	0
MRGPRX3	48h/0h	1.38269	0.996057	0.996057	0.000696636	5.53187	1.31973	1.48066	0.496314	1.73223	1.8845	5	0
KIAA1109	48h/0h	-0.821267	0.996047	-0.996047	0.000700714	5.52936	-1.02497	-0.900398	-0.283385	-1.12346	-0.774118	0	5
VPS13A	48h/0h	-1.16301	0.996006	-0.996006	0.000704795	5.51888	-1.29782	-1.28313	-0.57171	-1.55155	-1.11084	0	5
EYA2	48h/0h	-1.10919	0.995982	-0.995982	0.000713053	5.51305	-0.923401	-0.922802	-0.664714	-1.89319	-1.14182	0	5
ATP7B	48h/0h	-1.07684	0.995953	-0.995953	0.000729562	5.50572	-0.535572	-1.19317	-0.787942	-1.55376	-1.31375	0	5
PSTPIP2	48h/0h	1.2373	0.99595	0.99595	0.000733688	5.505	0.683835	1.03994	1.22562	1.70018	1.53691	5	0
VPS13D	48h/0h	-0.788983	0.995914	-0.995914	0.000737808	5.49601	-0.867019	-0.808083	-0.561632	-1.0217	-0.686476	0	5
ZNF618	48h/0h	0.597846	0.995876	0.995876	0.000741962	5.48671	0.358553	0.680016	0.63373	0.628139	0.68879	5	0
SAT2	48h/0h	-0.886247	0.995852	-0.995852	0.000746154	5.48105	-1.11518	-0.772868	-0.496113	-1.28315	-0.763923	0	5
PI4KA	48h/0h	-0.586455	0.995811	-0.995811	0.000750363	5.47102	-0.520177	-0.560067	-0.476121	-0.864457	-0.511455	0	5
ENAH	48h/0h	-0.756602	0.995797	-0.995797	0.000754614	5.46764	-0.958232	-0.610561	-0.548288	-1.08376	-0.582166	0	5
LGALS3BP	48h/0h	0.863641	0.995792	0.995792	0.000758872	5.46655	0.540796	1.25147	0.777169	0.55454	1.19423	5	0
NUDT3	48h/0h	-1.0219	0.99578	-0.99578	0.000763125	5.46359	-1.30626	-1.11199	-0.983607	-1.20477	-0.502845	0	5
HBEGF	48h/0h	1.58184	0.99577	0.99577	0.000767383	5.46137	0.978422	1.18455	1.10942	2.50428	2.13253	5	0
ATP2B1	48h/0h	-0.889067	0.995741	-0.995741	0.000771641	5.45455	-0.522556	-1.11952	-0.958449	-1.17369	-0.671119	0	5
TFCP2L1	48h/0h	-1.92799	0.995647	-0.995647	0.000780298	5.43244	-1.6043	-2.13176	-1.69252	-2.35587	-1.85549	0	5
IRF7	48h/0h	0.768929	0.995612	0.995612	0.000789086	5.42448	0.395307	0.985945	0.937921	0.914834	0.610638	5	0
FAS	48h/0h	0.632901	0.995584	0.995584	0.000797907	5.41821	0.381194	0.557704	0.649033	0.622219	0.954352	5	0
MAN1A2	48h/0h	-1.04736	0.995567	-0.995567	0.000811139	5.41414	-1.18593	-0.945384	-0.586578	-1.53091	-0.988024	0	5
DOCK1	48h/0h	-0.733113	0.995548	-0.995548	0.00081554	5.41001	-0.791719	-0.810729	-0.516526	-0.939117	-0.607471	0	5
NNT	48h/0h	-1.47217	0.995478	-0.995478	0.00082442	5.39437	-1.40114	-1.56556	-1.0089	-2.2703	-1.11497	0	5
LDHB	48h/0h	-0.826798	0.9954	-0.9954	0.000833387	5.37716	-0.798206	-0.724859	-0.81794	-1.24432	-0.548668	0	5
GSTA1	48h/0h	-1.37796	0.995391	-0.995391	0.000837936	5.37513	-1.39735	-1.07314	-1.60422	-2.211	-0.604081	0	5
SLC4A4	48h/0h	-2.79245	0.995321	-0.995321	0.000856174	5.35991	-2.49933	-3.24742	-1.31944	-4.11179	-2.78427	0	5
SPICE1	48h/0h	-0.688935	0.995311	-0.995311	0.000860763	5.35778	-0.45148	-0.676759	-0.863249	-0.845099	-0.608086	0	5
PLCB4	48h/0h	-1.21134	0.995298	-0.995298	0.000865354	5.35502	-1.1191	-1.34712	-0.477083	-1.66687	-1.44651	0	5
APOBEC3D	48h/0h	1.01868	0.995285	0.995285	0.000869949	5.3522	0.790486	0.777995	1.4647	0.805146	1.25509	5	0
AKR1A1	48h/0h	-0.632145	0.995196	-0.995196	0.000883817	5.33359	-0.470878	-0.631197	-0.475888	-0.909482	-0.673279	0	5
FNDC3A	48h/0h	1.25412	0.995117	0.995117	0.000893151	5.31708	1.10195	1.16769	1.29655	0.909089	1.79531	5	0
BIVM	48h/0h	-0.830941	0.995117	-0.995117	0.000897896	5.31705	-0.988159	-0.677385	-0.723502	-1.17501	-0.590647	0	5
TNFSF10	48h/0h	1.33053	0.995104	0.995104	0.000902629	5.31444	0.719795	1.17907	1.84236	1.22213	1.68928	5	0
TPT1	48h/0h	-0.572776	0.995022	-0.995022	0.000916849	5.29765	-0.644803	-0.567129	-0.30109	-0.67918	-0.671677	0	5
GLIS3	48h/0h	-0.568363	0.995	-0.995	0.00092165	5.2933	-0.627877	-0.53408	-0.407193	-0.621588	-0.651076	0	5
ADH1C	48h/0h	-2.47088	0.994989	-0.994989	0.000926465	5.29119	-2.78395	-2.74718	-0.987381	-3.12295	-2.71293	0	5
SMCHD1	48h/0h	1.21756	0.994949	0.994949	0.000931281	5.28303	1.09949	1.21987	1.43175	0.617999	1.71871	5	0
MAVS	48h/0h	-0.640598	0.994947	-0.994947	0.000936134	5.28265	-0.548765	-0.613467	-0.448761	-0.877853	-0.714142	0	5
H2AFV	48h/0h	-1.02437	0.99493	-0.99493	0.000940978	5.27939	-1.12222	-1.07772	-0.703212	-1.52869	-0.689993	0	5
HEATR1	48h/0h	-0.71721	0.994913	-0.994913	0.000945829	5.27597	-0.537225	-0.70556	-0.941514	-0.846165	-0.555584	0	5
HLA-A	48h/0h	0.987767	0.994906	0.994906	0.00095069	5.27464	0.435276	1.43666	1.09196	0.723388	1.25156	5	0
ORAI3	48h/0h	-0.638111	0.99473	-0.99473	0.000998954	5.24046	-0.36118	-0.610089	-0.645573	-0.848471	-0.725241	0	5
ALOX15	48h/0h	-2.95341	0.994719	-0.994719	0.0010039	5.23826	-1.97583	-3.38283	-1.87963	-4.76352	-2.76525	0	5
NADSYN1	48h/0h	-0.568762	0.994712	-0.994712	0.00100885	5.23708	-0.353384	-0.585333	-0.553038	-0.726632	-0.625422	0	5
RPL6	48h/0h	-0.588676	0.994656	-0.994656	0.00101877	5.2265	-0.6201	-0.544862	-0.747514	-0.654704	-0.376202	0	5
REPS2	48h/0h	-1.18075	0.994609	-0.994609	0.00102876	5.21761	-1.06187	-1.29879	-0.626492	-1.42304	-1.49355	0	5
PTPN4	48h/0h	-0.687688	0.994582	-0.994582	0.00103378	5.21256	-0.736115	-0.628758	-0.610819	-1.00243	-0.460324	0	5
GCH1	48h/0h	1.28523	0.994578	0.994578	0.00103882	5.21178	0.892298	1.29844	1.66095	0.753988	1.82049	5	0
LRPPRC	48h/0h	-0.879641	0.994557	-0.994557	0.00104385	5.20793	-0.608742	-0.879839	-0.827857	-1.35997	-0.721801	0	5
HADH	48h/0h	-0.550589	0.994556	-0.994556	0.0010489	5.20787	-0.634286	-0.659092	-0.510075	-0.519285	-0.430204	0	5
MBNL3	48h/0h	-0.697027	0.994555	-0.994555	0.00105393	5.2076	-0.711194	-0.620733	-0.515014	-0.981449	-0.656745	0	5
FGD6	48h/0h	0.709578	0.994524	0.994524	0.00110376	5.20184	0.612379	0.405194	0.864345	0.821452	0.844521	5	0
TAGAP	48h/0h	1.24733	0.994513	0.994513	0.00111365	5.19987	0.724654	1.23302	1.25125	1.50388	1.52384	5	0
HECTD1	48h/0h	-0.861092	0.994337	-0.994337	0.00112368	5.16814	-0.834157	-1.00708	-0.390842	-1.23704	-0.836343	0	5
SCD5	48h/0h	-0.697888	0.994327	-0.994327	0.0011288	5.16643	-0.810815	-0.485315	-0.767633	-1.0305	-0.395174	0	5
TRPC1	48h/0h	-0.660307	0.994312	-0.994312	0.00113391	5.16365	-0.693108	-0.616108	-0.927383	-0.666623	-0.398314	0	5
TSHZ1	48h/0h	-0.621839	0.994286	-0.994286	0.00114413	5.15909	-0.650817	-0.482101	-0.50207	-0.7992	-0.675005	0	5
PLEK2	48h/0h	0.791462	0.99425	0.99425	0.00114926	5.15276	0.821493	0.669985	0.75283	0.920536	0.792463	5	0
IL36G	48h/0h	2.34087	0.994247	0.994247	0.00115441	5.15231	1.88757	1.91991	1.53722	3.72242	2.63723	5	0
SP140	48h/0h	0.50372	0.994236	0.994236	0.00115955	5.15037	0.583975	0.489896	0.483383	0.531949	0.429398	5	0
MAGED1	48h/0h	-0.855372	0.994201	-0.994201	0.00116984	5.14419	-0.682045	-0.76266	-0.503334	-1.2716	-1.05722	0	5
DNAJA1	48h/0h	0.905626	0.994162	0.994162	0.001175	5.13744	0.755924	0.958222	1.21722	0.490884	1.10588	5	0
RPS5	48h/0h	-0.665175	0.994156	-0.994156	0.0011802	5.13652	-0.665148	-0.665795	-0.802507	-0.801789	-0.390639	0	5
RPS3AP47	48h/0h	-0.784256	0.994151	-0.994151	0.00118538	5.13557	-1.08501	-0.791375	-0.771956	-0.623421	-0.649519	0	5
YLPM1	48h/0h	-0.526669	0.994131	-0.994131	0.00119057	5.1321	-0.584201	-0.464046	-0.479746	-0.60859	-0.49676	0	5
C1R	48h/0h	0.878838	0.994128	0.994128	0.00119576	5.13159	0.334643	0.873778	1.21004	1.17414	0.801588	5	0
CARD16	48h/0h	0.867102	0.994124	0.994124	0.00120094	5.13095	0.660082	0.928078	1.24679	0.579109	0.921452	5	0
CYP2B7P1	48h/0h	-2.07725	0.994099	-0.994099	0.00120612	5.12677	-1.92453	-1.84996	-1.82393	-3.64246	-1.14538	0	5
ABCD3	48h/0h	-1.29384	0.994084	-0.994084	0.00121131	5.12413	-1.50759	-1.32643	-0.540888	-1.84167	-1.2526	0	5
CTSS	48h/0h	1.36778	0.993971	0.993971	0.00128894	5.10516	0.89632	1.47553	1.64028	1.12225	1.70453	5	0
MTR	48h/0h	-0.757065	0.993924	-0.993924	0.00129409	5.09725	-0.636717	-0.672002	-0.768031	-1.07458	-0.63399	0	5
STS	48h/0h	0.919423	0.993921	0.993921	0.00129929	5.09674	0.539273	0.938326	0.956301	0.586274	1.57694	5	0
TRIM31	48h/0h	3.15153	0.993841	0.993841	0.00130447	5.08368	2.18892	1.0555	3.85875	3.76535	4.88914	5	0
HACL1	48h/0h	-0.640925	0.993837	-0.993837	0.00134623	5.08303	-0.706047	-0.470367	-0.566172	-0.760919	-0.70112	0	5
ANKFY1	48h/0h	0.634382	0.993794	0.993794	0.0013514	5.07608	0.49254	0.728668	0.808892	0.347803	0.794004	5	0
ATRN	48h/0h	-0.611335	0.993783	-0.993783	0.00135661	5.07416	-0.810021	-0.642352	-0.51336	-0.624935	-0.466007	0	5
MPDZ	48h/0h	-0.878261	0.993754	-0.993754	0.00136182	5.06961	-0.801931	-0.749021	-0.643577	-1.37994	-0.816838	0	5
ANTXR1	48h/0h	-1.4603	0.99369	-0.99369	0.00136705	5.05923	-1.49337	-1.44166	-0.77722	-2.32391	-1.26537	0	5
PSMA4	48h/0h	1.14821	0.993598	0.993598	0.00137764	5.04473	0.911343	1.1516	1.35362	0.731809	1.5927	5	0
SLC9A7	48h/0h	-0.722858	0.993567	-0.993567	0.001383	5.0398	-0.51843	-0.863723	-0.665908	-0.987548	-0.578683	0	5
APEX1	48h/0h	-0.957029	0.993468	-0.993468	0.00139928	5.02445	-0.750927	-1.04105	-0.79382	-1.55177	-0.647581	0	5
CLCA3P	48h/0h	0.96328	0.993419	0.993419	0.00141562	5.01695	0.847982	0.61717	0.963514	1.59175	0.795984	5	0
PIK3AP1	48h/0h	0.841911	0.993398	0.993398	0.00142109	5.01373	0.55361	0.763896	0.776509	1.24541	0.870133	5	0
ALDH7A1	48h/0h	-0.680994	0.993346	-0.993346	0.00143205	5.00585	-0.664868	-0.741241	-0.937218	-0.750351	-0.311291	0	5
PHKB	48h/0h	-1.13604	0.993334	-0.993334	0.00143757	5.00402	-1.24833	-1.35599	-0.647299	-1.54098	-0.887628	0	5
RRAGD	48h/0h	-1.56231	0.99302	-0.99302	0.00146011	4.95765	-1.21073	-1.46719	-1.04755	-2.47941	-1.60668	0	5
SIRPB2	48h/0h	0.763208	0.993007	0.993007	0.00146591	4.95585	0.625036	0.734466	0.680285	1.21326	0.56299	5	0
CRNDE	48h/0h	-0.68786	0.993007	-0.993007	0.00147171	4.95576	-0.795081	-0.735044	-0.298124	-0.798994	-0.81206	0	5
CYP2B6	48h/0h	-1.76307	0.992775	-0.992775	0.00149491	4.92289	-1.48079	-1.83857	-1.28708	-3.03108	-1.17782	0	5
LAPTM4B	48h/0h	-0.763212	0.99273	-0.99273	0.00150689	4.91677	-0.809736	-0.854979	-0.502922	-1.16111	-0.487311	0	5
CYP20A1	48h/0h	-0.622187	0.992669	-0.992669	0.00151894	4.90824	-0.669041	-0.727457	-0.496007	-0.724346	-0.494084	0	5
ZMAT3	48h/0h	-0.787891	0.992668	-0.992668	0.00152498	4.90813	-1.1485	-0.514043	-0.748091	-1.07741	-0.451413	0	5
CASP5	48h/0h	0.519336	0.992625	0.992625	0.00153101	4.90226	0.482881	0.53681	0.438665	0.636532	0.50179	5	0
CSTB	48h/0h	0.820582	0.992552	0.992552	0.00157954	4.89238	0.494955	0.605895	1.06988	1.13788	0.7943	5	0
PIGG	48h/0h	0.539265	0.992546	0.992546	0.00158557	4.89149	0.369544	0.61362	0.589794	0.514606	0.608763	5	0
HERC2P3	48h/0h	-0.660576	0.992524	-0.992524	0.0015916	4.88849	-0.53292	-0.715405	-0.615658	-0.978269	-0.46063	0	5
LRP1	48h/0h	-0.557151	0.992519	-0.992519	0.00163366	4.88785	-0.323933	-0.501188	-0.685406	-0.671737	-0.603488	0	5
ATR	48h/0h	-0.746383	0.992309	-0.992309	0.00170616	4.86002	-0.591692	-0.824742	-0.515994	-1.01243	-0.787056	0	5
ENOSF1	48h/0h	-0.616213	0.992292	-0.992292	0.00171821	4.85773	-0.605026	-0.614376	-0.802727	-0.458079	-0.600859	0	5
PRPS1	48h/0h	-0.746152	0.992269	-0.992269	0.00172423	4.85479	-0.45869	-0.905074	-0.942635	-0.876938	-0.547422	0	5
MDN1	48h/0h	-0.512266	0.992191	-0.992191	0.00173026	4.84464	-0.452353	-0.566579	-0.483421	-0.68147	-0.377506	0	5
OR52N4	48h/0h	1.39149	0.992169	0.992169	0.00173636	4.84176	0.855015	0.859213	1.3198	1.69477	2.22866	5	0
BIRC6	48h/0h	-0.651195	0.992045	-0.992045	0.00174858	4.826	-0.588994	-0.841553	-0.408651	-0.909737	-0.507041	0	5
TANC1	48h/0h	-0.502677	0.992027	-0.992027	0.001761	4.82374	-0.493142	-0.496616	-0.604998	-0.57668	-0.341952	0	5
SRSF6	48h/0h	-0.737716	0.991983	-0.991983	0.0017796	4.81813	-0.308199	-0.938933	-0.725449	-0.940346	-0.775652	0	5
HN1L	48h/0h	-0.639921	0.991939	-0.991939	0.00180441	4.81259	-0.564078	-0.482146	-0.664417	-0.904073	-0.584893	0	5
GTPBP2	48h/0h	0.670376	0.991885	0.991885	0.00181061	4.80587	0.57996	0.765117	0.620134	0.670663	0.716007	5	0
NBEA	48h/0h	-1.31364	0.991875	-0.991875	0.00182309	4.80471	-1.45568	-1.22391	-0.69418	-2.05025	-1.14417	0	5
HOOK1	48h/0h	-0.977288	0.99187	-0.99187	0.00182932	4.80407	-0.934234	-0.960139	-0.502089	-1.36912	-1.12086	0	5
AGAP1	48h/0h	-0.472835	0.991826	-0.991826	0.00183553	4.79856	-0.493738	-0.396904	-0.483878	-0.464337	-0.525317	0	5
TMEM65	48h/0h	-0.715319	0.991765	-0.991765	0.00184179	4.79112	-0.730703	-0.851218	-0.3889	-0.961746	-0.644029	0	5
CPEB2	48h/0h	0.643805	0.991758	0.991758	0.00184808	4.7902	0.501752	0.507288	0.737977	0.798831	0.673177	5	0
STRBP	48h/0h	-0.797285	0.991684	-0.991684	0.00186066	4.78124	-0.950331	-0.65124	-0.611065	-1.23338	-0.54041	0	5
PFKFB3	48h/0h	-0.559293	0.991663	-0.991663	0.001867	4.77873	-0.3639	-0.521369	-0.589437	-0.560837	-0.760922	0	5
MIR3143	48h/0h	1.05198	0.991663	0.991663	0.00187335	4.77864	0.456976	1.23788	0.934615	1.46326	1.16715	5	0
PELI2	48h/0h	-0.695285	0.991626	-0.991626	0.00187969	4.7742	-0.860067	-0.573332	-0.662252	-1.02294	-0.35784	0	5
ZC3H12C	48h/0h	1.01763	0.991608	0.991608	0.00189241	4.77203	0.856392	0.74207	0.717837	1.49359	1.27826	5	0
PABPC4	48h/0h	-0.623943	0.991577	-0.991577	0.00189877	4.76837	-0.595214	-0.548856	-0.96632	-0.491295	-0.518032	0	5
AGL	48h/0h	-0.960153	0.991523	-0.991523	0.00190514	4.76193	-1.13724	-0.994905	-0.520319	-1.29139	-0.856915	0	5
GALM	48h/0h	0.833286	0.991498	0.991498	0.00191155	4.75887	0.308056	1.03691	0.969753	0.636435	1.21528	5	0
VTCN1	48h/0h	-1.34847	0.991437	-0.991437	0.00191797	4.75166	-1.58205	-0.959174	-1.05404	-2.06707	-1.08002	0	5
ESYT1	48h/0h	-0.717013	0.991434	-0.991434	0.00192444	4.7514	-0.405503	-0.660089	-0.925076	-1.06337	-0.531032	0	5
SCLT1	48h/0h	0.993578	0.991429	0.991429	0.0019309	4.75075	0.621564	0.822694	1.52383	0.956224	1.04358	5	0
SLC25A5	48h/0h	-0.730682	0.991393	-0.991393	0.00193736	4.74653	-0.68581	-0.63867	-0.831304	-1.0318	-0.465827	0	5
PRKRA	48h/0h	-0.561341	0.991324	-0.991324	0.00195033	4.73853	-0.537264	-0.470268	-0.401875	-0.748585	-0.648715	0	5
TYMP	48h/0h	0.709717	0.991246	0.991246	0.00196343	4.72943	0.404278	0.820592	0.902398	0.970586	0.450731	5	0
ADI1	48h/0h	-0.594135	0.991231	-0.991231	0.00196999	4.72774	-0.696891	-0.766419	-0.320585	-0.679591	-0.507188	0	5
RNU7-76P	48h/0h	0.873596	0.991168	0.991168	0.00197656	4.72051	0.932161	0.286594	1.1732	1.06579	0.910239	5	0
RIPK3	48h/0h	0.533703	0.991005	0.991005	0.00200983	4.70203	0.473668	0.650424	0.444765	0.687527	0.412129	5	0
AGTPBP1	48h/0h	-0.555157	0.990994	-0.990994	0.00201654	4.70081	-0.525845	-0.448226	-0.566267	-0.73053	-0.50492	0	5
PSMA6	48h/0h	1.26363	0.990901	0.990901	0.00202325	4.69043	1.08586	1.15105	1.06239	1.14242	1.87644	5	0
SLC38A1	48h/0h	-0.775059	0.990847	-0.990847	0.00203004	4.68451	-0.670289	-0.820628	-0.719684	-1.16038	-0.504316	0	5
UNC13B	48h/0h	-0.701566	0.990803	-0.990803	0.00203686	4.67962	-0.626996	-0.832804	-0.417161	-1.10547	-0.525402	0	5
PDE8B	48h/0h	-0.813863	0.990774	-0.990774	0.00204371	4.67645	-1.27231	-0.492739	-0.476985	-1.11745	-0.709834	0	5
GCLC	48h/0h	-1.29967	0.990743	-0.990743	0.00205058	4.67308	-0.917747	-1.32124	-0.759032	-2.03785	-1.46249	0	5
CDON	48h/0h	-0.73816	0.990721	-0.990721	0.00205746	4.67071	-0.724966	-0.473837	-0.944229	-1.10307	-0.444697	0	5
ST6GALNAC2	48h/0h	-0.640671	0.990586	-0.990586	0.00207818	4.65612	-0.63709	-0.357489	-0.774381	-0.911026	-0.523367	0	5
PBX1	48h/0h	-0.761919	0.99058	-0.99058	0.00208516	4.65542	-0.67168	-0.660494	-0.808515	-1.19251	-0.4764	0	5
MIR4772	48h/0h	0.935358	0.990549	0.990549	0.00209213	4.65213	1.25251	1.11393	0.964588	0.81564	0.530118	5	0
TTC39C	48h/0h	-0.881576	0.990506	-0.990506	0.00209912	4.64758	-0.662246	-0.991622	-0.692125	-1.3505	-0.711388	0	5
LARP1B	48h/0h	-0.634677	0.990481	-0.990481	0.00210613	4.64486	-0.490288	-0.72225	-0.796438	-0.665332	-0.499079	0	5
RPL12P2	48h/0h	-0.487	0.990476	-0.990476	0.00211316	4.64437	-0.502628	-0.501705	-0.367274	-0.465741	-0.597652	0	5
ENTPD4	48h/0h	-0.887988	0.990457	-0.990457	0.00212018	4.64239	-0.952593	-1.02242	-0.629423	-1.33368	-0.501831	0	5
CCL20	48h/0h	2.11867	0.990333	0.990333	0.00214137	4.6293	0.495614	1.99545	2.22654	3.24764	2.62807	5	0
TMEM181	48h/0h	-0.735862	0.990307	-0.990307	0.00214847	4.62665	-0.762332	-0.808672	-0.642739	-0.9085	-0.557067	0	5
DPY19L3	48h/0h	-0.578374	0.990307	-0.990307	0.00215558	4.62658	-0.50506	-0.779385	-0.570752	-0.689975	-0.346696	0	5
PYGL	48h/0h	-0.747487	0.990281	-0.990281	0.00216267	4.62389	-1.00136	-0.323914	-0.704162	-1.10047	-0.607528	0	5
CEACAM8	48h/0h	0.5996	0.990228	0.990228	0.00218402	4.61837	0.786522	0.353742	0.611838	0.719672	0.526227	5	0
MYH10	48h/0h	-0.575083	0.990152	-0.990152	0.00219825	4.61058	-0.488732	-0.493235	-0.718894	-0.806932	-0.367621	0	5
IKBKAP	48h/0h	-0.706574	0.990016	-0.990016	0.00221264	4.59679	-0.845941	-0.688217	-0.381014	-1.04111	-0.576589	0	5
FAT2	48h/0h	-0.761723	0.989989	-0.989989	0.00221991	4.59402	-0.330017	-0.917394	-0.838848	-0.934887	-0.78747	0	5
IFITM3	48h/0h	0.911525	0.989953	0.989953	0.00222718	4.59039	0.612567	1.21646	0.735433	0.70159	1.29158	5	0
MTOR	48h/0h	-0.559481	0.989933	-0.989933	0.00223448	4.58842	-0.482264	-0.542875	-0.418347	-0.842736	-0.511182	0	5
CHMP5	48h/0h	0.781589	0.989779	0.989779	0.00225645	4.57299	0.605702	0.633697	0.786547	0.656364	1.22563	5	0
CDK4	48h/0h	-0.716203	0.989731	-0.989731	0.00226385	4.56832	-0.627722	-0.625753	-0.83565	-1.0925	-0.399384	0	5
ELOVL5	48h/0h	-0.960889	0.989628	-0.989628	0.00227129	4.55822	-0.831887	-1.18659	-0.570775	-1.33445	-0.880746	0	5
SLC25A39	48h/0h	-0.546482	0.989502	-0.989502	0.00229388	4.54603	-0.52365	-0.561415	-0.589227	-0.703096	-0.355025	0	5
IGF1R	48h/0h	-0.624641	0.989295	-0.989295	0.00231682	4.52631	-0.813783	-0.325014	-0.665217	-0.777339	-0.541855	0	5
NBAS	48h/0h	-0.71594	0.989257	-0.989257	0.0023323	4.52269	-0.726676	-0.756006	-0.553957	-0.91484	-0.628224	0	5
ZNF10	48h/0h	-0.603323	0.989159	-0.989159	0.00234004	4.51351	-0.431284	-0.597257	-0.822455	-0.689493	-0.476128	0	5
GCLM	48h/0h	-0.847977	0.989108	-0.989108	0.00234787	4.50882	-0.628668	-0.756059	-0.581579	-1.4346	-0.838976	0	5
RBM11	48h/0h	0.929582	0.989074	0.989074	0.00237925	4.50561	1.00221	0.510935	1.63387	0.839221	0.661678	5	0
RNF152	48h/0h	-0.672532	0.988956	-0.988956	0.00238708	4.49479	-0.780797	-0.708243	-0.307676	-0.836624	-0.729323	0	5
GAS1	48h/0h	-0.931685	0.988898	-0.988898	0.00240295	4.48944	-0.70988	-0.896219	-1.13163	-1.11387	-0.80683	0	5
SEMA3D	48h/0h	1.83956	0.98889	0.98889	0.0024109	4.48873	1.84666	1.52273	1.49788	3.02586	1.30465	5	0
CLEC7A	48h/0h	1.65042	0.98887	0.98887	0.00241884	4.48692	0.935986	1.34419	2.80927	1.09542	2.06723	5	0
PCDHGB5	48h/0h	-0.520644	0.98884	-0.98884	0.00242678	4.48422	-0.473568	-0.383639	-0.560627	-0.676241	-0.509147	0	5
PPP2R3A	48h/0h	-0.660502	0.988773	-0.988773	0.00243473	4.47813	-0.514935	-0.505932	-0.647677	-0.950722	-0.683244	0	5
MTFR1	48h/0h	-0.692489	0.988704	-0.988704	0.00245874	4.47197	-0.465772	-0.813526	-0.655857	-1.00341	-0.52388	0	5
USP30-AS1	48h/0h	1.09553	0.988659	0.988659	0.00246676	4.4679	0.582529	1.22594	1.48901	1.23674	0.943404	5	0
CHAC1	48h/0h	0.90481	0.988475	0.988475	0.00257116	4.45162	0.560641	0.925708	0.948585	1.38355	0.705559	5	0
DDHD1	48h/0h	-0.591185	0.988454	-0.988454	0.00257918	4.44981	-0.552727	-0.553513	-0.661879	-0.829642	-0.358162	0	5
GPD2	48h/0h	0.735961	0.988324	0.988324	0.00258721	4.43851	0.537274	0.467377	0.821692	0.798817	1.05464	5	0
LDB1	48h/0h	-0.729	0.988319	-0.988319	0.00259534	4.43803	-1.00661	-0.50068	-0.760782	-1.00961	-0.367313	0	5
DYNC1H1	48h/0h	-0.533217	0.98829	-0.98829	0.00261157	4.43556	-0.522333	-0.566161	-0.338803	-0.706061	-0.532726	0	5
HLTF	48h/0h	-0.969953	0.988259	-0.988259	0.00261969	4.43285	-1.27978	-0.912062	-0.614741	-1.29238	-0.750795	0	5
HERC2P2	48h/0h	-0.717491	0.988225	-0.988225	0.00262782	4.42995	-0.571617	-0.692485	-0.638564	-1.10232	-0.582468	0	5
NFE2L3	48h/0h	0.965002	0.988178	0.988178	0.00263596	4.42591	0.976169	0.854714	1.04494	0.803301	1.14589	5	0
MTMR11	48h/0h	0.725223	0.988172	0.988172	0.00264414	4.42537	0.598332	0.301885	0.963701	0.863414	0.898781	5	0
PPIP5K1	48h/0h	-0.868047	0.988114	-0.988114	0.00266863	4.42041	-0.781459	-0.898972	-0.680423	-1.29096	-0.688422	0	5
TMEM71	48h/0h	-0.616744	0.988072	-0.988072	0.00268496	4.41684	-0.221843	-0.787651	-0.688848	-0.592799	-0.792578	0	5
TNIP1	48h/0h	0.866829	0.988066	0.988066	0.00275808	4.41634	0.39982	0.856349	0.659384	1.33939	1.07921	5	0
CXCL16	48h/0h	0.88176	0.98787	0.98787	0.00281466	4.39985	0.453314	0.872306	0.828023	0.823895	1.43126	5	0
EXPH5	48h/0h	-1.09259	0.98786	-0.98786	0.00282279	4.39902	-1.31012	-0.804404	-0.489855	-1.79943	-1.05916	0	5
TM7SF2	48h/0h	-0.552169	0.987793	-0.987793	0.00283091	4.39343	-0.357281	-0.57993	-0.395443	-0.818073	-0.610119	0	5
EPHX1	48h/0h	-1.23177	0.987693	-0.987693	0.00284727	4.38517	-1.23617	-1.315	-0.513833	-1.93068	-1.16319	0	5
ATP5F1	48h/0h	-0.738474	0.987661	-0.987661	0.0028555	4.38253	-0.713948	-0.654031	-0.490368	-1.11424	-0.719783	0	5
KLHDC2	48h/0h	-0.933638	0.987517	-0.987517	0.002872	4.37081	-1.268	-1.01698	-0.328006	-1.23381	-0.821403	0	5
GAPVD1	48h/0h	-0.629893	0.987514	-0.987514	0.00288034	4.37055	-0.711	-0.610503	-0.447732	-0.937562	-0.442666	0	5
ABLIM1	48h/0h	-0.579322	0.987466	-0.987466	0.00289699	4.36672	-0.70055	-0.59155	-0.622322	-0.695224	-0.286962	0	5
HIBADH	48h/0h	-0.808296	0.987286	-0.987286	0.00292212	4.35222	-0.959178	-0.838384	-0.419972	-1.15227	-0.671677	0	5
RANBP17	48h/0h	-0.49607	0.987184	-0.987184	0.00293057	4.34416	-0.46461	-0.634985	-0.470721	-0.402978	-0.507055	0	5
SH3BGRL2	48h/0h	-1.23123	0.987041	-0.987041	0.0029391	4.33295	-1.34447	-1.09483	-0.615019	-2.0302	-1.07161	0	5
DSTN	48h/0h	-0.624812	0.986862	-0.986862	0.00295646	4.31898	-0.736438	-0.53633	-0.452593	-0.956804	-0.441893	0	5
RBL2	48h/0h	-0.957237	0.986838	-0.986838	0.00296521	4.31714	-0.921918	-0.950577	-0.491891	-1.62216	-0.799636	0	5
URB1	48h/0h	-0.52901	0.986733	-0.986733	0.00298278	4.30915	-0.370823	-0.685612	-0.599239	-0.370485	-0.61889	0	5
NDUFS1	48h/0h	-0.937456	0.986595	-0.986595	0.00300934	4.29863	-0.845709	-1.04439	-0.570492	-1.46952	-0.757169	0	5
RANGAP1	48h/0h	0.446493	0.986581	0.986581	0.00301823	4.29754	0.436327	0.427294	0.434556	0.464619	0.469669	5	0
FER1L6	48h/0h	-1.47972	0.98646	-0.98646	0.00303605	4.28848	-1.35058	-1.66689	-0.820634	-2.05634	-1.50416	0	5
IFT80	48h/0h	-0.922488	0.986459	-0.986459	0.00304501	4.28842	-0.83618	-0.982275	-0.529531	-1.05084	-1.21361	0	5
SLC11A2	48h/0h	0.798322	0.986325	0.986325	0.00305396	4.27842	0.262535	0.779955	0.871689	1.20066	0.876768	5	0
TMX4	48h/0h	-0.744887	0.986258	-0.986258	0.00307207	4.27349	-0.640815	-0.97736	-0.601016	-0.679065	-0.826179	0	5
CYP4X1	48h/0h	-1.48519	0.98618	-0.98618	0.00308115	4.26775	-1.45656	-1.81998	-0.482807	-2.24306	-1.42355	0	5
NIPAL2	48h/0h	-1.11668	0.986101	-0.986101	0.00309938	4.26191	-0.955498	-1.39564	-0.48298	-1.68963	-1.05963	0	5
EIF3E	48h/0h	-0.545852	0.98606	-0.98606	0.00311771	4.25895	-0.609302	-0.469744	-0.660795	-0.611825	-0.377592	0	5
LOC100130899	48h/0h	-0.703847	0.985998	-0.985998	0.00312687	4.25448	-0.402737	-0.418953	-0.848201	-1.06111	-0.788232	0	5
GTF3A	48h/0h	-0.684929	0.985957	-0.985957	0.00313607	4.25148	-0.774934	-0.687146	-0.35859	-1.01945	-0.584526	0	5
C16orf45	48h/0h	-0.600295	0.985915	-0.985915	0.00314529	4.24849	-0.351354	-0.496247	-0.639701	-0.856975	-0.6572	0	5
SLFN12	48h/0h	0.857772	0.985895	0.985895	0.00315453	4.24699	0.955038	0.942821	0.64463	0.617471	1.1289	5	0
LOC440981	48h/0h	0.80745	0.985548	0.985548	0.00318261	4.22237	0.476621	0.713967	0.466897	1.3821	0.997664	5	0
DNAJC4	48h/0h	-0.487265	0.985541	-0.985541	0.0031921	4.22189	-0.535577	-0.316961	-0.485963	-0.575998	-0.521823	0	5
CNTN3	48h/0h	-0.749692	0.985503	-0.985503	0.00320158	4.21921	-0.595583	-0.926325	-0.524697	-1.22241	-0.479453	0	5
IQGAP2	48h/0h	-1.87844	0.985473	-0.985473	0.00321107	4.21712	-1.59278	-2.08885	-0.902104	-2.79564	-2.01281	0	5
UST	48h/0h	-0.835002	0.985418	-0.985418	0.00322057	4.21331	-0.704879	-0.675062	-0.790577	-1.43864	-0.565851	0	5
NDUFA2	48h/0h	-0.551062	0.985401	-0.985401	0.0032301	4.21211	-0.502466	-0.604188	-0.390407	-0.821841	-0.43641	0	5
HP1BP3	48h/0h	-0.635018	0.985187	-0.985187	0.00323963	4.19732	-0.766179	-0.733406	-0.377938	-0.914948	-0.38262	0	5
IFITM2	48h/0h	0.967824	0.985026	0.985026	0.00328812	4.18638	0.60123	1.31934	0.878017	0.646758	1.39378	5	0
KREMEN1	48h/0h	-0.64709	0.984907	-0.984907	0.00329786	4.1783	-0.374948	-0.740909	-0.461281	-0.933221	-0.72509	0	5
CYFIP2	48h/0h	-0.801512	0.984831	-0.984831	0.00330769	4.17321	-0.839299	-0.853711	-0.560169	-1.30928	-0.4451	0	5
SEPP1	48h/0h	-1.17915	0.984733	-0.984733	0.0033767	4.16668	-0.890645	-1.22638	-0.530981	-1.84602	-1.40172	0	5
GLIPR1	48h/0h	1.04434	0.984717	0.984717	0.00338654	4.1656	0.755167	0.70605	0.772458	1.47946	1.50858	5	0
LOC90784	48h/0h	-0.766748	0.984534	-0.984534	0.00340628	4.1535	-0.612812	-0.952785	-1.11655	-0.843765	-0.307824	0	5
MPHOSPH9	48h/0h	-0.862736	0.984518	-0.984518	0.00341624	4.15247	-0.766356	-0.820573	-0.76796	-1.36179	-0.596999	0	5
ARFGEF2	48h/0h	-0.655671	0.984194	-0.984194	0.00346658	4.13141	-0.645597	-0.665891	-0.444818	-0.971673	-0.550375	0	5
SLC35E2B	48h/0h	-0.502419	0.984004	-0.984004	0.00349717	4.11932	-0.397193	-0.454893	-0.620206	-0.541256	-0.498549	0	5
SERPINB9	48h/0h	0.853955	0.983715	0.983715	0.00352794	4.1011	0.879252	0.425032	1.0819	0.957654	0.925941	5	0
BTN3A1	48h/0h	1.10374	0.983624	0.983624	0.00354883	4.09542	0.59739	1.40579	1.52183	0.567728	1.42597	5	0
PRKAA2	48h/0h	-1.31906	0.983573	-0.983573	0.0035593	4.09229	-1.3439	-1.57206	-0.4567	-2.20638	-1.01627	0	5
GSTA4	48h/0h	-0.932836	0.983299	-0.983299	0.00361203	4.07543	-0.891318	-0.923644	-0.53641	-1.61855	-0.694262	0	5
NR3C2	48h/0h	-0.741474	0.983296	-0.983296	0.00363327	4.07525	-1.03206	-0.511885	-0.465933	-1.06143	-0.636066	0	5
ALDH6A1	48h/0h	-0.701431	0.983117	-0.983117	0.0036652	4.06443	-0.588462	-0.714823	-0.663841	-1.10877	-0.431258	0	5
IL7R	48h/0h	1.66205	0.983116	0.983116	0.0036759	4.06438	0.969617	1.48994	1.03577	2.69038	2.12452	5	0
C1S	48h/0h	0.8625	0.982856	0.982856	0.00372939	4.04879	0.224029	0.863044	1.13719	1.29355	0.794682	5	0
PCYOX1	48h/0h	-1.36688	0.982849	-0.982849	0.00374019	4.04839	-1.48168	-1.43604	-0.609846	-2.24535	-1.06149	0	5
USP3	48h/0h	-0.570281	0.982846	-0.982846	0.00375098	4.04822	-0.649755	-0.726891	-0.487876	-0.711776	-0.275108	0	5
FGD2	48h/0h	0.592812	0.982843	0.982843	0.00376175	4.04805	0.380507	0.561891	0.774385	0.854568	0.39271	5	0
HSD11B1	48h/0h	1.4276	0.982816	0.982816	0.00378327	4.04646	1.13665	0.492657	1.63387	2.22095	1.6539	5	0
TGFBR1	48h/0h	-0.546828	0.982427	-0.982427	0.00382658	4.02365	-0.738861	-0.41766	-0.493231	-0.709693	-0.374694	0	5
ARNTL2	48h/0h	1.0409	0.982343	0.982343	0.00384854	4.01879	0.61417	0.746913	0.713376	1.66335	1.46669	5	0
ACO2	48h/0h	-0.770967	0.982203	-0.982203	0.0038706	4.01076	-0.626338	-0.676629	-0.664052	-1.31233	-0.575485	0	5
USP46	48h/0h	-0.833848	0.982143	-0.982143	0.0038817	4.00735	-0.891055	-0.640127	-0.608839	-1.35715	-0.672072	0	5
MEIS1	48h/0h	-0.648829	0.982097	-0.982097	0.00389282	4.00472	-0.70647	-0.577869	-0.50914	-0.936304	-0.514361	0	5
TNFRSF10A	48h/0h	0.567462	0.982084	0.982084	0.00390397	4.00399	0.757702	0.263008	0.492124	0.652129	0.672347	5	0
HEPHL1	48h/0h	0.546495	0.982049	0.982049	0.00392623	4.00197	0.262938	0.592696	0.651521	0.750911	0.474411	5	0
RND3	48h/0h	0.901152	0.981967	0.981967	0.00393736	3.99734	0.442359	0.578521	0.763462	1.2424	1.47901	5	0
EFNA5	48h/0h	-0.659525	0.981937	-0.981937	0.00394854	3.99566	-0.79393	-0.476302	-0.697258	-0.951568	-0.378565	0	5
DIS3L	48h/0h	-0.611156	0.98193	-0.98193	0.00395973	3.99524	-0.565493	-0.630511	-0.445448	-0.933432	-0.480894	0	5
CASP4	48h/0h	0.764197	0.981856	0.981856	0.00398211	3.9911	0.379983	1.15617	0.713872	0.487771	1.08318	5	0
MYO9A	48h/0h	-0.715592	0.981805	-0.981805	0.0039933	3.98826	-0.906679	-0.571962	-0.626873	-1.10152	-0.370924	0	5
SCARB2	48h/0h	0.948113	0.981747	0.981747	0.00400452	3.98501	0.873897	0.76328	1.28595	0.572731	1.24471	5	0
GLG1	48h/0h	-0.777104	0.981595	-0.981595	0.00403834	3.97658	-0.722528	-0.698142	-0.487048	-1.31641	-0.661395	0	5
JHDM1D	48h/0h	0.751201	0.981538	0.981538	0.00404965	3.97342	0.702736	0.414791	0.789594	0.881613	0.967272	5	0
RAB27B	48h/0h	0.91969	0.981532	0.981532	0.00406099	3.97309	0.410152	0.900765	0.994658	0.753741	1.53913	5	0
SLC40A1	48h/0h	-0.83242	0.981519	-0.981519	0.00407232	3.97238	-0.763858	-0.71818	-0.524984	-1.35289	-0.802189	0	5
SUGP2	48h/0h	-0.493339	0.981384	-0.981384	0.00411766	3.96495	-0.553156	-0.563781	-0.443062	-0.580811	-0.325886	0	5
ECH1	48h/0h	-0.754793	0.98117	-0.98117	0.00416337	3.9533	-0.803535	-0.73903	-0.376367	-1.2568	-0.598238	0	5
ARFGEF1	48h/0h	-0.687183	0.981012	-0.981012	0.00417482	3.94478	-0.880884	-0.579897	-0.309304	-0.986814	-0.679016	0	5
PSD3	48h/0h	-0.523526	0.980995	-0.980995	0.00418637	3.94389	-0.608214	-0.630421	-0.508158	-0.40157	-0.469268	0	5
HK1	48h/0h	-0.523773	0.980755	-0.980755	0.00424432	3.93108	-0.412464	-0.56342	-0.447961	-0.762327	-0.43269	0	5
PCCA	48h/0h	-0.899116	0.980666	-0.980666	0.00425597	3.92638	-0.760752	-0.977617	-0.666556	-1.40467	-0.685982	0	5
MSH3	48h/0h	-0.621885	0.980578	-0.980578	0.00426766	3.92176	-0.664704	-0.607078	-0.37125	-0.893183	-0.573209	0	5
PMAIP1	48h/0h	1.75851	0.980515	0.980515	0.00427941	3.91842	1.05044	0.822484	1.40056	3.09046	2.42861	5	0
QKI	48h/0h	0.789361	0.980374	0.980374	0.00430303	3.91106	0.36133	0.701341	0.781887	0.773025	1.32922	5	0
CD47	48h/0h	1.09655	0.980092	0.980092	0.00436264	3.89655	0.884113	0.905566	1.42593	0.820241	1.44691	5	0
LYRM7	48h/0h	-0.568404	0.979922	-0.979922	0.00439866	3.88784	-0.57688	-0.408898	-0.548474	-0.777555	-0.530216	0	5
RNF114	48h/0h	1.12544	0.979917	0.979917	0.00441071	3.88759	0.566434	1.22873	1.40843	0.615607	1.80799	5	0
CPD	48h/0h	-1.3965	0.979904	-0.979904	0.00442275	3.88694	-1.05918	-1.65818	-0.418789	-1.97768	-1.86866	0	5
TECRP1	48h/0h	-0.665357	0.979877	-0.979877	0.00443478	3.88558	-0.571301	-0.582408	-0.431677	-1.05097	-0.690426	0	5
FCGR2C	48h/0h	0.461191	0.979785	0.979785	0.00445887	3.88092	0.416565	0.545037	0.428707	0.356096	0.559553	5	0
C17orf66	48h/0h	1.97541	0.979496	0.979496	0.00451933	3.86644	0.821543	1.65379	1.48528	3.62831	2.28812	5	0
SCNN1B	48h/0h	-0.799962	0.979411	-0.979411	0.00454372	3.86221	-0.185809	-0.831805	-0.860327	-1.16198	-0.959886	0	5
CLCC1	48h/0h	-0.662952	0.979396	-0.979396	0.00456814	3.86145	-0.812199	-0.659809	-0.409613	-1.04154	-0.391604	0	5
BATF2	48h/0h	0.685653	0.97934	0.97934	0.00458034	3.85868	0.451348	0.507622	0.910165	0.996871	0.562261	5	0
OGFR	48h/0h	0.498236	0.97929	0.97929	0.00459256	3.8562	0.314258	0.608294	0.567488	0.557654	0.443485	5	0
MOB3C	48h/0h	0.471692	0.979085	0.979085	0.00461716	3.84613	0.403851	0.468283	0.519036	0.521073	0.446218	5	0
DYNLT1	48h/0h	0.714073	0.979034	0.979034	0.00462952	3.84366	0.673085	0.709969	0.928632	0.536856	0.721821	5	0
MGAT5	48h/0h	-0.636598	0.97901	-0.97901	0.0046419	3.84249	-0.572403	-0.674271	-0.645713	-0.985442	-0.305158	0	5
GOLGA8A	48h/0h	-0.893096	0.978934	-0.978934	0.00465427	3.83882	-0.761932	-1.18243	-0.93271	-0.887884	-0.700528	0	5
ATG2B	48h/0h	-0.96911	0.978933	-0.978933	0.00466669	3.83875	-0.950269	-0.928437	-0.556933	-1.58381	-0.8261	0	5
CEP120	48h/0h	-0.726465	0.978792	-0.978792	0.00467908	3.83192	-0.994483	-0.752535	-0.591803	-0.893876	-0.399627	0	5
LPAR6	48h/0h	0.618946	0.978746	0.978746	0.00469157	3.82975	0.350512	0.488492	0.595231	0.7992	0.861297	5	0
EIF3F	48h/0h	-0.578061	0.978741	-0.978741	0.00470407	3.82947	-0.664606	-0.555034	-0.679719	-0.764743	-0.226201	0	5
AKR7A2	48h/0h	-0.474782	0.9786	-0.9786	0.00472903	3.82275	-0.306891	-0.440692	-0.469994	-0.604128	-0.552207	0	5
YBX1	48h/0h	-0.532887	0.978524	-0.978524	0.00475414	3.81909	-0.491402	-0.515692	-0.529629	-0.640737	-0.486979	0	5
OTUD4	48h/0h	0.723527	0.978383	0.978383	0.00477929	3.81244	0.602653	0.581176	0.924732	0.655214	0.853862	5	0
DHX9	48h/0h	-0.66877	0.978196	-0.978196	0.00479193	3.80361	-0.633093	-0.744061	-0.496645	-1.03071	-0.439339	0	5
FBXL20	48h/0h	-1.09191	0.978141	-0.978141	0.00480469	3.80103	-1.29803	-0.808891	-0.775204	-1.74094	-0.836488	0	5
MRPL3	48h/0h	-0.647385	0.977903	-0.977903	0.00486868	3.78999	-0.32856	-0.772226	-0.613956	-0.91519	-0.606994	0	5
CFB	48h/0h	1.48203	0.977876	0.977876	0.00488155	3.78874	0.256645	1.57887	1.92981	1.44563	2.19919	5	0
MIR378D2	48h/0h	0.610885	0.977809	0.977809	0.00497121	3.78563	0.539693	0.424751	0.49962	0.872813	0.717547	5	0
CBLB	48h/0h	-0.856415	0.977696	-0.977696	0.004984	3.78042	-0.8459	-0.725483	-0.753878	-1.30867	-0.648144	0	5
HIBCH	48h/0h	-0.619563	0.977188	-0.977188	0.00502293	3.7574	-0.35753	-0.761498	-0.618539	-0.647818	-0.712428	0	5
AKTIP	48h/0h	-0.657657	0.977081	-0.977081	0.00506242	3.7526	-0.758998	-0.547152	-0.440399	-1.12493	-0.416807	0	5
R3HDM1	48h/0h	-0.756883	0.977043	-0.977043	0.00508879	3.75092	-0.521115	-0.727789	-0.633011	-1.23745	-0.665044	0	5
GPT2	48h/0h	0.522652	0.976989	0.976989	0.00510197	3.74848	0.429684	0.524659	0.48385	0.367596	0.807473	5	0
DYNC2H1	48h/0h	-1.11598	0.976916	-0.976916	0.00511517	3.74528	-0.528457	-1.00815	-1.37551	-1.09182	-1.57594	0	5
CHST6	48h/0h	-0.835973	0.976844	-0.976844	0.0051284	3.74208	-0.260638	-1.41356	-0.846108	-0.655096	-1.00446	0	5
KYNU	48h/0h	1.31967	0.976823	0.976823	0.00514166	3.74114	0.400151	1.10493	1.44095	1.98935	1.66297	5	0
TMEM131	48h/0h	-0.663129	0.976488	-0.976488	0.00516841	3.72646	-0.607659	-0.739404	-0.342217	-1.11426	-0.512101	0	5
TMEM168	48h/0h	-0.881984	0.976021	-0.976021	0.00520908	3.7063	-1.22699	-0.788891	-0.590622	-1.18867	-0.614746	0	5
PSMA2	48h/0h	0.859979	0.975701	0.975701	0.00533374	3.69272	0.908305	0.700297	1.16724	0.547906	0.976148	5	0
ZNF267	48h/0h	0.609479	0.975469	0.975469	0.00534755	3.68297	0.489159	0.32117	0.671116	0.823537	0.742412	5	0
NEK6	48h/0h	-0.525002	0.975401	-0.975401	0.0053615	3.68015	-0.377384	-0.432971	-0.543651	-0.671133	-0.599874	0	5
TAAR3	48h/0h	1.41257	0.975226	0.975226	0.0053895	3.67288	0.636097	1.34156	0.705844	2.43841	1.94092	5	0
PITRM1	48h/0h	-0.511606	0.975103	-0.975103	0.00543169	3.66779	-0.277224	-0.634225	-0.453189	-0.668711	-0.524682	0	5
SPRR2A	48h/0h	3.12581	0.975084	0.975084	0.00544579	3.667	2.23593	2.31659	1.81531	5.69706	3.56418	5	0
MAP2	48h/0h	0.54202	0.975062	0.975062	0.00545988	3.66611	0.216837	0.540808	0.712668	0.59036	0.649427	5	0
RP2	48h/0h	0.642276	0.974854	0.974854	0.00547396	3.65759	0.570903	0.516228	0.694185	0.475597	0.954466	5	0
TMEM106A	48h/0h	0.679195	0.974591	0.974591	0.00553095	3.64692	0.263402	0.708066	0.692932	1.08249	0.649082	5	0
GCG	48h/0h	1.04502	0.974459	0.974459	0.00555964	3.6416	0.723573	0.722987	0.613928	2.01947	1.14512	5	0
FOCAD	48h/0h	-0.699709	0.974116	-0.974116	0.00561731	3.6279	-0.599135	-0.666485	-0.719939	-0.961244	-0.551741	0	5
ZNF652	48h/0h	-0.928988	0.974005	-0.974005	0.00563185	3.6235	-0.777434	-0.977036	-0.352705	-1.57949	-0.958273	0	5
TRIT1	48h/0h	-0.565739	0.973871	-0.973871	0.00564645	3.61825	-0.234367	-0.629105	-0.753393	-0.638798	-0.573034	0	5
SNX25	48h/0h	-0.743716	0.973833	-0.973833	0.00566112	3.61676	-0.923723	-0.674293	-0.488155	-1.11233	-0.520078	0	5
PLSCR2	48h/0h	1.0272	0.973779	0.973779	0.0056758	3.61464	0.523523	0.736199	0.626179	1.5643	1.68581	5	0
PMS2P5	48h/0h	-0.532282	0.973765	-0.973765	0.00569049	3.61408	-0.565496	-0.500058	-0.504683	-0.480836	-0.610337	0	5
NDUFV3	48h/0h	-0.473844	0.973446	-0.973446	0.00572003	3.60167	-0.321779	-0.435687	-0.417383	-0.641703	-0.552669	0	5
DNAJC10	48h/0h	-0.865868	0.973383	-0.973383	0.0057349	3.59922	-0.577488	-0.941708	-0.649943	-1.34347	-0.816736	0	5
CCL22	48h/0h	1.08052	0.973269	0.973269	0.00574979	3.59484	0.842078	0.95863	0.518255	1.86261	1.22103	5	0
TMEM173	48h/0h	0.672581	0.973244	0.973244	0.00576475	3.59387	0.268238	0.76388	0.967333	0.436709	0.926747	5	0
LRP6	48h/0h	-0.574076	0.973224	-0.973224	0.0057797	3.59309	-0.612993	-0.644764	-0.268021	-0.846622	-0.497981	0	5
CYP2R1	48h/0h	-0.576463	0.973115	-0.973115	0.00579464	3.58894	-0.40457	-0.883124	-0.458064	-0.745826	-0.390733	0	5
LOC401321	48h/0h	-0.716491	0.973101	-0.973101	0.00582463	3.5884	-0.946806	-0.451167	-0.693919	-1.11435	-0.376209	0	5
IL1A	48h/0h	2.41168	0.973096	0.973096	0.0058396	3.58822	0.72938	2.16461	1.59265	4.06442	3.50736	5	0
PCDHB14	48h/0h	-0.675841	0.97307	-0.97307	0.00585455	3.58721	-0.789836	-0.61117	-0.554161	-0.828505	-0.595534	0	5
C11orf30	48h/0h	-0.603256	0.973054	-0.973054	0.0058695	3.58662	-0.673281	-0.537056	-0.426782	-0.972048	-0.407114	0	5
POGZ	48h/0h	-0.468129	0.973024	-0.973024	0.00588443	3.58545	-0.483081	-0.498874	-0.445427	-0.589043	-0.324221	0	5
APOBEC3B-AS1	48h/0h	0.794482	0.973	0.973	0.00589937	3.58454	0.62655	0.585811	0.624966	0.785676	1.3494	5	0
TNFSF13	48h/0h	0.881594	0.97296	0.97296	0.0059143	3.58304	0.566731	1.13838	1.24155	0.466017	0.995299	5	0
TPD52L1	48h/0h	-0.557197	0.972711	-0.972711	0.00592924	3.57361	-0.794291	-0.476553	-0.403972	-0.670203	-0.440964	0	5
C11orf92	48h/0h	-1.05221	0.972569	-0.972569	0.00594434	3.56828	-0.960808	-0.902333	-1.38896	-1.52523	-0.483734	0	5
CAPN3	48h/0h	0.483142	0.972536	0.972536	0.00595951	3.56702	0.28359	0.475865	0.617876	0.498841	0.539538	5	0
IARS	48h/0h	-0.73441	0.972404	-0.972404	0.00597469	3.5621	-0.199988	-0.778215	-0.795587	-1.1405	-0.757757	0	5
GALNT3	48h/0h	0.746349	0.972302	0.972302	0.00602042	3.5583	0.744519	0.39937	0.741744	0.6675	1.17861	5	0
MCCC1	48h/0h	-0.745475	0.972225	-0.972225	0.00605092	3.55544	-0.849597	-0.891726	-0.364667	-1.04344	-0.577945	0	5
NEDD4L	48h/0h	-0.805354	0.972186	-0.972186	0.00606619	3.55401	-0.598081	-0.937842	-0.431725	-1.40827	-0.650849	0	5
MSI2	48h/0h	-0.830676	0.972064	-0.972064	0.00608146	3.54951	-0.913171	-1.05563	-0.484363	-1.1246	-0.575611	0	5
PEX1	48h/0h	-0.65598	0.97194	-0.97194	0.00611219	3.54496	-0.514395	-0.825203	-0.332944	-0.955134	-0.652222	0	5
PCMTD2	48h/0h	-0.734205	0.971777	-0.971777	0.00612758	3.53897	-0.886363	-0.653108	-0.404671	-1.1524	-0.574487	0	5
HSD17B3	48h/0h	-0.551661	0.971748	-0.971748	0.00614305	3.53792	-0.331334	-0.499732	-0.6642	-0.79212	-0.470916	0	5
RNPEP	48h/0h	-0.571321	0.971598	-0.971598	0.00623585	3.53249	-0.549934	-0.59309	-0.355176	-0.878964	-0.479443	0	5
SUCLG1	48h/0h	-0.818778	0.971465	-0.971465	0.0062513	3.52767	-0.718487	-0.850054	-0.567558	-1.34936	-0.608432	0	5
HCP5	48h/0h	1.44574	0.97141	0.97141	0.00626681	3.52569	0.780817	1.77443	1.92505	0.972242	1.77614	5	0
HSPB1	48h/0h	-0.609504	0.971397	-0.971397	0.00632882	3.52524	-0.828038	-0.399594	-0.466099	-0.948981	-0.404806	0	5
FAM114A1	48h/0h	-0.938746	0.970979	-0.970979	0.00642203	3.51029	-1.17264	-0.881148	-0.383186	-1.50298	-0.753782	0	5
WNK1	48h/0h	-0.569054	0.970573	-0.970573	0.0065005	3.49599	-0.669274	-0.536151	-0.39523	-0.826532	-0.418085	0	5
SORT1	48h/0h	-0.958456	0.970539	-0.970539	0.00653205	3.49479	-1.42663	-0.830005	-0.70558	-1.38341	-0.446656	0	5
KLHL24	48h/0h	-1.11877	0.970207	-0.970207	0.00656372	3.48325	-1.61211	-0.781285	-0.589097	-1.86383	-0.7475	0	5
ORMDL1	48h/0h	-0.5636	0.970008	-0.970008	0.00659572	3.47637	-0.496844	-0.583303	-0.597224	-0.644363	-0.496266	0	5
BMPR1B	48h/0h	-0.582779	0.969985	-0.969985	0.0066278	3.47558	-0.824758	-0.600538	-0.494128	-0.796177	-0.198293	0	5
PPIP5K2	48h/0h	-0.688581	0.969823	-0.969823	0.00667586	3.47002	-0.816195	-0.644337	-0.497207	-1.0696	-0.415569	0	5
PROCR	48h/0h	0.4838	0.969803	0.969803	0.00669192	3.46934	0.485493	0.548101	0.561568	0.571806	0.252032	5	0
ACAT1	48h/0h	-0.542766	0.969743	-0.969743	0.00670797	3.4673	-0.569795	-0.531987	-0.443582	-0.747425	-0.421039	0	5
BCKDHB	48h/0h	-0.784758	0.969651	-0.969651	0.00672405	3.46418	-0.660162	-0.959422	-0.717811	-1.17305	-0.41334	0	5
INADL	48h/0h	-0.555381	0.969608	-0.969608	0.00674016	3.46271	-0.590894	-0.679527	-0.324142	-0.705543	-0.4768	0	5
C9orf84	48h/0h	0.798306	0.969283	0.969283	0.00680481	3.45173	0.684955	0.26481	1.25186	1.04845	0.741455	5	0
LOC643733	48h/0h	0.545223	0.969261	0.969261	0.00682107	3.451	0.231825	0.738755	0.5074	0.679594	0.568538	5	0
NUDCD1	48h/0h	0.633926	0.969194	0.969194	0.00683732	3.44874	0.351224	0.547811	1.02579	0.440262	0.804536	5	0
ATP10A	48h/0h	0.738057	0.969128	0.969128	0.00686984	3.44654	0.403306	0.70006	1.35396	0.761943	0.471012	5	0
PARP10	48h/0h	0.503949	0.969017	0.969017	0.00688612	3.44286	0.328951	0.638415	0.559177	0.629779	0.363426	5	0
HUWE1	48h/0h	-0.484087	0.968988	-0.968988	0.00690244	3.44189	-0.522092	-0.551185	-0.282011	-0.533629	-0.531517	0	5
IL33	48h/0h	1.23131	0.968364	0.968364	0.00700039	3.4213	0.478329	1.58208	0.798724	1.86908	1.42834	5	0
GNPTAB	48h/0h	-0.824179	0.968271	-0.968271	0.007017	3.41828	-1.13967	-0.932942	-0.419891	-1.12713	-0.501262	0	5
ARSD	48h/0h	-0.572464	0.96795	-0.96795	0.00708375	3.40789	-0.390591	-0.644534	-0.375439	-0.601191	-0.850564	0	5
HSPA4L	48h/0h	-0.81755	0.967763	-0.967763	0.00710053	3.40187	-0.893742	-0.6028	-1.26623	-1.08328	-0.241699	0	5
MINA	48h/0h	-0.456736	0.967707	-0.967707	0.00711741	3.40009	-0.424769	-0.51323	-0.347235	-0.596334	-0.402111	0	5
ZCCHC11	48h/0h	-0.534318	0.967592	-0.967592	0.00713431	3.3964	-0.716438	-0.455532	-0.394651	-0.762424	-0.342545	0	5
LOC285074	48h/0h	-0.582442	0.967479	-0.967479	0.00716825	3.39281	-0.527164	-0.685157	-0.517478	-0.823052	-0.35936	0	5
BAK1	48h/0h	0.587857	0.967294	0.967294	0.0072023	3.38696	0.331528	0.828087	0.491216	0.488339	0.800117	5	0
UCA1	48h/0h	1.38574	0.967215	0.967215	0.00721936	3.38445	1.09376	0.45472	1.97944	1.45061	1.95015	5	0
IDE	48h/0h	-0.963311	0.9671	-0.9671	0.00723645	3.38084	-0.979057	-1.05756	-0.425462	-1.53768	-0.816803	0	5
AMFR	48h/0h	-0.555392	0.966806	-0.966806	0.00727087	3.37162	-0.47456	-0.480628	-0.469507	-0.911884	-0.440384	0	5
SETD3	48h/0h	-0.551547	0.966417	-0.966417	0.00730559	3.35958	-0.515942	-0.545547	-0.479007	-0.886474	-0.330765	0	5
PDK3	48h/0h	-0.898368	0.96619	-0.96619	0.0073231	3.35261	-1.21681	-0.992589	-0.374624	-1.33291	-0.574903	0	5
PCGF5	48h/0h	1.05635	0.96591	0.96591	0.00735839	3.34406	0.594096	1.21847	1.33074	0.667643	1.47078	5	0
USP22	48h/0h	-0.503787	0.965573	-0.965573	0.00742974	3.33389	-0.423156	-0.348043	-0.478176	-0.790046	-0.479515	0	5
FBXL4	48h/0h	-0.743502	0.965493	-0.965493	0.00744764	3.33147	-0.839978	-0.559661	-0.518262	-1.28757	-0.51204	0	5
MBTPS1	48h/0h	-0.598097	0.965128	-0.965128	0.00746557	3.32057	-0.628258	-0.614103	-0.459878	-0.939807	-0.348439	0	5
MTAP	48h/0h	-0.589097	0.964787	-0.964787	0.00750185	3.3105	-0.54414	-0.557348	-0.667623	-0.883718	-0.292656	0	5
USF1	48h/0h	0.480337	0.964421	0.964421	0.00759359	3.29979	0.354596	0.426904	0.512103	0.487557	0.620525	5	0
TLE4	48h/0h	0.543279	0.964287	0.964287	0.00761204	3.29587	0.199413	0.583965	0.704188	0.515311	0.713518	5	0
IGF2R	48h/0h	-0.544371	0.964231	-0.964231	0.00764905	3.29426	-0.510935	-0.382463	-0.516866	-0.887199	-0.424389	0	5
CPNE3	48h/0h	-0.911634	0.964139	-0.964139	0.00768608	3.29158	-0.565261	-0.981311	-0.619822	-1.50797	-0.883809	0	5
MIPEP	48h/0h	-0.662305	0.96401	-0.96401	0.00772311	3.28785	-0.524227	-0.618676	-0.634657	-0.930139	-0.603828	0	5
RNU6-24	48h/0h	1.32344	0.963872	0.963872	0.00774166	3.28389	0.950296	0.918962	0.755294	2.11335	1.87928	5	0
PIGN	48h/0h	-0.828574	0.963822	-0.963822	0.00776027	3.28246	-0.982124	-0.89376	-0.556139	-1.2299	-0.48095	0	5
WBP1	48h/0h	-0.681816	0.963801	-0.963801	0.0077789	3.28185	-0.243517	-0.629484	-0.655928	-0.980382	-0.89977	0	5
MUC13	48h/0h	0.890336	0.963755	0.963755	0.00779751	3.28053	0.704878	0.986669	0.33397	1.15482	1.27135	5	0
GLUD1	48h/0h	-0.598625	0.963662	-0.963662	0.00781612	3.27786	-0.412475	-0.760544	-0.372113	-0.880785	-0.56721	0	5
SLC1A5	48h/0h	-0.477156	0.963236	-0.963236	0.00785348	3.26578	-0.509191	-0.578797	-0.428285	-0.405989	-0.463519	0	5
FAM171B	48h/0h	-1.68197	0.96283	-0.96283	0.00791053	3.25436	-2.4033	-1.14234	-1.65323	-2.57314	-0.63782	0	5
GANAB	48h/0h	-0.649709	0.962704	-0.962704	0.0079296	3.25086	-0.582113	-0.480602	-0.489037	-1.08869	-0.608105	0	5
KIAA1919	48h/0h	-0.549398	0.962536	-0.962536	0.00798701	3.2462	-0.616033	-0.331288	-0.754826	-0.572466	-0.472375	0	5
SLFN5	48h/0h	1.09026	0.962479	0.962479	0.00800618	3.2446	0.71709	1.57119	1.28261	0.571055	1.30936	5	0
TMEM245	48h/0h	-0.743934	0.962458	-0.962458	0.00802536	3.24403	-0.957993	-0.794954	-0.24661	-1.16101	-0.559097	0	5
FH	48h/0h	-0.849012	0.962348	-0.962348	0.00804452	3.24098	-0.782477	-0.757975	-0.548422	-1.46722	-0.688964	0	5
MRPS27	48h/0h	-0.549235	0.961978	-0.961978	0.00810241	3.23082	-0.450455	-0.467021	-0.489806	-0.930076	-0.408816	0	5
PGM1	48h/0h	-0.444072	0.961973	-0.961973	0.00812179	3.2307	-0.544003	-0.505587	-0.294697	-0.481044	-0.395028	0	5
CLMP	48h/0h	0.837146	0.961881	0.961881	0.00814115	3.22819	0.44274	0.439142	0.888356	1.37059	1.04491	5	0
CPT1A	48h/0h	-0.803396	0.96179	-0.96179	0.00816054	3.22569	-0.827921	-0.830093	-0.439554	-1.29378	-0.62563	0	5
PARP1	48h/0h	-0.530104	0.961753	-0.961753	0.00819938	3.22469	-0.62614	-0.512499	-0.428077	-0.77979	-0.304015	0	5
SLC5A5	48h/0h	-1.77792	0.961729	-0.961729	0.00821878	3.22405	-1.8139	-1.72912	-0.774549	-2.92136	-1.65066	0	5
ALCAM	48h/0h	-1.16062	0.961695	-0.961695	0.00823817	3.22313	-1.27219	-1.14222	-0.45067	-1.90472	-1.03329	0	5
NSMCE1	48h/0h	-0.594268	0.961486	-0.961486	0.00825755	3.21745	-0.309099	-0.579916	-0.534108	-0.812911	-0.735308	0	5
CROT	48h/0h	-1.05997	0.960822	-0.960822	0.00833626	3.19967	-1.3793	-1.00615	-0.463995	-1.76603	-0.684356	0	5
LOC647859	48h/0h	0.674065	0.960159	0.960159	0.00841568	3.18221	0.45436	0.569932	0.530742	0.68631	1.12898	5	0
SLC2A1	48h/0h	-0.851812	0.960031	-0.960031	0.00843583	3.17887	-0.65023	-0.578986	-0.626149	-1.47612	-0.927577	0	5
SLC27A2	48h/0h	-1.91724	0.960029	-0.960029	0.00845603	3.17881	-1.4565	-1.91991	-1.00353	-3.24062	-1.96563	0	5
EDNRA	48h/0h	0.612788	0.960011	0.960011	0.0084762	3.17835	0.822034	0.560063	0.352351	0.505981	0.82351	5	0
POLR2B	48h/0h	-0.586085	0.959963	-0.959963	0.00849636	3.17709	-0.530355	-0.640856	-0.435493	-0.892848	-0.430872	0	5
MYO5C	48h/0h	-0.750278	0.959706	-0.959706	0.00851653	3.17042	-0.869548	-0.714959	-0.259558	-1.29805	-0.609268	0	5
EFTUD1P1	48h/0h	0.943981	0.959586	0.959586	0.00853684	3.16732	0.860185	0.57715	1.34895	0.722597	1.21102	5	0
TGM2	48h/0h	0.991067	0.959573	0.959573	0.00857753	3.16699	0.506781	1.32079	1.44993	0.302414	1.37542	5	0
PHF20L1	48h/0h	-0.437707	0.959413	-0.959413	0.00859784	3.16287	-0.324658	-0.490725	-0.434862	-0.52612	-0.412171	0	5
CASP8	48h/0h	0.646787	0.959145	0.959145	0.00861823	3.15602	0.583351	0.658403	0.640503	0.367298	0.984378	5	0
DARS2	48h/0h	-0.778154	0.959072	-0.959072	0.00865931	3.15416	-0.740886	-0.846952	-0.645062	-1.19964	-0.458227	0	5
LOC645638	48h/0h	0.927999	0.958634	0.958634	0.00876252	3.14304	0.434515	0.436462	1.29283	1.17568	1.30051	5	0
ADH1B	48h/0h	-0.773744	0.958483	-0.958483	0.00880392	3.13925	-0.924207	-0.903409	-0.263273	-0.896047	-0.881785	0	5
PRKCA	48h/0h	-0.887104	0.958371	-0.958371	0.00882464	3.13643	-0.433441	-0.56339	-0.98657	-1.5548	-0.89732	0	5
NIN	48h/0h	-0.549247	0.958295	-0.958295	0.00886618	3.13453	-0.430791	-0.508174	-0.486401	-0.693249	-0.627621	0	5
SOX9	48h/0h	0.775244	0.958268	0.958268	0.00888694	3.13385	0.61516	0.632386	0.482095	1.03132	1.11526	5	0
NOA1	48h/0h	-0.592389	0.95824	-0.95824	0.00890768	3.13316	-0.787827	-0.394259	-0.337581	-0.92525	-0.517026	0	5
SLC12A2	48h/0h	-1.38423	0.958208	-0.958208	0.00894915	3.13236	-1.31092	-1.84932	-0.533568	-1.75069	-1.47662	0	5
TUBGCP5	48h/0h	-0.511061	0.957843	-0.957843	0.00899074	3.12328	-0.23234	-0.56055	-0.530081	-0.661611	-0.570723	0	5
SOCS2	48h/0h	0.711227	0.957357	0.957357	0.00909544	3.11132	0.235297	0.748119	0.735413	1.04906	0.788246	5	0
MRRF	48h/0h	-0.525697	0.956919	-0.956919	0.00915872	3.10064	-0.33652	-0.546657	-0.47221	-0.787627	-0.48547	0	5
ZBTB44	48h/0h	-0.950366	0.95672	-0.95672	0.00920125	3.09581	-1.31919	-0.792767	-0.45494	-1.50455	-0.680386	0	5
FNDC7	48h/0h	0.721515	0.956134	0.956134	0.0092441	3.08176	0.434284	0.7295	0.414892	1.08283	0.946071	5	0
DBT	48h/0h	-0.810691	0.95608	-0.95608	0.00928739	3.08047	-0.750764	-0.784749	-0.476275	-1.41656	-0.625106	0	5
SULT1E1	48h/0h	-1.76352	0.956014	-0.956014	0.009309	3.0789	-2.02847	-0.577238	-1.69391	-3.1739	-1.34406	0	5
RPL26	48h/0h	-0.526552	0.955823	-0.955823	0.00933064	3.07438	-0.600506	-0.403364	-0.620505	-0.721926	-0.286456	0	5
BTN2A1	48h/0h	0.486833	0.955795	0.955795	0.00935236	3.07371	0.378067	0.535045	0.348096	0.463332	0.709625	5	0
PSIP1	48h/0h	-0.711194	0.955792	-0.955792	0.00937408	3.07364	-0.70441	-0.734917	-0.489891	-0.755037	-0.871717	0	5
FAP	48h/0h	1.31257	0.955647	0.955647	0.00939577	3.0702	0.592234	0.957032	0.702099	2.23751	2.07399	5	0
SLC25A36	48h/0h	-0.490789	0.955434	-0.955434	0.00946108	3.0652	-0.491617	-0.559709	-0.273661	-0.70866	-0.420296	0	5
BBS5	48h/0h	-0.521082	0.955281	-0.955281	0.00952655	3.06162	-0.29691	-0.477826	-0.684059	-0.60144	-0.545175	0	5
C12orf49	48h/0h	-0.523651	0.955255	-0.955255	0.00954837	3.061	-0.570524	-0.388851	-0.430723	-0.869054	-0.359102	0	5
CTDSPL	48h/0h	-0.7214	0.955187	-0.955187	0.00957018	3.05942	-0.702254	-0.685299	-0.46817	-1.21565	-0.535627	0	5
PFKM	48h/0h	-0.593567	0.955174	-0.955174	0.0096138	3.0591	-0.50441	-0.432687	-0.690943	-0.987485	-0.352312	0	5
COPA	48h/0h	-0.676235	0.954727	-0.954727	0.00965742	3.04873	-0.627871	-0.602012	-0.416637	-1.14894	-0.585714	0	5
PPP1R3C	48h/0h	-1.52597	0.954709	-0.954709	0.00967942	3.04831	-0.929497	-1.87097	-1.75573	-2.19418	-0.879496	0	5
NT5DC2	48h/0h	-0.509607	0.954542	-0.954542	0.0097014	3.04444	-0.475783	-0.442543	-0.679696	-0.604504	-0.345507	0	5
TMEM66	48h/0h	-1.00764	0.954316	-0.954316	0.00976765	3.03925	-1.0549	-1.02171	-0.36222	-1.64583	-0.953535	0	5
GOLGB1	48h/0h	-0.664285	0.95421	-0.95421	0.00983397	3.03683	-0.754491	-0.630597	-0.264052	-1.00548	-0.666803	0	5
MUC15	48h/0h	1.344	0.954013	0.954013	0.00987825	3.03231	1.76156	0.896802	2.14306	0.634362	1.28424	5	0
PTPRG	48h/0h	-0.636579	0.953981	-0.953981	0.00994469	3.03158	-0.506836	-0.393509	-0.657454	-1.0135	-0.611598	0	5
ATP6V1C2	48h/0h	-1.38135	0.953798	-0.953798	0.00998889	3.02743	-0.908338	-1.73455	-1.22881	-1.87974	-1.15533	0	5

## Sheet: Table S3 All Genes
Supplementary table S3
Protein	Time vs 0h	log2FC	score	SignedScore	FDR	log_oddsDE	log2FC_1	log2FC_2	log2FC_3	log2FC_4	log2FC_5	nUp	nDown
IFIT2	8h/0h	3.22732	0.999999	0.999999	3.53487e-07	13.5384	2.41915	4.2507	2.45658	3.44939	3.56082	5	0
IFIT3	8h/0h	2.69747	0.999998	0.999998	5.32347e-07	12.9479	1.84811	3.54595	2.34089	2.79342	2.95898	5	0
RSAD2	8h/0h	3.17443	0.999996	0.999996	7.43042e-07	12.5327	2.15983	4.35046	2.70759	3.30886	3.34538	5	0
USP18	8h/0h	1.53508	0.999976	0.999976	3.14851e-06	10.6317	0.944714	1.86433	1.11179	1.96826	1.78633	5	0
MX1	8h/0h	1.79884	0.99996	0.99996	6.89178e-06	10.126	0.944762	2.12659	1.65998	2.26474	1.99813	5	0
OAS2	8h/0h	1.84401	0.999958	0.999958	7.00333e-06	10.0895	1.16794	2.1503	1.19642	2.5252	2.1802	5	0
IFIT1	8h/0h	3.84284	0.999955	0.999955	7.83197e-06	10.0116	2.33324	5.04181	3.02687	4.24312	4.56918	5	0
OAS1	8h/0h	1.47856	0.99995	0.99995	8.32545e-06	9.90906	1.05414	1.68414	1.00347	1.77469	1.87638	5	0
SAMD9	8h/0h	1.16149	0.999886	0.999886	2.1076e-05	9.07987	0.726629	1.35133	0.830645	1.46534	1.43349	5	0
CXCL10	8h/0h	4.4598	0.999885	0.999885	2.13229e-05	9.07287	2.17453	5.87854	4.48225	4.95998	4.80372	5	0
USP41	8h/0h	1.28884	0.999596	0.999596	7.08818e-05	7.81399	0.661193	1.5708	0.99204	1.59402	1.62615	5	0
OAS3	8h/0h	0.877759	0.999199	0.999199	0.000137876	7.12897	0.39115	1.20092	0.74421	1.06484	0.987674	5	0
SAMD9L	8h/0h	1.54894	0.999175	0.999175	0.000143826	7.0994	0.658406	2.05906	1.22539	2.21453	1.58731	5	0
DDX58	8h/0h	1.88585	0.999124	0.999124	0.000152274	7.03939	0.894542	2.49516	1.31954	2.68337	2.03666	5	0
IFI44	8h/0h	1.78511	0.998789	0.998789	0.000203376	6.71537	1.03481	2.47908	1.11505	2.56499	1.73159	5	0
TRIM21	8h/0h	0.857186	0.998618	0.998618	0.000227986	6.58271	0.513474	1.21972	0.490079	1.0272	1.03546	5	0
DDX60L	8h/0h	1.40938	0.997987	0.997987	0.000354662	6.20619	0.625143	2.10181	0.936507	1.87087	1.51255	5	0
RNU1-20P	8h/0h	-0.40615	0.997965	-0.997965	0.000361911	6.19508	-0.458379	-0.463504	-0.500219	-0.23394	-0.374709	0	5
HERC5	8h/0h	1.29096	0.997838	0.997838	0.000386672	6.13461	0.659245	1.73149	0.836157	1.65893	1.56896	5	0
MX2	8h/0h	1.34478	0.99771	0.99771	0.000410122	6.07684	0.447365	1.62264	1.27597	1.81608	1.56186	5	0
PNPT1	8h/0h	1.05431	0.997646	0.997646	0.000423597	6.04927	0.690638	1.27599	0.491776	1.35919	1.45396	5	0
RNU11	8h/0h	-0.56446	0.99701	-0.99701	0.000542822	5.80934	-0.676369	-0.549039	-0.858697	-0.399108	-0.339086	0	5
CXCL11	8h/0h	2.51392	0.996941	0.996941	0.000562467	5.78644	1.11778	3.75533	2.06013	3.18523	2.45115	5	0
NKTR	8h/0h	-0.479341	0.996727	-0.996727	0.000599391	5.71877	-0.514834	-0.43755	-0.445856	-0.33508	-0.663386	0	5
RNU1-10P	8h/0h	-0.345626	0.994855	-0.994855	0.00098923	5.26463	-0.414312	-0.340309	-0.40958	-0.274574	-0.289355	0	5
STAT1	8h/0h	1.23221	0.993391	0.993391	0.00142657	5.01265	0.398281	1.74309	0.833394	1.60358	1.58272	5	0
EIF2AK2	8h/0h	0.883617	0.992673	0.992673	0.00151289	4.90883	0.343577	1.13713	0.612557	1.13612	1.18871	5	0
RBM6	8h/0h	-0.36377	0.99243	-0.99243	0.00164557	4.87592	-0.446023	-0.349226	-0.217296	-0.416148	-0.390155	0	5
XAF1	8h/0h	1.25413	0.992414	0.992414	0.0016516	4.87379	0.331248	1.72115	1.00034	1.6724	1.54552	5	0
PARP12	8h/0h	0.695523	0.992031	0.992031	0.00175479	4.82424	0.329359	0.808324	0.530968	0.812548	0.996414	5	0
IFI44L	8h/0h	2.66513	0.991962	0.991962	0.00179202	4.81545	1.3075	3.56461	1.64718	3.45744	3.34892	5	0
RNU1-12P	8h/0h	-0.41768	0.989581	-0.989581	0.0022788	4.55361	-0.453431	-0.452435	-0.289331	-0.427099	-0.466101	0	5
RNU1-13P	8h/0h	-0.41768	0.989581	-0.989581	0.0022788	4.55361	-0.453431	-0.452435	-0.289331	-0.427099	-0.466101	0	5
HERC6	8h/0h	1.19203	0.988905	0.988905	0.002395	4.49007	0.256617	1.6882	0.777627	1.77102	1.46667	5	0
OASL	8h/0h	1.68284	0.988311	0.988311	0.00260346	4.43736	0.622484	2.32041	0.957362	2.2373	2.27667	5	0
SREK1	8h/0h	-0.381556	0.988012	-0.988012	0.00277418	4.41183	-0.481397	-0.266512	-0.362613	-0.37892	-0.418336	0	5
RNU1-14P	8h/0h	-0.379253	0.984625	-0.984625	0.00339638	4.15952	-0.355547	-0.442026	-0.445871	-0.265091	-0.387728	0	5
HERC2P2	8h/0h	-0.404666	0.984235	-0.984235	0.00345646	4.13405	-0.295759	-0.593267	-0.221917	-0.40397	-0.508418	0	5
MIR4668	8h/0h	-1.07858	0.983006	-0.983006	0.00370796	4.05775	-0.930416	-0.810412	-0.780901	-1.3756	-1.49556	0	5
EPSTI1	8h/0h	1.48005	0.9823	0.9823	0.00385956	4.01634	0.404658	2.14812	0.981115	1.95719	1.90915	5	0
IFIT5	8h/0h	1.48943	0.980406	0.980406	0.00429119	3.91274	0.780656	2.122	0.827376	1.40158	2.31556	5	0
DLGAP1-AS1	8h/0h	-0.40111	0.980331	-0.980331	0.00431488	3.90883	-0.269926	-0.637143	-0.433093	-0.360472	-0.304918	0	5
PARP14	8h/0h	0.850442	0.979582	0.979582	0.00450718	3.87072	0.131732	1.22325	0.699117	1.18067	1.01744	5	0
IFIH1	8h/0h	1.40051	0.979463	0.979463	0.00453152	3.86479	0.404174	2.01674	0.963755	1.68967	1.92822	5	0
SP110	8h/0h	0.909047	0.97941	0.97941	0.00455594	3.86216	0.301947	1.31985	0.724256	1.14832	1.05087	5	0
RNU1-19P	8h/0h	-0.359439	0.978495	-0.978495	0.00476672	3.81774	-0.328338	-0.296799	-0.591855	-0.266411	-0.313791	0	5
RNU1-11P	8h/0h	-0.376342	0.974787	-0.974787	0.00548817	3.65484	-0.469898	-0.304797	-0.511991	-0.282373	-0.312652	0	5
PARP9	8h/0h	0.827675	0.972357	0.972357	0.00600518	3.56035	0.292503	1.08338	0.55993	1.09097	1.11159	5	0
CXCL9	8h/0h	1.91289	0.967501	0.967501	0.00715126	3.3935	0.426511	2.74993	2.07454	2.43792	1.87553	5	0
INTS3	8h/0h	-0.306723	0.964098	-0.964098	0.0077046	3.29041	-0.403314	-0.203302	-0.205869	-0.422474	-0.298656	0	5
HERC2P3	8h/0h	-0.357132	0.961761	-0.961761	0.00817996	3.22491	-0.271961	-0.525338	-0.200494	-0.398469	-0.389399	0	5
APOL6	8h/0h	0.494721	0.950286	0.950286	0.010676	2.95048	0.20741	0.863114	0.278078	0.654425	0.470578	5	0
SNORD78	8h/0h	-0.43091	0.948467	-0.948467	0.0110335	2.91263	-0.376932	-0.570762	-0.268819	-0.361282	-0.576758	0	5
RTP4	8h/0h	1.01401	0.947092	0.947092	0.0113017	2.88485	0.232249	1.42997	0.636126	1.40536	1.36633	5	0
SNORA31	8h/0h	-0.554448	0.944396	-0.944396	0.0118309	2.8323	-0.886939	-0.866863	-0.259966	-0.314397	-0.444074	0	5
FAM107B	8h/0h	-0.554024	0.927334	-0.927334	0.0160703	2.54645	-0.697741	-0.502113	-0.877118	-0.355101	-0.338047	0	5
ABCA5	8h/0h	-0.346203	0.92397	-0.92397	0.0170898	2.49755	-0.630572	-0.278816	-0.314124	-0.271964	-0.235543	0	5
ZMYND8	8h/0h	-0.29392	0.923583	-0.923583	0.0171833	2.49205	-0.286543	-0.341232	-0.201466	-0.196759	-0.443602	0	5
FOS	8h/0h	-1.30533	0.921753	-0.921753	0.0177793	2.4664	-0.852253	-2.05844	-0.719975	-1.41451	-1.48149	0	5
ZNFX1	8h/0h	0.658766	0.921615	0.921615	0.0178424	2.46449	0.252997	1.0198	0.240971	0.792385	0.987677	5	0
SLC25A27	8h/0h	-0.392848	0.919241	-0.919241	0.0182561	2.43208	-0.329109	-0.541963	-0.23751	-0.251043	-0.604617	0	5
RBM43	8h/0h	0.567806	0.914459	0.914459	0.0192739	2.36934	0.499591	0.803059	0.239946	0.477308	0.819125	5	0
DDX17	8h/0h	-0.318726	0.907186	-0.907186	0.021081	2.27975	-0.445322	-0.207264	-0.19711	-0.400603	-0.343329	0	5
RNU1-22P	8h/0h	-0.3806	0.90705	-0.90705	0.0211166	2.27814	-0.271333	-0.346325	-0.517611	-0.14346	-0.62427	0	5
TRA2B	8h/0h	-0.364357	0.891179	-0.891179	0.0245754	2.10285	-0.217204	-0.584912	-0.35747	-0.287264	-0.374937	0	5
LAP3	8h/0h	0.573388	0.88726	0.88726	0.0257044	2.06305	0.222962	0.769372	0.259017	0.766053	0.849537	5	0
RNA5SP156	8h/0h	-0.645808	0.88189	-0.88189	0.02763	2.01046	-0.246104	-1.01604	-0.460053	-0.452357	-1.05449	0	5
UHRF2	8h/0h	-0.314067	0.872469	-0.872469	0.0293827	1.92296	-0.224269	-0.440672	-0.238871	-0.309427	-0.357098	0	5
PTPN13	8h/0h	-0.392257	0.870577	-0.870577	0.0299147	1.90607	-0.62032	-0.601839	-0.228514	-0.156592	-0.354021	0	5
BCL2L14	8h/0h	0.324886	0.863847	0.863847	0.0317315	1.84761	0.186227	0.547181	0.328326	0.33116	0.231534	5	0
MYD88	8h/0h	0.43233	0.861957	0.861957	0.0321906	1.83164	0.217897	0.463646	0.224503	0.616347	0.639257	5	0
OGT	8h/0h	-0.511655	0.855108	-0.855108	0.0339827	1.77524	-0.661959	-0.765991	-0.0794469	-0.320692	-0.730189	0	5
BST2	8h/0h	0.674544	0.846003	0.846003	0.0363063	1.70359	0.249179	0.809762	0.666196	0.685973	0.961612	5	0
SNORD3D	8h/0h	-0.473992	0.844436	-0.844436	0.0367537	1.69161	-0.55383	-0.420303	-0.520837	-0.358916	-0.516073	0	5
DTX3L	8h/0h	0.756271	0.843563	0.843563	0.0372529	1.68498	0.139409	1.09488	0.542904	0.759982	1.24418	5	0
SNORD3A	8h/0h	-0.417545	0.841704	-0.841704	0.037803	1.67096	-0.515925	-0.466717	-0.412108	-0.311882	-0.381091	0	5
PLSCR1	8h/0h	0.618919	0.841396	0.841396	0.0380035	1.66865	0.0200439	0.916768	0.485485	0.849918	0.822377	5	0
LOC100288152	8h/0h	-0.287328	0.841244	-0.841244	0.0380536	1.66751	-0.214051	-0.335893	-0.508499	-0.219371	-0.158824	0	5
ADAMTS9	8h/0h	0.295115	0.838961	0.838961	0.0385571	1.65052	0.366462	0.313589	0.194497	0.128304	0.472724	5	0
GBP4	8h/0h	1.1829	0.83841	0.83841	0.038709	1.64644	0.108037	1.84125	0.763936	1.68278	1.5185	5	0
PLD1	8h/0h	-0.376191	0.835595	-0.835595	0.0393237	1.62581	-0.533899	-0.406965	-0.299316	-0.205199	-0.435578	0	5
HERC2P9	8h/0h	-0.375522	0.835345	-0.835345	0.0393751	1.62399	-0.309915	-0.574268	-0.067104	-0.454297	-0.472025	0	5
SENP7	8h/0h	-0.401011	0.812205	-0.812205	0.0454134	1.4644	-0.546216	-0.367352	-0.354156	-0.301796	-0.435536	0	5
PNISR	8h/0h	-0.291307	0.811302	-0.811302	0.0456934	1.4585	-0.282841	-0.208823	-0.332134	-0.261594	-0.371143	0	5
RNU1-18P	8h/0h	-0.352675	0.807711	-0.807711	0.0468194	1.4352	-0.466404	-0.289356	-0.466066	-0.0941333	-0.447413	0	5
MIR644A	8h/0h	-0.577866	0.80752	-0.80752	0.0468759	1.43398	-0.407072	-0.135211	-0.633028	-0.944469	-0.769549	0	5
SNORD3B-1	8h/0h	-0.468646	0.805466	-0.805466	0.0476137	1.42081	-0.593422	-0.426714	-0.42633	-0.380314	-0.516452	0	5
SNORD3B-2	8h/0h	-0.468646	0.805466	-0.805466	0.0476137	1.42081	-0.593422	-0.426714	-0.42633	-0.380314	-0.516452	0	5
BLZF1	8h/0h	0.506482	0.800083	0.800083	0.0489279	1.38681	0.258319	0.66463	0.2495	0.555844	0.804119	5	0
HS3ST3B1	8h/0h	-0.469102	0.792397	-0.792397	0.0505663	1.33943	-0.421782	-0.50903	-0.528225	-0.602858	-0.283617	0	5
CMPK2	8h/0h	0.683545	0.790809	0.790809	0.050924	1.32981	0.325753	1.06102	0.396065	0.65536	0.979531	5	0
NBPF16	8h/0h	-0.332048	0.789556	-0.789556	0.0512836	1.32225	-0.323668	-0.282387	-0.194052	-0.25684	-0.603295	0	5
ZC3HAV1	8h/0h	0.854068	0.787987	0.787987	0.0518256	1.31283	0.409538	1.21457	0.392675	1.00405	1.2495	5	0
WSB1	8h/0h	-0.578393	0.787354	-0.787354	0.0519463	1.30905	-0.862681	-0.965245	-0.385988	-0.0727176	-0.605331	0	5
LAMP3	8h/0h	0.896192	0.779606	0.779606	0.055414	1.26337	0.361766	1.42665	0.444421	1.237	1.01113	5	0
FMO2	8h/0h	-0.76764	0.774128	-0.774128	0.0569988	1.23177	-1.07484	-0.333587	-0.446087	-0.906208	-1.07748	0	5
GBP1	8h/0h	0.870774	0.768447	0.768447	0.058797	1.19956	0.0994951	1.07398	0.741109	1.56914	0.870138	5	0
SNORD3C	8h/0h	-0.415053	0.765792	-0.765792	0.0595483	1.1847	-0.563653	-0.506584	-0.290106	-0.325227	-0.389693	0	5
CAPN13	8h/0h	-0.427407	0.75501	-0.75501	0.063096	1.12551	-0.603804	-0.60864	-0.149249	-0.445166	-0.330176	0	5
INADL	8h/0h	-0.256114	0.735886	-0.735886	0.0687333	1.02469	-0.343054	-0.187134	-0.260158	-0.225448	-0.264774	0	5
IVNS1ABP	8h/0h	-0.416486	0.733757	-0.733757	0.0696687	1.01377	-0.295803	-0.681435	-0.325102	-0.412689	-0.367402	0	5
IDH3A	8h/0h	0.397952	0.726385	0.726385	0.0719579	0.976359	0.578678	0.379124	0.177708	0.167351	0.686898	5	0
PHIP	8h/0h	-0.331945	0.72588	-0.72588	0.072297	0.973819	-0.586774	-0.252407	-0.238759	-0.257219	-0.324564	0	5
NBPF1	8h/0h	-0.242977	0.724337	-0.724337	0.0725009	0.966079	-0.2968	-0.224591	-0.178994	-0.138191	-0.376311	0	5
TIMM17A	8h/0h	0.282482	0.719278	0.719278	0.0738686	0.940883	0.33137	0.42776	0.0795579	0.149934	0.423788	5	0
RASA1	8h/0h	-0.359646	0.716787	-0.716787	0.0751785	0.928579	-0.378878	-0.279349	-0.277268	-0.480806	-0.381932	0	5
PAN2	8h/0h	-0.325665	0.701031	-0.701031	0.0796486	0.852213	-0.270933	-0.342915	-0.258787	-0.33746	-0.418231	0	5
ARGLU1	8h/0h	-0.286015	0.698611	-0.698611	0.0805034	0.840691	-0.352969	-0.451854	-0.225972	-0.143112	-0.256165	0	5
TRA2A	8h/0h	-0.346722	0.692534	-0.692534	0.0823688	0.811992	-0.442774	-0.340016	-0.332217	-0.361842	-0.256762	0	5
ZNF248	8h/0h	-0.267742	0.690796	-0.690796	0.0830903	0.803845	-0.124249	-0.291092	-0.296522	-0.33182	-0.29503	0	5
ADAM1A	8h/0h	-0.268676	0.678261	-0.678261	0.0864624	0.745792	-0.262163	-0.284359	-0.336382	-0.205113	-0.255362	0	5
RELL1	8h/0h	0.553233	0.675836	0.675836	0.0869075	0.734699	0.312144	0.863131	0.204946	0.32372	1.06223	5	0
CCRL1	8h/0h	0.357005	0.674455	0.674455	0.0871313	0.728405	0.240878	0.456687	0.378908	0.408535	0.300019	5	0
GARS	8h/0h	0.304015	0.673453	0.673453	0.0875054	0.723843	0.24515	0.303266	0.241001	0.180889	0.549769	5	0
NAPEPLD	8h/0h	-0.303523	0.661254	-0.661254	0.0917198	0.668889	-0.155912	-0.329346	-0.374211	-0.395266	-0.262879	0	5
EPAS1	8h/0h	-0.269407	0.651208	-0.651208	0.0948677	0.624354	-0.298505	-0.391198	-0.297838	-0.0789659	-0.280527	0	5
GCFC2	8h/0h	0.275337	0.650789	0.650789	0.0950994	0.622509	0.199332	0.305398	0.220919	0.265653	0.385381	5	0
IGIP	8h/0h	-0.405096	0.650671	-0.650671	0.0951766	0.621989	-0.334195	-0.225568	-0.603625	-0.426204	-0.435886	0	5
KRT6B	8h/0h	0.275149	0.64847	0.64847	0.0957184	0.612319	0.274411	0.499571	0.208708	0.31346	0.0795963	5	0
SCAPER	8h/0h	-0.228413	0.64272	-0.64272	0.0976597	0.58719	-0.220468	-0.24984	-0.273644	-0.13778	-0.260331	0	5
STX11	8h/0h	0.423175	0.628114	0.628114	0.10137	0.524133	0.139335	0.434117	0.238503	0.522605	0.781314	5	0
CCL28	8h/0h	0.286332	0.623411	0.623411	0.102658	0.504053	0.356152	0.475146	0.188951	0.133035	0.278375	5	0
EPHA4	8h/0h	-0.311816	0.61405	-0.61405	0.105584	0.464369	-0.566096	-0.406998	-0.197313	-0.0436753	-0.344997	0	5
VPS13B	8h/0h	-0.252395	0.599573	-0.599573	0.110682	0.403685	-0.372712	-0.263175	-0.240307	-0.205522	-0.180258	0	5
HES1	8h/0h	-0.493838	0.595123	-0.595123	0.111767	0.385186	-0.435721	-0.947838	-0.405799	-0.401171	-0.278659	0	5
C16orf70	8h/0h	0.474902	0.591028	0.591028	0.113191	0.368215	0.271218	0.780625	0.167201	0.340174	0.815293	5	0
SUGP2	8h/0h	-0.198824	0.588845	-0.588845	0.114453	0.359195	-0.267635	-0.240443	-0.147537	-0.151695	-0.186809	0	5
COL4A5	8h/0h	-0.260628	0.587065	-0.587065	0.115794	0.351847	-0.13034	-0.344797	-0.376843	-0.101864	-0.349298	0	5
RNA5SP33	8h/0h	-0.5094	0.583787	-0.583787	0.116803	0.33834	-0.530595	-0.471719	-0.908442	-0.0125344	-0.62371	0	5
GOLGA8A	8h/0h	-0.508121	0.572589	-0.572589	0.120946	0.292422	-0.263893	-0.651089	-0.563985	-0.200713	-0.860925	0	5
IFI35	8h/0h	0.441209	0.566003	0.566003	0.123578	0.265561	0.37642	0.459701	0.331029	0.791444	0.247452	5	0
MASTL	8h/0h	0.521132	0.561509	0.561509	0.125374	0.247289	0.144631	0.692753	0.217344	0.901083	0.649848	5	0
CKB	8h/0h	0.235022	0.560112	0.560112	0.126058	0.241616	0.118369	0.35487	0.138543	0.222225	0.341101	5	0
PTHLH	8h/0h	-0.348784	0.558792	-0.558792	0.126486	0.23626	-0.322575	-0.189126	-0.488383	-0.139805	-0.604032	0	5
ZNF561	8h/0h	-0.269889	0.541546	-0.541546	0.133128	0.16657	-0.393318	-0.201787	-0.206669	-0.279573	-0.268097	0	5
RNA5SP155	8h/0h	-0.610789	0.541326	-0.541326	0.133301	0.165683	-0.278538	-0.982049	-0.795551	-0.298147	-0.699659	0	5
EGR1	8h/0h	-0.999457	0.540801	-0.540801	0.133561	0.163568	-1.09868	-1.30451	-0.425235	-0.654213	-1.51465	0	5
SLC25A28	8h/0h	0.375839	0.540393	0.540393	0.133735	0.161926	0.220185	0.527647	0.172849	0.628306	0.33021	5	0
MDN1	8h/0h	-0.22282	0.539193	-0.539193	0.133995	0.157096	-0.277017	-0.304711	-0.0924283	-0.266897	-0.173046	0	5
EHD4	8h/0h	0.414139	0.53622	0.53622	0.134953	0.145135	0.147734	0.497152	0.317537	0.274909	0.833362	5	0
POGZ	8h/0h	-0.209187	0.526154	-0.526154	0.138105	0.104711	-0.276094	-0.161312	-0.236948	-0.248297	-0.123285	0	5
GMPR	8h/0h	0.502178	0.520667	0.520667	0.140227	0.0827167	0.378078	0.677091	0.440568	0.473792	0.541362	5	0
NPHP3	8h/0h	-0.263365	0.513691	-0.513691	0.142977	0.0547789	-0.266165	-0.276189	-0.234142	-0.132837	-0.407493	0	5
IKBKB	8h/0h	-0.242144	0.511685	-0.511685	0.1436	0.0467503	-0.239275	-0.289849	-0.1199	-0.285609	-0.276086	0	5
LINC00260	8h/0h	-0.358464	0.507678	-0.507678	0.144938	0.030715	0.0185207	-0.495261	-0.536341	-0.27515	-0.504089	1	4
VPS13A	8h/0h	-0.285285	0.501386	-0.501386	0.148422	0.00554206	-0.421391	-0.204238	-0.238366	-0.199297	-0.363134	0	5
NABP1	8h/0h	-0.385458	0.498357	-0.498357	0.149315	-0.00657219	-0.518924	-0.68433	-0.0996882	-0.260713	-0.363635	0	5
SNORD115-10	8h/0h	0.413637	0.486705	0.486705	0.15274	-0.0531935	0.385186	0.52725	0.450409	0.113781	0.591559	5	0
TRIM14	8h/0h	0.243664	0.473454	0.473454	0.157396	-0.106282	0.143525	0.178421	0.167821	0.434586	0.293968	5	0
CREBZF	8h/0h	-0.287931	0.457943	-0.457943	0.164208	-0.168627	-0.0524962	-0.533226	-0.28297	-0.27437	-0.296593	0	5
HSH2D	8h/0h	0.402053	0.45722	0.45722	0.164393	-0.17154	0.10492	0.407299	0.488977	0.486566	0.522501	5	0
RBPMS	8h/0h	-0.187411	0.456372	-0.456372	0.16467	-0.174956	-0.250909	-0.0704271	-0.156498	-0.272202	-0.187019	0	5
TMEM86A	8h/0h	0.218692	0.455428	0.455428	0.165132	-0.178764	0.261272	0.304192	0.109935	0.128163	0.289896	5	0
G2E3	8h/0h	-0.284556	0.455389	-0.455389	0.165317	-0.17892	-0.0526365	-0.169262	-0.385294	-0.4803	-0.335288	0	5
OR2AE1	8h/0h	-0.205319	0.455335	-0.455335	0.165409	-0.179136	-0.12973	-0.123399	-0.306562	-0.257184	-0.209719	0	5
CSRP2	8h/0h	-0.21765	0.453077	-0.453077	0.166426	-0.188246	-0.394945	-0.164901	-0.140067	-0.240015	-0.148321	0	5
PER2	8h/0h	-0.734439	0.448878	-0.448878	0.167906	-0.205205	-1.1529	-0.947527	-0.821658	-0.0370689	-0.713037	0	5
RASA2	8h/0h	-0.256158	0.443359	-0.443359	0.170594	-0.227542	-0.271505	-0.194183	-0.360254	-0.196264	-0.258585	0	5
SNORA71C	8h/0h	-0.220534	0.440081	-0.440081	0.171985	-0.240833	-0.168729	-0.331428	-0.273266	-0.121931	-0.207318	0	5
MAP3K5	8h/0h	-0.324001	0.438389	-0.438389	0.172728	-0.247704	-0.627708	-0.350304	-0.247727	-0.329023	-0.0652419	0	5
PPIF	8h/0h	0.469065	0.43709	0.43709	0.173099	-0.25298	0.614174	0.741955	0.0794526	0.0623277	0.847415	5	0
RNU6-14P	8h/0h	-0.496048	0.433052	-0.433052	0.175883	-0.269409	-0.541841	-0.67126	-0.902789	-0.090907	-0.273441	0	5
DHX58	8h/0h	0.261812	0.432924	0.432924	0.175975	-0.26993	0.0869973	0.246441	0.26516	0.406828	0.303634	5	0
R3HDM2	8h/0h	-0.214942	0.430533	-0.430533	0.177364	-0.279678	-0.315446	-0.20942	-0.158143	-0.221653	-0.170046	0	5
PSME3	8h/0h	0.243726	0.429499	0.429499	0.177827	-0.283896	0.308979	0.237808	0.13501	0.0997924	0.43704	5	0
IFI16	8h/0h	0.623147	0.423761	0.423761	0.180694	-0.307352	0.122042	0.920904	0.387047	0.687754	0.997985	5	0
SLC4A7	8h/0h	-0.363294	0.423685	-0.423685	0.180879	-0.307663	-0.407613	-0.626648	-0.208396	-0.384398	-0.189414	0	5
MIR21	8h/0h	-1.13351	0.423563	-0.423563	0.180972	-0.308162	-0.4623	-1.47797	-0.880468	-0.791067	-2.05575	0	5
SLC7A5	8h/0h	0.49708	0.420847	0.420847	0.182818	-0.319295	0.249583	0.644301	0.0315328	0.534901	1.02508	5	0
MFN1	8h/0h	0.288193	0.418186	0.418186	0.183741	-0.330225	0.215636	0.484271	0.079177	0.202118	0.459761	5	0
LOC554223	8h/0h	-0.251953	0.40971	-0.40971	0.186522	-0.365165	-0.280551	-0.314729	-0.370811	-0.279464	-0.014208	0	5
TNS4	8h/0h	-0.307645	0.408739	-0.408739	0.187545	-0.36918	-0.492556	-0.452338	-0.331504	-0.151482	-0.110343	0	5
DUSP6	8h/0h	-0.558359	0.405007	-0.405007	0.189401	-0.384645	-0.592881	-1.17032	-0.430261	-0.0714702	-0.526864	0	5
CD274	8h/0h	1.03784	0.404182	0.404182	0.189865	-0.388068	0.371098	1.86913	0.517951	0.881756	1.54929	5	0
HECTD4	8h/0h	-0.191716	0.403913	-0.403913	0.190236	-0.389185	-0.301336	-0.171392	-0.217185	-0.185542	-0.0831263	0	5
IFI6	8h/0h	1.4224	0.403601	0.403601	0.190422	-0.390483	-0.108636	1.96127	0.731356	2.44519	2.08285	4	1
ANKRD10-IT1	8h/0h	-0.42873	0.392124	-0.392124	0.195811	-0.438395	-0.502339	-0.334721	-0.427231	-0.0374907	-0.841867	0	5
SNORA2B	8h/0h	-0.356804	0.386633	-0.386633	0.198411	-0.461487	-0.330551	-0.252862	-0.440102	-0.285863	-0.47464	0	5
ZCCHC2	8h/0h	0.515318	0.38201	0.38201	0.199994	-0.481024	0.203026	0.844438	0.108057	0.425427	0.995643	5	0
MPZL2	8h/0h	-0.290962	0.379928	-0.379928	0.20074	-0.489853	-0.377402	-0.437237	-0.257063	-0.229723	-0.153383	0	5
AFG3L2	8h/0h	0.406406	0.377021	0.377021	0.202141	-0.502213	0.548575	0.429736	0.183754	0.11123	0.758736	5	0
ZBTB20	8h/0h	-0.194057	0.376379	-0.376379	0.202515	-0.504946	-0.134819	-0.160908	-0.361035	-0.163545	-0.149976	0	5
CPA4	8h/0h	0.538279	0.376037	0.376037	0.202795	-0.506402	1.03184	0.70639	-0.00139994	0.225823	0.728739	4	1
SLIRP	8h/0h	0.38221	0.371393	0.371393	0.205961	-0.526244	0.445191	0.331554	0.179123	0.121053	0.834127	5	0
CIAPIN1	8h/0h	0.274141	0.369863	0.369863	0.206611	-0.532803	0.336124	0.362029	0.164273	0.0299182	0.478361	5	0
MT1P2	8h/0h	0.225876	0.368918	0.368918	0.207726	-0.536862	0.238276	0.249029	0.0387214	0.233138	0.370215	5	0
CACNB1	8h/0h	-0.240071	0.367322	-0.367322	0.208653	-0.543723	-0.228446	-0.401792	-0.0789502	-0.10314	-0.388026	0	5
NDUFA12	8h/0h	0.284265	0.366095	0.366095	0.209116	-0.549005	0.316386	0.184035	0.284121	0.0769506	0.559832	5	0
LRRC59	8h/0h	0.256677	0.363074	0.363074	0.211064	-0.562048	0.196404	0.420927	0.147774	0.132231	0.386047	5	0
MRPL47	8h/0h	0.447109	0.360447	0.360447	0.212174	-0.573425	0.400947	0.572205	0.169354	0.0847144	1.00833	5	0
TMEM126A	8h/0h	0.252396	0.359321	0.359321	0.212823	-0.578314	0.206164	0.316071	0.201062	0.022525	0.516157	5	0
MGC12916	8h/0h	-0.279043	0.357626	-0.357626	0.213472	-0.585682	-0.239615	-0.320259	-0.213112	-0.499826	-0.122403	0	5
HNRNPA1P8	8h/0h	0.233082	0.357398	0.357398	0.213657	-0.586677	0.174481	0.290091	0.0481351	0.325177	0.327523	5	0
ID2B	8h/0h	-0.398939	0.35036	-0.35036	0.216901	-0.617456	-0.581662	-0.224363	-0.596906	-0.292624	-0.299137	0	5
EBLN2	8h/0h	-0.330147	0.350031	-0.350031	0.217364	-0.618903	-0.379904	-0.390135	-0.334173	-0.525416	-0.0211077	0	5
CCDC14	8h/0h	-0.208369	0.344002	-0.344002	0.220787	-0.645508	-0.27708	-0.163478	-0.18568	-0.0655352	-0.350072	0	5
TMTC4	8h/0h	-0.193837	0.340978	-0.340978	0.22236	-0.658937	-0.19971	-0.302115	-0.205022	-0.19032	-0.0720186	0	5
OR7E24	8h/0h	0.333316	0.339635	0.339635	0.223007	-0.664922	0.481485	0.262918	0.263824	0.434128	0.224227	5	0
PRR5L	8h/0h	-0.247637	0.334568	-0.334568	0.225413	-0.687597	-0.241658	-0.129645	-0.296545	-0.370469	-0.199867	0	5
TDRD7	8h/0h	0.496502	0.334109	0.334109	0.22569	-0.689658	-0.113111	0.801567	0.393446	0.584926	0.81568	4	1
REV1	8h/0h	-0.191208	0.333069	-0.333069	0.22643	-0.694339	-0.248379	-0.138532	-0.226646	-0.230188	-0.112295	0	5
ALG13	8h/0h	-0.224592	0.332251	-0.332251	0.226892	-0.698021	-0.189907	-0.297073	-0.202826	-0.153049	-0.280106	0	5
NMI	8h/0h	0.49598	0.324815	0.324815	0.231044	-0.731733	0.0251362	0.789157	0.220889	0.687965	0.756752	5	0
KRT6C	8h/0h	0.267662	0.32433	0.32433	0.23132	-0.733945	0.256631	0.54724	0.143078	0.324494	0.0668668	5	0
ZSWIM6	8h/0h	-0.308487	0.32416	-0.32416	0.231597	-0.73472	-0.355344	-0.388996	-0.324579	-0.323044	-0.15047	0	5
SLC12A6	8h/0h	-0.245049	0.322357	-0.322357	0.232518	-0.742959	-0.415334	-0.185214	-0.237686	-0.178354	-0.208657	0	5
BRWD3	8h/0h	-0.226373	0.317602	-0.317602	0.234911	-0.764814	-0.241173	-0.280043	-0.117555	-0.248198	-0.244898	0	5
GBP1P1	8h/0h	0.676131	0.314461	0.314461	0.237485	-0.779344	-0.0133229	1.16331	0.508803	1.17784	0.544027	4	1
CD97	8h/0h	0.237246	0.312271	0.312271	0.23886	-0.789521	0.301003	0.314298	0.152949	0.103739	0.31424	5	0
GNB4	8h/0h	0.293266	0.308766	0.308766	0.240508	-0.805893	0.09744	0.346943	0.0431429	0.574358	0.404449	5	0
PMS1	8h/0h	-0.205553	0.30081	-0.30081	0.245084	-0.843443	-0.260819	-0.228337	-0.252118	-0.182661	-0.103829	0	5
RNU6-51	8h/0h	-0.260331	0.297265	-0.297265	0.246821	-0.860354	-0.0613479	-0.368596	-0.348864	-0.361662	-0.161184	0	5
PHF11	8h/0h	0.351536	0.296269	0.296269	0.247278	-0.865127	0.00755328	0.669493	0.194241	0.435549	0.450845	5	0
ADPRM	8h/0h	0.379677	0.29515	0.29515	0.248009	-0.870501	0.148441	0.66959	0.123151	0.499794	0.45741	5	0
LENG8	8h/0h	-0.30343	0.293971	-0.293971	0.248922	-0.876178	-0.200231	-0.246727	-0.359556	-0.109798	-0.600836	0	5
PCMTD1	8h/0h	-0.280957	0.293907	-0.293907	0.249195	-0.876484	-0.644522	-0.20532	-0.149764	-0.240341	-0.16484	0	5
ZFP36	8h/0h	-0.528285	0.293683	-0.293683	0.24956	-0.877563	-0.529175	-0.587242	-0.518727	-0.485759	-0.520523	0	5
TMTC2	8h/0h	-0.258682	0.293245	-0.293245	0.249833	-0.879675	-0.491436	-0.246099	-0.215177	-0.201953	-0.138747	0	5
FAM46A	8h/0h	0.391617	0.292166	0.292166	0.249924	-0.884889	0.0262102	0.481424	0.0985197	0.688681	0.663249	5	0
TAB3-AS2	8h/0h	0.237936	0.291913	0.291913	0.250197	-0.886112	0.292807	0.425054	0.000465895	0.145344	0.32601	5	0
BTBD8	8h/0h	-0.236718	0.290632	-0.290632	0.250743	-0.892318	-0.258041	-0.281718	-0.144772	-0.24201	-0.257051	0	5
MSL1	8h/0h	-0.218353	0.289224	-0.289224	0.251472	-0.899155	-0.153884	-0.280183	-0.241153	-0.230845	-0.185701	0	5
RPP14	8h/0h	0.27713	0.285071	0.285071	0.253933	-0.919446	0.242365	0.509006	0.0850074	0.114966	0.434305	5	0
SNORA2A	8h/0h	-0.330789	0.284064	-0.284064	0.254479	-0.924389	-0.329806	-0.557942	-0.325289	-0.407115	-0.0337934	0	5
SNORD115-22	8h/0h	0.380982	0.281866	0.281866	0.255661	-0.935226	0.606794	0.276184	0.356342	0.212039	0.453553	5	0
ANKRD10	8h/0h	-0.221504	0.278395	-0.278395	0.258653	-0.952439	-0.473514	-0.159084	-0.199914	-0.125311	-0.149698	0	5
STX16	8h/0h	-0.239358	0.277279	-0.277279	0.259556	-0.957998	-0.24645	-0.351887	-0.196833	-0.0888227	-0.312799	0	5
F3	8h/0h	-0.326433	0.276277	-0.276277	0.260368	-0.963007	-0.427057	-0.556347	-0.209136	-0.107681	-0.331945	0	5
PML	8h/0h	0.42402	0.276081	0.276081	0.260549	-0.963984	0.0545369	0.547584	0.334529	0.56025	0.623201	5	0
NDUFB5	8h/0h	0.340128	0.27482	0.27482	0.26145	-0.970302	0.404526	0.332096	0.0813914	0.239238	0.643387	5	0
CCDC6	8h/0h	0.244356	0.272861	0.272861	0.262441	-0.980157	0.0948529	0.449801	0.244517	0.0926975	0.339912	5	0
PPIAL4E	8h/0h	0.2435	0.272501	0.272501	0.262711	-0.981968	0.299078	0.206321	0.268904	0.126196	0.317004	5	0
SAMHD1	8h/0h	0.793258	0.272304	0.272304	0.262801	-0.982962	-0.228323	1.11838	0.897083	1.21987	0.959281	4	1
HNRNPH3	8h/0h	-0.281558	0.272067	-0.272067	0.262891	-0.984159	-0.520747	-0.0937562	-0.0830373	-0.450872	-0.25938	0	5
TAP1	8h/0h	0.546717	0.271549	0.271549	0.263341	-0.986776	0.0116053	0.870114	0.347044	0.846286	0.658536	5	0
SRSF11	8h/0h	-0.244775	0.26946	-0.26946	0.265224	-0.997366	-0.256867	-0.315706	-0.254166	-0.175229	-0.221909	0	5
BIVM	8h/0h	-0.293459	0.262954	-0.262954	0.268717	-1.03067	-0.324997	-0.299059	-0.161404	-0.318038	-0.363798	0	5
SNORA71B	8h/0h	-0.295032	0.261697	-0.261697	0.269523	-1.03717	-0.445886	-0.32102	-0.350141	-0.0296458	-0.328468	0	5
CD109	8h/0h	0.34434	0.260896	0.260896	0.270149	-1.04132	0.476495	0.509843	-0.0195247	0.125692	0.629196	4	1
AGBL4-IT1	8h/0h	-0.285381	0.260269	-0.260269	0.270774	-1.04457	-0.379031	-0.357115	-0.197682	-0.32511	-0.167965	0	5
STARD7	8h/0h	0.299256	0.259404	0.259404	0.271309	-1.04907	0.177456	0.421469	0.2286	0.0367829	0.631973	5	0
EEF1B2P1	8h/0h	0.30701	0.258853	0.258853	0.271844	-1.05194	-0.0102645	0.358883	0.615707	0.321672	0.24905	4	1
SERPINB8	8h/0h	0.34968	0.258593	0.258593	0.27229	-1.0533	0.326787	0.393802	0.0789385	0.209976	0.738896	5	0
NBPF14	8h/0h	-0.286591	0.257355	-0.257355	0.272913	-1.05976	-0.320449	-0.186206	-0.149495	-0.183269	-0.593533	0	5
ATP5O	8h/0h	0.217073	0.251988	0.251988	0.276818	-1.08804	0.323957	0.138999	0.175101	0.108488	0.338821	5	0
SNAPC3	8h/0h	-0.299609	0.249738	-0.249738	0.278322	-1.10001	-0.409914	-0.274645	-0.0664301	-0.329266	-0.41779	0	5
SNORD115-3	8h/0h	0.273779	0.249704	0.249704	0.278411	-1.10019	0.330844	0.312904	0.49439	0.147454	0.0833008	5	0
KAT2A	8h/0h	-0.190364	0.245286	-0.245286	0.281323	-1.12391	-0.171569	-0.345503	-0.111849	-0.128525	-0.194375	0	5
FAM83A	8h/0h	-0.254738	0.244835	-0.244835	0.282203	-1.12635	-0.0415779	-0.206916	-0.312712	-0.516359	-0.196128	0	5
KPNA4	8h/0h	0.315239	0.244769	0.244769	0.282379	-1.12671	0.273885	0.488128	0.0708614	0.156427	0.586892	5	0
C12orf36	8h/0h	-0.340714	0.244491	-0.244491	0.28273	-1.12821	-0.261057	-0.540925	-0.0460691	-0.472394	-0.383127	0	5
LANCL2	8h/0h	0.347814	0.242694	0.242694	0.284305	-1.13796	0.165078	0.6265	0.0628626	0.314964	0.569666	5	0
ANP32D	8h/0h	0.197379	0.24054	0.24054	0.286052	-1.14972	0.203138	0.36987	0.239517	0.0140421	0.160326	5	0
HMBOX1	8h/0h	-0.225217	0.23956	-0.23956	0.287098	-1.15509	-0.299444	-0.219557	-0.256048	-0.052681	-0.298353	0	5
SNORA75	8h/0h	-1.2724	0.238845	-0.238845	0.28762	-1.15902	-0.860109	-2.27468	-2.40987	-0.31055	-0.506792	0	5
LOC645513	8h/0h	-0.267476	0.238166	-0.238166	0.288142	-1.16276	-0.10881	-0.275259	-0.25141	-0.191756	-0.510144	0	5
DMXL2	8h/0h	-0.4858	0.232218	-0.232218	0.292135	-1.19583	-1.18801	-0.358755	-0.21488	-0.375679	-0.291678	0	5
MAGEB5	8h/0h	-0.215473	0.230999	-0.230999	0.292654	-1.20268	-0.0991151	-0.292017	-0.0396127	-0.264919	-0.381701	0	5
PIP4K2C	8h/0h	0.27487	0.227001	0.227001	0.295075	-1.22532	0.24213	0.445073	0.055711	0.147745	0.483692	5	0
SP100	8h/0h	0.429862	0.225445	0.225445	0.296197	-1.23421	-0.115529	0.752891	0.304688	0.748005	0.459252	4	1
SNORA54	8h/0h	-0.26255	0.22469	-0.22469	0.296628	-1.23854	-0.119892	-0.270041	-0.597614	-0.152274	-0.172929	0	5
IFI27	8h/0h	0.937746	0.224501	0.224501	0.296973	-1.23963	-0.524195	1.41635	0.80347	1.71119	1.28191	4	1
KNSTRN	8h/0h	0.265095	0.223137	0.223137	0.298436	-1.24748	0.25599	0.403213	0.0955377	0.120443	0.450289	5	0
RNU7-23P	8h/0h	0.605933	0.221895	0.221895	0.299123	-1.25466	0.432068	0.922399	0.254166	0.808315	0.612717	5	0
IL4R	8h/0h	-0.180503	0.221738	-0.221738	0.299295	-1.25557	-0.28174	-0.298914	-0.117159	-0.073244	-0.131459	0	5
MT1CP	8h/0h	0.418392	0.21892	0.21892	0.301438	-1.27197	0.465917	0.301293	0.36802	0.198683	0.758048	5	0
MAST4	8h/0h	-0.206633	0.218841	-0.218841	0.301609	-1.27244	-0.39716	-0.192647	-0.0528458	-0.185509	-0.205003	0	5
CNP	8h/0h	0.286231	0.217395	0.217395	0.302976	-1.28091	0.0141377	0.518819	0.15665	0.295977	0.445572	5	0
BBS5	8h/0h	0.399465	0.215017	0.215017	0.305358	-1.29495	0.352118	0.797424	-0.0973051	0.337322	0.607765	4	1
MTVR2	8h/0h	0.285393	0.214923	0.214923	0.305613	-1.2955	0.133405	0.503746	0.319838	0.315471	0.154506	5	0
TNRC6C-AS1	8h/0h	-0.194333	0.211212	-0.211212	0.308743	-1.31764	-0.145637	-0.144073	-0.143311	-0.36133	-0.177314	0	5
TRIM38	8h/0h	0.32832	0.210825	0.210825	0.308912	-1.31996	0.131324	0.599384	0.124808	0.198483	0.587601	5	0
CYP1B1	8h/0h	0.843874	0.210467	0.210467	0.309249	-1.32211	-0.108245	1.43075	0.512544	0.730508	1.65381	4	1
LOC286437	8h/0h	-0.33799	0.209972	-0.209972	0.309755	-1.32509	-0.581724	-0.0535177	-0.479037	-0.477122	-0.0985521	0	5
TOR1B	8h/0h	0.450225	0.207155	0.207155	0.311607	-1.34216	0.372526	0.559397	0.139188	0.333399	0.846615	5	0
FAM216B	8h/0h	0.727309	0.207038	0.207038	0.311775	-1.34288	0.187207	1.58643	0.242492	0.267865	1.35255	5	0
BTG2	8h/0h	-0.616471	0.206965	-0.206965	0.311859	-1.34332	-0.95546	-1.28838	-0.222354	0.174175	-0.790342	1	4
PPEF1-AS1	8h/0h	0.250704	0.206534	0.206534	0.312027	-1.34595	0.0989456	0.219491	0.151007	0.534566	0.249513	5	0
NCF2	8h/0h	0.422746	0.206482	0.206482	0.312195	-1.34626	0.17894	0.649585	0.226263	0.397011	0.661929	5	0
RNU6-8	8h/0h	-0.380598	0.205583	-0.205583	0.313035	-1.35176	-0.362939	-0.455643	-0.749479	-0.331067	-0.00386387	0	5
ZNF605	8h/0h	-0.191856	0.205445	-0.205445	0.31337	-1.3526	-0.193262	-0.227306	-0.256186	-0.151446	-0.131079	0	5
CTC1	8h/0h	-0.204853	0.205179	-0.205179	0.313537	-1.35424	-0.132956	-0.257441	-0.115639	-0.205861	-0.31237	0	5
TUBB6	8h/0h	0.192443	0.204356	0.204356	0.31404	-1.35929	0.176766	0.233663	0.0674239	0.120119	0.364244	5	0
MIR4468	8h/0h	0.207196	0.204028	0.204028	0.314542	-1.36131	0.071378	0.220251	0.31861	0.186212	0.239528	5	0
RNA5SP41	8h/0h	-0.22983	0.202488	-0.202488	0.315961	-1.37082	-0.18797	-0.152556	-0.367397	-0.267454	-0.173771	0	5
SDCCAG8	8h/0h	-0.171358	0.200978	-0.200978	0.316961	-1.38019	-0.238906	-0.234424	-0.183181	-0.0600516	-0.140228	0	5
DCAF13P3	8h/0h	-0.307542	0.199782	-0.199782	0.318042	-1.38766	-0.440371	-0.0572209	-0.236954	-0.506741	-0.296423	0	5
KRTAP27-1	8h/0h	-0.209859	0.19913	-0.19913	0.318458	-1.39174	-0.283614	-0.165905	-0.354179	-0.0819893	-0.163607	0	5
RALGAPA2	8h/0h	-0.355834	0.196721	-0.196721	0.320697	-1.40691	-0.701642	-0.379747	-0.257872	-0.479034	0.0391253	1	4
FANCL	8h/0h	-0.191453	0.196593	-0.196593	0.320779	-1.40772	-0.251733	-0.0902368	-0.300323	-0.0718327	-0.243139	0	5
TOMM40	8h/0h	0.183781	0.196384	0.196384	0.321027	-1.40905	0.328044	0.142722	0.180308	0.141336	0.126493	5	0
PIFO	8h/0h	0.512227	0.195995	0.195995	0.322018	-1.41152	0.0259022	1.26066	0.294971	0.233942	0.745655	5	0
SNORA74A	8h/0h	-0.381437	0.194921	-0.194921	0.322842	-1.41834	-0.601387	-0.320323	-0.57514	-0.0699529	-0.340382	0	5
COX11P1	8h/0h	0.271748	0.192981	0.192981	0.324649	-1.43076	0.26111	0.408801	0.271539	-0.0170853	0.434375	4	1
TENM2	8h/0h	-0.223911	0.192953	-0.192953	0.324731	-1.43093	-0.384295	-0.419267	-0.0788822	-0.107433	-0.129675	0	5
SNORA30	8h/0h	-0.193139	0.192009	-0.192009	0.325305	-1.43701	-0.313943	-0.109226	-0.165818	-0.125128	-0.25158	0	5
MT1H	8h/0h	0.428949	0.191417	0.191417	0.325878	-1.44083	0.85607	0.302904	0.129328	0.0996181	0.756826	5	0
NUBP1	8h/0h	0.179789	0.189055	0.189055	0.328002	-1.45616	0.124951	0.172707	0.217216	0.06824	0.315831	5	0
ADHFE1	8h/0h	-0.169829	0.189038	-0.189038	0.328083	-1.45627	-0.0636642	-0.279344	-0.195847	-0.0920675	-0.218224	0	5
ARID4A	8h/0h	-0.196879	0.187441	-0.187441	0.329631	-1.46673	-0.214523	-0.196436	-0.126011	-0.224128	-0.223298	0	5
MOSPD2	8h/0h	-0.226334	0.187304	-0.187304	0.329874	-1.46762	-0.195832	-0.400632	-0.185385	-0.14461	-0.205209	0	5
RNA5SP112	8h/0h	-0.331371	0.187067	-0.187067	0.330037	-1.46918	-0.308403	-0.171639	-0.302786	-0.130585	-0.74344	0	5
ACAP2-IT1	8h/0h	-0.549091	0.186533	-0.186533	0.330524	-1.4727	-0.508975	0.245865	-0.858924	-0.439376	-1.18405	1	4
APOL2	8h/0h	0.266282	0.186403	0.186403	0.330605	-1.47355	0.225478	0.293896	0.077298	0.56571	0.169028	5	0
EIF6	8h/0h	0.208149	0.183693	0.183693	0.332146	-1.49152	0.231458	0.177769	0.0241728	0.149905	0.457439	5	0
HOOK2	8h/0h	-0.188553	0.182694	-0.182694	0.333441	-1.4982	-0.343424	-0.248136	-0.0574905	-0.136461	-0.157253	0	5
NFKBIZ	8h/0h	-0.433098	0.182505	-0.182505	0.333925	-1.49946	-0.617334	-0.458364	-0.419792	-0.34001	-0.329989	0	5
SEMA4B	8h/0h	-0.205275	0.181871	-0.181871	0.334489	-1.50372	0.0114328	-0.29097	-0.318685	-0.117058	-0.311095	1	4
PKP4	8h/0h	-0.241811	0.181429	-0.181429	0.334812	-1.5067	-0.492	-0.25358	-0.0938995	-0.274926	-0.0946481	0	5
ID2	8h/0h	-0.284631	0.181388	-0.181388	0.334892	-1.50697	-0.453669	-0.364939	-0.161234	-0.110174	-0.333137	0	5
METTL15	8h/0h	-0.191375	0.181111	-0.181111	0.335214	-1.50884	-0.249161	-0.167788	-0.198048	-0.173968	-0.167908	0	5
OR9A4	8h/0h	-0.186781	0.179207	-0.179207	0.3365	-1.52173	-0.224084	-0.135826	-0.131741	-0.276346	-0.165908	0	5
ATF7IP	8h/0h	-0.347317	0.176978	-0.176978	0.337706	-1.53695	-0.831812	-0.19928	-0.0860015	-0.230519	-0.388971	0	5
STK36	8h/0h	-0.158432	0.175782	-0.175782	0.338188	-1.54519	-0.0948129	-0.168022	-0.168165	-0.216292	-0.144869	0	5
MIR320D2	8h/0h	-0.247652	0.174394	-0.174394	0.340511	-1.5548	-0.148425	-0.209926	-0.280139	-0.163273	-0.436499	0	5
MRPL15	8h/0h	0.351934	0.174319	0.174319	0.34059	-1.55532	0.731716	0.416606	0.0979927	-0.0366384	0.549995	4	1
CHORDC1	8h/0h	-0.218216	0.174162	-0.174162	0.34075	-1.55642	-0.215088	-0.0869363	-0.215363	-0.405561	-0.16813	0	5
SIK1	8h/0h	-0.46444	0.172515	-0.172515	0.34266	-1.56791	-1.08943	-0.692044	-0.284839	0.11959	-0.375474	1	4
NAV1	8h/0h	-0.162267	0.171587	-0.171587	0.34385	-1.57442	-0.245834	-0.245652	-0.0681085	-0.0761613	-0.175579	0	5
JUNB	8h/0h	-0.39885	0.17083	-0.17083	0.344246	-1.57976	-0.693262	-0.709855	-0.21137	-0.162199	-0.217563	0	5
ZCCHC7	8h/0h	-0.221702	0.170762	-0.170762	0.344325	-1.58024	-0.146747	-0.288269	-0.213367	-0.159526	-0.300601	0	5
IGLV5-48	8h/0h	-0.241847	0.169994	-0.169994	0.345668	-1.58567	-0.148393	-0.358556	-0.176855	-0.139359	-0.386074	0	5
ATP6V0D1	8h/0h	0.236608	0.169936	0.169936	0.345747	-1.58608	0.228293	0.404892	0.0550093	0.0509599	0.443887	5	0
MAP2K6	8h/0h	-0.249199	0.169766	-0.169766	0.345984	-1.58729	-0.438255	-0.255266	-0.109668	-0.2753	-0.167508	0	5
SNORD115-40	8h/0h	0.235897	0.169608	0.169608	0.34622	-1.5884	0.372419	0.0746416	0.284919	0.085007	0.362497	5	0
PMM2	8h/0h	0.365605	0.16906	0.16906	0.346771	-1.59231	0.522384	0.427573	0.00322099	0.227761	0.647089	5	0
KRT18P52	8h/0h	0.31651	0.167634	0.167634	0.348185	-1.60249	0.70244	0.440043	0.291109	0.158886	-0.00992593	4	1
MYO9A	8h/0h	-0.240707	0.166889	-0.166889	0.349125	-1.60784	-0.470659	-0.193879	-0.212462	-0.212457	-0.11408	0	5
IGHD2-2	8h/0h	-0.33374	0.166445	-0.166445	0.34975	-1.61103	-0.188193	-0.577834	-0.129077	-0.113511	-0.660084	0	5
TIMM9	8h/0h	0.218926	0.166334	0.166334	0.349906	-1.61183	0.210982	0.377626	0.112523	0.0506438	0.342855	5	0
CYP1A1	8h/0h	0.220176	0.166008	0.166008	0.350452	-1.61419	0.226574	0.27213	0.1109	0.173959	0.317315	5	0
IRF1	8h/0h	0.42086	0.165817	0.165817	0.350842	-1.61557	0.00616848	0.975026	0.303976	0.232532	0.5866	5	0
PP12708	8h/0h	-0.483346	0.165427	-0.165427	0.351386	-1.61839	-0.209933	-0.263903	-0.586289	-0.519195	-0.837412	0	5
TBCK	8h/0h	-0.437888	0.164304	-0.164304	0.352551	-1.62654	-0.528681	-0.114355	-0.380132	-0.890864	-0.275406	0	5
SEH1L	8h/0h	0.330212	0.163546	0.163546	0.353403	-1.63208	0.549903	0.434311	0.0606264	0.0575078	0.548711	5	0
PPM1K	8h/0h	0.488517	0.162925	0.162925	0.353635	-1.63662	0.0096397	0.750138	0.303664	0.778721	0.600424	5	0
PATL1	8h/0h	0.456187	0.162891	0.162891	0.353712	-1.63687	0.105982	0.683816	0.213288	0.452339	0.825511	5	0
SMARCC2	8h/0h	-0.250237	0.162038	-0.162038	0.354563	-1.64314	-0.497623	-0.25932	-0.0137946	-0.178658	-0.301789	0	5
GLTPD1	8h/0h	0.257552	0.161891	0.161891	0.354795	-1.64423	0.373531	0.173285	0.193106	0.0745988	0.473237	5	0
ALS2CL	8h/0h	-0.215875	0.161232	-0.161232	0.355181	-1.64909	-0.0511233	-0.373745	-0.186373	-0.112216	-0.355917	0	5
KCNQ1OT1	8h/0h	-0.311592	0.160172	-0.160172	0.355644	-1.65695	0.0320477	-0.529464	-0.333545	-0.351009	-0.375989	1	4
TSHZ2	8h/0h	-0.267774	0.158643	-0.158643	0.357109	-1.66836	-0.53739	-0.261132	-0.323	-0.104185	-0.113161	0	5
EGR3	8h/0h	-0.309957	0.157723	-0.157723	0.358262	-1.67527	-0.226023	-0.697258	-0.266436	0.0727564	-0.432823	1	4
UBE2Q2P2	8h/0h	-0.225768	0.157679	-0.157679	0.358416	-1.6756	-0.140819	-0.345287	-0.343571	-0.00780536	-0.291355	0	5
CSRP1	8h/0h	0.320322	0.1574	0.1574	0.358876	-1.67771	0.531519	0.347823	0.0286614	0.0483274	0.645279	5	0
LIFR	8h/0h	0.417549	0.156256	0.156256	0.36033	-1.68635	0.337691	0.842578	0.062789	0.221997	0.62269	5	0
IER3	8h/0h	-0.673059	0.155097	-0.155097	0.361625	-1.69517	-1.00624	-1.48706	-0.370754	0.1282	-0.629441	1	4
PPP1R14BP3	8h/0h	0.196651	0.154572	0.154572	0.362765	-1.69918	0.256813	0.0927672	0.27306	0.0996973	0.260917	5	0
RPTN	8h/0h	0.912249	0.154515	0.154515	0.362992	-1.69962	0.619496	1.44521	0.566592	0.103508	1.82644	5	0
SLC7A1	8h/0h	0.285497	0.15417	0.15417	0.363447	-1.70227	0.48298	0.293661	0.0122761	0.2065	0.432066	5	0
SLC3A2	8h/0h	0.264413	0.15098	0.15098	0.36594	-1.72693	0.0159062	0.409789	0.0947303	0.214732	0.586907	5	0
RUFY3	8h/0h	-0.183655	0.150421	-0.150421	0.366393	-1.73131	-0.2578	-0.263507	-0.0621153	-0.13885	-0.196006	0	5
TIMM8B	8h/0h	0.302494	0.149709	0.149709	0.367146	-1.73689	0.0788628	0.311332	0.270495	0.166131	0.685647	5	0
KRT6A	8h/0h	0.233646	0.148097	0.148097	0.368574	-1.74961	0.278588	0.472287	0.112363	0.3015	0.00349077	5	0
RNU1-17P	8h/0h	-0.293925	0.147179	-0.147179	0.369922	-1.7569	-0.558807	-0.182408	-0.366786	-0.0179363	-0.343686	0	5
CCNL1	8h/0h	-0.621615	0.14579	-0.14579	0.371787	-1.76801	-0.562563	-0.966605	-0.376715	-0.220444	-0.98175	0	5
MIR103B2	8h/0h	0.269753	0.145773	0.145773	0.371861	-1.76815	0.19715	0.205321	0.240872	0.245603	0.459821	5	0
NMRK1	8h/0h	-0.201801	0.144215	-0.144215	0.373495	-1.78071	-0.333206	-0.225452	-0.0867459	-0.21939	-0.144212	0	5
TUBB2A	8h/0h	0.394894	0.144035	0.144035	0.373792	-1.78217	0.436601	0.500003	0.0163736	0.293812	0.727681	5	0
KDM4C	8h/0h	-0.205834	0.143925	-0.143925	0.373866	-1.78307	-0.182782	-0.224843	-0.31832	-0.120184	-0.183039	0	5
NAPB	8h/0h	-0.187007	0.143775	-0.143775	0.374088	-1.78428	-0.159668	-0.13887	-0.239589	-0.269715	-0.127193	0	5
SPANXN3	8h/0h	0.23917	0.142696	0.142696	0.375786	-1.79307	0.222457	0.439117	-0.0479561	0.410358	0.171875	4	1
CRISPLD1	8h/0h	0.223654	0.142645	0.142645	0.375933	-1.7935	0.0979314	0.40335	0.067893	0.284684	0.264412	5	0
NPIPA3	8h/0h	-0.248216	0.142371	-0.142371	0.376228	-1.79574	0.0296212	-0.23385	-0.362297	-0.22088	-0.453674	1	4
KRT8P41	8h/0h	0.22446	0.141605	0.141605	0.376889	-1.80202	0.163761	0.251828	0.0663764	0.191298	0.449037	5	0
DDX60	8h/0h	0.836823	0.141164	0.141164	0.377477	-1.80566	-0.245083	1.66952	0.394163	1.71934	0.646177	4	1
FLJ31306	8h/0h	-0.223243	0.13743	-0.13743	0.381202	-1.8368	-0.167484	-0.243759	-0.332274	-0.0171672	-0.355531	0	5
MIR3661	8h/0h	0.180097	0.136779	0.136779	0.381639	-1.84231	0.119288	0.193483	0.235355	0.183766	0.168591	5	0
STOML3	8h/0h	0.462316	0.136775	0.136775	0.381712	-1.84234	0.279865	0.655678	0.113007	0.140068	1.12296	5	0
MIR554	8h/0h	-1.13813	0.13675	-0.13675	0.38193	-1.84255	-0.116911	-2.16078	-1.73791	-0.30751	-1.36753	0	5
ATM	8h/0h	-0.322284	0.136569	-0.136569	0.382075	-1.84409	-0.505278	-0.292794	-0.123879	-0.561468	-0.128002	0	5
SQSTM1	8h/0h	0.239909	0.136139	0.136139	0.382511	-1.84773	0.258648	0.367924	0.0203189	0.0573619	0.495292	5	0
SRSF7	8h/0h	-0.278145	0.135873	-0.135873	0.382802	-1.85	-0.106826	-0.347057	-0.285908	-0.326707	-0.324227	0	5
TAAR8	8h/0h	0.221549	0.134985	0.134985	0.384105	-1.85758	0.400775	0.192834	0.0442619	0.349656	0.120217	5	0
STEAP2	8h/0h	-0.295866	0.133533	-0.133533	0.385334	-1.87008	-0.743508	-0.134458	-0.133505	-0.307428	-0.160431	0	5
CORO2A	8h/0h	-0.174401	0.13334	-0.13334	0.385478	-1.87174	-0.198886	-0.21059	-0.216015	-0.27746	0.0309467	1	4
KRT80	8h/0h	0.226679	0.132813	0.132813	0.386055	-1.87631	0.0745302	0.417645	0.0619463	0.160667	0.418605	5	0
ETNK1	8h/0h	-0.257819	0.13254	-0.13254	0.386343	-1.87869	-0.400202	-0.162348	-0.213907	-0.291048	-0.221591	0	5
PHACTR4	8h/0h	0.250588	0.132342	0.132342	0.38663	-1.88041	0.116669	0.384419	0.0346683	0.297484	0.419698	5	0
RNU6-4	8h/0h	-0.257032	0.132167	-0.132167	0.386918	-1.88194	-0.400529	-0.187614	-0.478685	-0.113692	-0.104639	0	5
TTC32	8h/0h	0.247656	0.13188	0.13188	0.387206	-1.88443	0.258013	0.386815	0.0106791	0.334923	0.247849	5	0
AUTS2	8h/0h	-0.181139	0.129484	-0.129484	0.390567	-1.90553	-0.193421	-0.286954	-0.0806535	-0.0590299	-0.285635	0	5
NUP43	8h/0h	-0.239565	0.128564	-0.128564	0.391705	-1.91371	-0.312882	-0.142044	-0.175924	-0.334865	-0.232109	0	5
RNU4-2	8h/0h	-0.333312	0.128533	-0.128533	0.391776	-1.91399	-0.504448	-0.367639	-0.586574	-0.166974	-0.0409252	0	5
OR51Q1	8h/0h	0.19743	0.128472	0.128472	0.391917	-1.91454	0.464735	0.102195	0.181566	0.140548	0.0981061	5	0
SNRPB	8h/0h	0.164607	0.126626	0.126626	0.393547	-1.93113	0.180207	0.0760366	0.131208	0.12722	0.308365	5	0
SNORD83A	8h/0h	-0.22955	0.126621	-0.126621	0.393618	-1.93117	-0.121484	-0.302859	-0.161357	-0.324995	-0.237056	0	5
IRF2BP2	8h/0h	-0.261013	0.125848	-0.125848	0.394606	-1.93818	-0.591463	-0.359638	-0.11367	-0.00551118	-0.234783	0	5
STX3	8h/0h	0.356655	0.125739	0.125739	0.394818	-1.93917	0.289521	0.519826	0.101422	0.032958	0.839546	5	0
KIF23	8h/0h	0.202216	0.125732	0.125732	0.394889	-1.93924	0.169646	0.242295	0.0917495	0.121214	0.386176	5	0
MAPKAPK3	8h/0h	0.145566	0.125337	0.125337	0.395311	-1.94283	0.189705	0.126278	0.114895	0.0672653	0.229687	5	0
TARBP1	8h/0h	-0.220347	0.124943	-0.124943	0.396155	-1.94644	-0.376458	-0.244777	-0.161989	-0.198808	-0.119705	0	5
YARS	8h/0h	0.192445	0.124119	0.124119	0.396717	-1.95399	0.201194	0.175707	0.0958098	0.0989088	0.390606	5	0
SMAP2	8h/0h	0.265905	0.123997	0.123997	0.396927	-1.95511	0.314331	0.382422	0.0623608	0.0986736	0.471738	5	0
DYX1C1	8h/0h	0.205769	0.123807	0.123807	0.396997	-1.95686	0.251181	0.424328	0.0748463	0.0578521	0.220639	5	0
SRSF4	8h/0h	-0.182319	0.123085	-0.123085	0.397628	-1.96354	-0.308555	-0.123878	-0.174009	-0.228992	-0.07616	0	5
HERC1	8h/0h	-0.251515	0.12259	-0.12259	0.398048	-1.96813	-0.526364	-0.313772	-0.0983646	-0.204835	-0.114241	0	5
SNORD115-44	8h/0h	0.367416	0.12236	0.12236	0.398468	-1.97027	0.511827	0.283388	0.0632075	0.229713	0.748945	5	0
N4BP1	8h/0h	0.280912	0.120787	0.120787	0.400003	-1.985	-0.141734	0.475702	0.298131	0.356114	0.416347	4	1
BTF3L4P1	8h/0h	0.260543	0.120778	0.120778	0.400073	-1.98509	0.0567719	0.286565	0.290062	0.275892	0.393425	5	0
EGOT	8h/0h	-0.548476	0.120377	-0.120377	0.400213	-1.98886	-0.682959	-1.08389	-0.393468	-0.0673271	-0.514736	0	5
TSC22D1	8h/0h	-0.192809	0.120095	-0.120095	0.4007	-1.99153	-0.293435	-0.336999	-0.203319	-0.0569011	-0.0733942	0	5
FUBP1	8h/0h	0.226955	0.119147	0.119147	0.402435	-2.00054	0.346566	0.31695	0.0257578	0.0796021	0.365898	5	0
N6AMT1	8h/0h	-0.182994	0.118742	-0.118742	0.402989	-2.0044	-0.177577	-0.179933	-0.307706	-0.132347	-0.117408	0	5
AP1G2	8h/0h	-0.185533	0.118535	-0.118535	0.403334	-2.00637	-0.217628	-0.150633	-0.0768984	-0.131693	-0.350815	0	5
CFTR	8h/0h	-0.438711	0.118507	-0.118507	0.403472	-2.00665	-1.10716	-0.368195	-0.227506	-0.422769	-0.0679222	0	5
NOTCH2	8h/0h	-0.221545	0.118419	-0.118419	0.403748	-2.00749	-0.404321	-0.214002	-0.166378	-0.29153	-0.0314935	0	5
NIP7	8h/0h	0.204586	0.118254	0.118254	0.403886	-2.00907	0.0890023	0.294313	0.192492	0.102811	0.344311	5	0
TOMM20	8h/0h	0.252438	0.117279	0.117279	0.405057	-2.01845	0.0431161	0.460801	0.0846813	0.159402	0.514189	5	0
LINC00283	8h/0h	-0.271119	0.117124	-0.117124	0.405675	-2.01995	-0.347973	-0.29292	-0.467775	-0.301692	0.0547641	1	4
EMR2	8h/0h	0.144593	0.117069	0.117069	0.405743	-2.02049	0.136399	0.0835714	0.104661	0.230509	0.167826	5	0
PFKFB3	8h/0h	-0.182846	0.11674	-0.11674	0.406633	-2.02368	-0.24259	-0.0434473	-0.24826	-0.254793	-0.125139	0	5
SAMM50	8h/0h	0.214239	0.116084	0.116084	0.407453	-2.03005	0.177438	0.263342	0.15376	0.0766918	0.399962	5	0
MIR3136	8h/0h	-0.276657	0.116058	-0.116058	0.407658	-2.0303	-0.350662	-0.194364	-0.0866702	-0.102592	-0.648996	0	5
C1QBP	8h/0h	0.244686	0.115943	0.115943	0.408066	-2.03143	0.180948	0.194302	0.195561	0.129175	0.523445	5	0
UGCG	8h/0h	-0.358356	0.115754	-0.115754	0.408407	-2.03327	-0.952533	-0.401953	-0.13528	-0.106465	-0.195548	0	5
HNRNPA2B1	8h/0h	-0.195792	0.115193	-0.115193	0.40929	-2.03876	-0.263371	-0.156221	-0.183803	-0.236078	-0.139487	0	5
PLIN3	8h/0h	0.186054	0.114504	0.114504	0.410643	-2.04554	0.0672304	0.334913	0.0985565	0.0731713	0.356396	5	0
EIF4A1P2	8h/0h	0.332076	0.113894	0.113894	0.411991	-2.05156	0.561141	0.271163	0.104806	0.0870372	0.636234	5	0
FUS	8h/0h	0.210257	0.113829	0.113829	0.412193	-2.05222	0.271534	0.213057	0.0334521	0.284417	0.248826	5	0
ST6GAL1	8h/0h	-0.227996	0.113296	-0.113296	0.412998	-2.05751	-0.47894	-0.231988	-0.0139148	-0.223005	-0.192132	0	5
LGALS9	8h/0h	0.304992	0.112478	0.112478	0.414136	-2.06567	0.157937	0.460081	0.182378	0.448904	0.27566	5	0
SNORA72	8h/0h	-0.940992	0.112373	-0.112373	0.414403	-2.06673	-0.698903	-1.63302	-1.80089	-0.285781	-0.286363	0	5
MOB3C	8h/0h	0.168088	0.11085	0.11085	0.416401	-2.08209	0.0970611	0.265152	0.195119	0.249577	0.0335308	5	0
MIR3936	8h/0h	-0.282597	0.110838	-0.110838	0.416468	-2.08221	-0.159068	-0.261755	-0.166359	-0.4947	-0.331104	0	5
SRSF10	8h/0h	-0.274682	0.108747	-0.108747	0.418852	-2.1036	-0.423029	-0.286227	-0.109386	-0.314951	-0.239815	0	5
EZR	8h/0h	0.295634	0.10807	0.10807	0.419512	-2.11061	0.14395	0.436474	0.06507	0.141327	0.691351	5	0
SNORA42	8h/0h	-0.508798	0.107983	-0.107983	0.419644	-2.11151	-0.248238	-0.557615	-1.24958	-0.218255	-0.270298	0	5
LOC728024	8h/0h	0.2792	0.107729	0.107729	0.420105	-2.11415	0.0160627	0.509138	0.04084	0.344477	0.485481	5	0
PIGW	8h/0h	0.216594	0.107532	0.107532	0.4205	-2.1162	0.186964	0.456535	0.0242437	0.155144	0.260086	5	0
DGKA	8h/0h	-0.286951	0.105712	-0.105712	0.423511	-2.13531	-0.364009	-0.366837	-0.203446	-0.0793743	-0.421088	0	5
SLC25A25	8h/0h	-0.252057	0.105162	-0.105162	0.424292	-2.14114	-0.332383	-0.583291	-0.143465	-0.0110885	-0.190058	0	5
C1orf192	8h/0h	0.579929	0.105103	0.105103	0.424487	-2.14176	0.15174	1.30022	0.00990618	0.160744	1.27704	5	0
PMS2P5	8h/0h	-0.191445	0.105073	-0.105073	0.424552	-2.14209	-0.154741	-0.114997	-0.260913	-0.0548499	-0.371724	0	5
TTC25	8h/0h	0.343585	0.105035	0.105035	0.424812	-2.14249	0.0619322	0.859274	0.299004	-0.00715231	0.504867	4	1
IL8	8h/0h	-0.909121	0.104803	-0.104803	0.425266	-2.14497	-2.402	-1.52416	-0.403779	-0.214826	-0.00083089	0	5
TAPT1-AS1	8h/0h	-0.238342	0.104458	-0.104458	0.425848	-2.14865	-0.56738	-0.250648	-0.0824493	-0.292145	0.000912066	1	4
ABCC5	8h/0h	-0.192636	0.103675	-0.103675	0.426753	-2.15704	-0.199958	-0.193259	-0.21152	-0.186806	-0.171634	0	5
RNA5SP151	8h/0h	-0.214214	0.10364	-0.10364	0.426817	-2.15742	-0.199877	-0.386819	-0.192233	0.0159608	-0.308104	1	4
NRARP	8h/0h	-0.423748	0.103618	-0.103618	0.426882	-2.15766	-0.785648	-0.966739	-0.0151866	-0.250778	-0.100388	0	5
KDM5D	8h/0h	-0.17548	0.103571	-0.103571	0.427076	-2.15816	-0.159875	-0.184292	-0.199824	-0.23023	-0.103177	0	5
TARS	8h/0h	0.196478	0.103284	0.103284	0.427462	-2.16126	0.313278	0.171417	0.0863411	0.0562909	0.355064	5	0
PILRB	8h/0h	-0.242759	0.103211	-0.103211	0.427591	-2.16205	0.0327584	-0.30847	-0.203581	-0.19135	-0.54315	1	4
ID3	8h/0h	-0.334576	0.103194	-0.103194	0.42772	-2.16223	-0.142858	-0.537314	-0.22528	-0.291883	-0.475544	0	5
RNA5SP273	8h/0h	-0.244474	0.102856	-0.102856	0.428106	-2.16589	-0.324758	-0.24318	-0.418637	-0.113495	-0.122299	0	5
TAS2R19	8h/0h	-0.310462	0.102736	-0.102736	0.428234	-2.16719	-0.348035	-0.361386	-0.707175	0.0470112	-0.182726	1	4
PRINS	8h/0h	-0.415889	0.102697	-0.102697	0.428363	-2.16761	-0.294654	-0.504503	-0.725843	0.127464	-0.681906	1	4
RNF207	8h/0h	-0.181503	0.102395	-0.102395	0.428812	-2.17089	-0.197756	-0.194598	-0.0136229	-0.108317	-0.393221	0	5
PTBP2	8h/0h	-0.183814	0.102365	-0.102365	0.42894	-2.17121	-0.0864901	0.00534016	-0.280048	-0.229077	-0.328797	1	4
NR4A2	8h/0h	-0.733766	0.102196	-0.102196	0.429133	-2.17306	-1.80153	-1.09822	-0.433812	0.294658	-0.629925	1	4
AKAP9	8h/0h	-0.308474	0.101996	-0.101996	0.429517	-2.17524	-0.62521	-0.159089	-0.141704	-0.261132	-0.355234	0	5
ZCCHC11	8h/0h	-0.190867	0.101357	-0.101357	0.430476	-2.18224	-0.419374	-0.052027	-0.194085	-0.200342	-0.0885043	0	5
MT1F	8h/0h	0.51649	0.101186	0.101186	0.430795	-2.18412	0.762271	0.60996	0.0695499	0.227911	0.912758	5	0
ATP5L2	8h/0h	0.192692	0.100788	0.100788	0.43105	-2.18849	0.0789584	0.252904	0.262299	0.0472229	0.322075	5	0
RRAGC	8h/0h	0.405349	0.100776	0.100776	0.431178	-2.18864	-0.0164848	0.708876	0.224606	0.282827	0.826922	4	1
OR6C65	8h/0h	-0.28712	0.100468	-0.100468	0.431942	-2.19204	0.0541915	-0.49391	-0.517544	-0.0240544	-0.454283	1	4
COX7B	8h/0h	0.353453	0.100299	0.100299	0.432513	-2.19391	0.752107	0.154583	-0.0591505	0.153554	0.766173	4	1
MIR26A2	8h/0h	-0.217395	0.0999846	-0.0999846	0.43302	-2.1974	0.0302525	-0.238737	-0.433714	-0.364058	-0.0807164	1	4
CEPT1	8h/0h	-0.264443	0.0999371	-0.0999371	0.433147	-2.19792	-0.598135	-0.256888	-0.0967364	-0.327139	-0.0433164	0	5
CS	8h/0h	0.305983	0.098285	0.098285	0.435294	-2.21643	0.509647	0.400999	0.0690808	0.0706179	0.479571	5	0
COX6C	8h/0h	0.167096	0.0978429	0.0978429	0.435923	-2.22143	0.218895	0.0622823	0.201618	0.190759	0.161923	5	0
RTTN	8h/0h	-0.185826	0.0973527	-0.0973527	0.437053	-2.22699	-0.348482	-0.213538	-0.184237	-0.108164	-0.0747078	0	5
KSR1	8h/0h	-0.205454	0.0968627	-0.0968627	0.437678	-2.23258	-0.146236	-0.304215	-0.0645306	-0.192985	-0.319302	0	5
RNU1-16P	8h/0h	-0.275278	0.0967894	-0.0967894	0.437866	-2.23342	-0.33091	-0.52187	-0.177932	0.0992782	-0.444954	1	4
SEMA6A	8h/0h	-0.349025	0.0959795	-0.0959795	0.438802	-2.24272	-0.308766	-0.894217	-0.102478	0.0136397	-0.453304	1	4
IKZF2	8h/0h	-0.232268	0.0959563	-0.0959563	0.438926	-2.24298	-0.310648	0.0328112	-0.305312	-0.483036	-0.0951541	1	4
C4orf33	8h/0h	0.155165	0.0954699	0.0954699	0.439549	-2.24861	0.138028	0.284568	0.0174971	0.22026	0.115474	5	0
RBM5	8h/0h	-0.242854	0.0947686	-0.0947686	0.44079	-2.25675	-0.193912	-0.27762	-0.237175	-0.169624	-0.335941	0	5
SLFN5	8h/0h	0.519407	0.0946125	0.0946125	0.440976	-2.25857	0.0645637	0.927486	0.254848	0.315472	1.03467	5	0
TUBB4B	8h/0h	0.348781	0.0944476	0.0944476	0.441285	-2.2605	0.339348	0.422668	0.0868328	0.08172	0.813336	5	0
NUB1	8h/0h	0.245594	0.0940243	0.0940243	0.441718	-2.26546	0.101152	0.438724	0.144373	0.233712	0.310012	5	0
PDK4	8h/0h	-0.652614	0.0932399	-0.0932399	0.443014	-2.2747	-0.560814	-1.27955	-0.39859	-0.528299	-0.495818	0	5
PHF10	8h/0h	-0.204488	0.0927752	-0.0927752	0.443629	-2.28021	-0.459781	-0.144514	-0.211094	-0.181512	-0.0255372	0	5
APAF1	8h/0h	-0.184376	0.0921168	-0.0921168	0.445649	-2.28806	-0.113599	-0.109038	-0.206691	-0.448647	-0.043906	0	5
TRIM5	8h/0h	0.344991	0.0916567	0.0916567	0.446137	-2.29357	-0.0155662	0.596177	0.269951	0.485047	0.389347	4	1
RAD51-AS1	8h/0h	-0.198347	0.0912073	-0.0912073	0.446503	-2.29898	-0.107529	-0.0525766	-0.252629	-0.332319	-0.246681	0	5
GLUD2	8h/0h	0.252539	0.0912016	0.0912016	0.446564	-2.29905	0.109782	0.481377	0.176389	-0.00376436	0.498914	4	1
FAM138C	8h/0h	0.17819	0.091201	0.091201	0.446624	-2.29906	0.303295	0.132397	0.269199	0.155595	0.0304649	5	0
RABL5	8h/0h	0.388375	0.0909021	0.0909021	0.446929	-2.30267	0.150191	0.730309	0.113229	0.118037	0.830107	5	0
OSCP1	8h/0h	0.273347	0.0902395	0.0902395	0.448083	-2.31071	0.095777	0.516687	0.106228	0.0498461	0.598195	5	0
TAP2	8h/0h	0.21812	0.0900601	0.0900601	0.448446	-2.3129	0.0378992	0.220822	0.160178	0.349558	0.322142	5	0
BHLHE40	8h/0h	-0.46636	0.0898092	-0.0898092	0.449232	-2.31597	-0.275395	-1.07011	-0.270801	0.108362	-0.823857	1	4
AHSA2	8h/0h	-0.389514	0.0893937	-0.0893937	0.449896	-2.32106	-0.379774	-0.555298	-0.0841343	-0.0503447	-0.878018	0	5
RNA5SP157	8h/0h	0.263526	0.0890382	0.0890382	0.450317	-2.32544	0.388276	0.0707441	0.283425	0.15751	0.417676	5	0
SP140L	8h/0h	0.310339	0.0887507	0.0887507	0.450859	-2.32899	0.345626	0.560144	0.116197	0.174066	0.35566	5	0
MIR3162	8h/0h	-0.216641	0.0885964	-0.0885964	0.451159	-2.33089	-0.261885	-0.277149	-0.0364168	-0.125121	-0.382634	0	5
SPA17	8h/0h	0.390582	0.0877536	0.0877536	0.451999	-2.34138	0.0124544	0.768927	0.0704231	0.152385	0.948721	5	0
ZDHHC23	8h/0h	0.146748	0.0877368	0.0877368	0.452119	-2.34159	0.0379013	0.246576	0.148089	0.12039	0.180783	5	0
STARD5	8h/0h	0.331232	0.0874423	0.0874423	0.452478	-2.34527	0.0113905	0.617911	0.270938	0.511081	0.244842	5	0
ESRRA	8h/0h	0.150141	0.087307	0.087307	0.452657	-2.34697	0.275773	0.13833	0.11949	0.0792456	0.137869	5	0
SNORD69	8h/0h	-0.182205	0.0870571	-0.0870571	0.453135	-2.35011	-0.159537	-0.304295	-0.217147	-0.131331	-0.0987148	0	5
RNU7-40P	8h/0h	0.791503	0.0869637	0.0869637	0.453374	-2.35128	0.146118	1.36711	0.456235	1.39566	0.592392	5	0
EDNRA	8h/0h	0.310574	0.0868872	0.0868872	0.453494	-2.35225	0.476652	0.706372	0.0671647	0.15004	0.152641	5	0
GCNT2	8h/0h	-0.196424	0.0868293	-0.0868293	0.453672	-2.35298	-0.383719	-0.27231	-0.104646	-0.112785	-0.108659	0	5
HIST1H1B	8h/0h	-0.22486	0.0865443	-0.0865443	0.453851	-2.35658	-0.327862	-0.520123	-0.181304	-0.0717898	-0.02322	0	5
CDC42BPA	8h/0h	-0.321498	0.0863825	-0.0863825	0.45397	-2.35863	-0.54793	-0.43042	-0.204357	-0.388598	-0.0361875	0	5
MRPL21	8h/0h	0.156534	0.08617	0.08617	0.454685	-2.36132	0.195235	0.108711	0.125731	0.0806838	0.272312	5	0
DPYD	8h/0h	-0.194441	0.0860869	-0.0860869	0.454863	-2.36238	-0.315441	-0.28077	-0.237434	-0.172679	0.034121	1	4
PVRL1	8h/0h	-0.171153	0.0860806	-0.0860806	0.454922	-2.36246	-0.220815	-0.17197	-0.170197	-0.141257	-0.151527	0	5
FAM81B	8h/0h	0.401938	0.0860282	0.0860282	0.454982	-2.36312	0.0235765	0.8046	0.165641	0.109456	0.906418	5	0
SMAD6	8h/0h	-0.16577	0.0860102	-0.0860102	0.455041	-2.36335	-0.210024	-0.0660431	-0.206372	-0.184617	-0.161791	0	5
TTC17	8h/0h	-0.196001	0.0858855	-0.0858855	0.45516	-2.36494	-0.428091	-0.099833	-0.204777	-0.167823	-0.0794809	0	5
LINC00940	8h/0h	0.140352	0.0858828	0.0858828	0.455219	-2.36498	0.217242	0.128978	0.119455	0.14782	0.0882647	5	0
MIR141	8h/0h	0.389384	0.0856496	0.0856496	0.455575	-2.36795	0.28533	0.720393	0.141074	0.673827	0.126298	5	0
MMP28	8h/0h	-0.174482	0.0853989	-0.0853989	0.456049	-2.37115	0.0282843	-0.226095	-0.215434	-0.146925	-0.312242	1	4
OR11H4	8h/0h	0.200332	0.0852679	0.0852679	0.456226	-2.37283	0.370857	0.343451	0.0253962	0.0612476	0.200708	5	0
CARS	8h/0h	0.154866	0.0852348	0.0852348	0.456285	-2.37326	0.0660011	0.223098	0.153226	0.0994097	0.232595	5	0
DUSP1	8h/0h	-0.546627	0.0850318	-0.0850318	0.456522	-2.37586	-0.842433	-1.06225	-0.14039	-0.142215	-0.545853	0	5
SRGAP2-AS1	8h/0h	0.174801	0.0844578	0.0844578	0.457819	-2.38326	0.295496	0.228051	0.141343	0.131411	0.0777029	5	0
ZDHHC21	8h/0h	-0.209351	0.0844131	-0.0844131	0.457878	-2.38384	-0.440083	-0.173545	-0.148168	-0.147685	-0.137275	0	5
MT1G	8h/0h	0.703116	0.0843503	0.0843503	0.458113	-2.38466	1.90126	0.541601	0.0443582	0.0884659	0.939893	5	0
SPINK8	8h/0h	0.179961	0.0843202	0.0843202	0.458172	-2.38505	0.145607	0.149707	0.251084	0.129776	0.223631	5	0
LINC00448	8h/0h	0.212487	0.0840411	0.0840411	0.458407	-2.38867	0.149234	0.178746	0.279472	0.37305	0.0819314	5	0
AKAP12	8h/0h	0.330486	0.0839727	0.0839727	0.458583	-2.38955	0.145068	0.487193	-0.0377024	0.373277	0.684594	4	1
CCDC113	8h/0h	0.476666	0.0839528	0.0839528	0.458701	-2.38981	0.197883	1.17381	-0.0722413	0.167262	0.916612	4	1
PSMD7	8h/0h	0.263094	0.0837699	0.0837699	0.458877	-2.39219	0.131598	0.349155	0.0681902	0.160682	0.605848	5	0
SYNE1-AS1	8h/0h	-0.297446	0.0832293	-0.0832293	0.459814	-2.39926	0.0706172	-0.344961	-0.516158	-0.0474752	-0.649252	1	4
GGCT	8h/0h	0.194226	0.0832138	0.0832138	0.459872	-2.39946	0.268248	0.287699	-0.0428197	0.100668	0.357336	4	1
TMEM140	8h/0h	0.532884	0.0828659	0.0828659	0.460223	-2.40403	0.0804202	0.826829	0.418068	0.624476	0.714625	5	0
ORMDL1	8h/0h	-0.199592	0.0828627	-0.0828627	0.460281	-2.40407	-0.134352	-0.222946	-0.373278	-0.0236991	-0.243686	0	5
GNG5	8h/0h	0.202246	0.0825488	0.0825488	0.46069	-2.40821	0.265528	0.280809	0.0301871	0.0239598	0.410745	5	0
MIR3975	8h/0h	-0.38962	0.0814565	-0.0814565	0.462494	-2.42272	-0.0839143	-1.07832	-0.181776	-0.357327	-0.246758	0	5
SNORD115-35	8h/0h	0.174256	0.081319	0.081319	0.462552	-2.42456	0.177851	0.207295	0.0291871	0.263839	0.193109	5	0
MIR4473	8h/0h	-0.232597	0.0806835	-0.0806835	0.463595	-2.4331	-0.343534	-0.377807	-0.0368652	-0.10002	-0.30476	0	5
SNORA52	8h/0h	-0.276848	0.0805759	-0.0805759	0.463827	-2.43455	-0.147425	-0.338629	-0.608158	-0.16272	-0.127308	0	5
INVS	8h/0h	-0.23264	0.0802827	-0.0802827	0.464462	-2.43851	-0.271299	-0.374242	-0.188028	-0.231747	-0.0978865	0	5
BICD1	8h/0h	-0.144865	0.0802814	-0.0802814	0.464519	-2.43853	-0.150785	-0.178817	-0.15488	-0.129291	-0.110554	0	5
C8orf4	8h/0h	-0.493832	0.0796471	-0.0796471	0.465613	-2.44715	-1.1486	-0.722833	-0.186797	-0.368777	-0.0421496	0	5
RNA5SP457	8h/0h	-0.209372	0.0794082	-0.0794082	0.465958	-2.45042	-0.179342	-0.151941	-0.313084	-0.259482	-0.143012	0	5
EFCAB10	8h/0h	0.262586	0.0791422	0.0791422	0.46636	-2.45406	0.303583	0.542635	0.0297304	0.101818	0.335164	5	0
IDH2	8h/0h	0.237233	0.078887	0.078887	0.466761	-2.45757	0.483609	0.252349	-0.021572	0.0520497	0.41973	4	1
SPNS2	8h/0h	0.260878	0.0788807	0.0788807	0.466818	-2.45765	0.0687659	0.356365	0.227489	0.0302989	0.621469	5	0
ARID4B	8h/0h	-0.260433	0.0784844	-0.0784844	0.467619	-2.46312	-0.496851	-0.0568141	-0.17482	-0.245963	-0.327716	0	5
DROSHA	8h/0h	-0.135694	0.0779284	-0.0779284	0.46836	-2.47083	-0.207608	-0.119422	-0.0804649	-0.178437	-0.0925402	0	5
PSAT1	8h/0h	0.267738	0.0778065	0.0778065	0.468588	-2.47253	-0.06073	0.411759	0.343857	0.352398	0.291408	4	1
RNA5S9	8h/0h	-0.19212	0.077758	-0.077758	0.468645	-2.47321	-0.305528	-0.270848	-0.269342	-0.219055	0.104175	1	4
PP13439	8h/0h	-0.178232	0.0775722	-0.0775722	0.469043	-2.4758	-0.135657	-0.185107	-0.0173986	-0.160823	-0.392176	0	5
MORN2	8h/0h	0.555103	0.0774787	0.0774787	0.469271	-2.47711	-0.14924	0.971807	0.271295	0.197862	1.48379	4	1
SPATA5	8h/0h	-0.171557	0.0774207	-0.0774207	0.469384	-2.47792	-0.350158	-0.0944093	-0.0687883	-0.146134	-0.198296	0	5
NCAPD2	8h/0h	-0.174415	0.0773121	-0.0773121	0.469555	-2.47944	-0.329916	-0.167326	-0.0784337	-0.154547	-0.141851	0	5
PSMB8	8h/0h	0.275578	0.0772967	0.0772967	0.469612	-2.47966	-0.0558413	0.358944	0.326068	0.311395	0.437324	4	1
STK17B	8h/0h	-0.313055	0.0772417	-0.0772417	0.470235	-2.48043	-0.611634	-0.579874	-0.16956	0.067498	-0.271703	1	4
ZSCAN5A	8h/0h	0.196264	0.0772134	0.0772134	0.470292	-2.48083	0.25675	0.209292	0.0311202	0.205152	0.279004	5	0
SCGB1A1	8h/0h	-0.349668	0.0771636	-0.0771636	0.470462	-2.48152	-0.415201	-0.350451	0.0892648	-0.290186	-0.781767	1	4
TRIB1	8h/0h	-0.380304	0.0770689	-0.0770689	0.470744	-2.48286	-0.629054	-0.887629	-0.337215	0.1125	-0.160121	1	4
C1orf21	8h/0h	-0.240785	0.0769868	-0.0769868	0.471027	-2.48401	-0.319776	-0.23456	-0.275991	-0.370123	-0.00347353	0	5
EIF5	8h/0h	0.171158	0.0768938	0.0768938	0.471196	-2.48532	0.24327	0.075697	0.15134	0.0190898	0.366391	5	0
RPGR	8h/0h	0.222507	0.0764133	0.0764133	0.472266	-2.49211	0.060347	0.433404	0.0355303	0.150562	0.43269	5	0
ZRANB2	8h/0h	-0.268585	0.0763873	-0.0763873	0.472378	-2.49248	-0.0583961	-0.106053	-0.392906	-0.213921	-0.57165	0	5
RNA5SP446	8h/0h	-0.276521	0.0763111	-0.0763111	0.47249	-2.49356	-0.473546	-0.41111	-0.400943	-0.0353257	-0.0616812	0	5
PCDHGA10	8h/0h	-0.312636	0.0762436	-0.0762436	0.472659	-2.49452	-0.636067	-0.125695	-0.698723	-0.0361625	-0.0665343	0	5
SRSF5	8h/0h	-0.197955	0.0762316	-0.0762316	0.472771	-2.49468	-0.345291	-0.246016	-0.242078	-0.0521618	-0.104226	0	5
LRRC46	8h/0h	0.302335	0.0761983	0.0761983	0.472827	-2.49516	0.0770066	0.698596	0.0425059	0.175999	0.517565	5	0
MT1JP	8h/0h	0.235393	0.0761356	0.0761356	0.473108	-2.49605	0.226772	0.269768	0.0634929	0.181587	0.435346	5	0
C16orf45	8h/0h	0.27963	0.0759078	0.0759078	0.473555	-2.49929	0.60871	0.181226	0.0141147	0.0791561	0.514945	5	0
FAM35DP	8h/0h	0.32462	0.0758008	0.0758008	0.473723	-2.50082	0.270523	0.412058	-0.00418999	0.326765	0.617945	4	1
PSMB9	8h/0h	0.204144	0.0757093	0.0757093	0.474059	-2.50213	0.0488744	0.285788	0.262956	0.191762	0.231338	5	0
RBMS3	8h/0h	-0.260659	0.0756106	-0.0756106	0.474505	-2.50354	-0.448079	-0.2118	-0.15246	-0.219591	-0.271364	0	5
WEE1	8h/0h	-0.471487	0.0753759	-0.0753759	0.474784	-2.5069	-0.611691	-1.06375	-0.258714	0.151479	-0.574754	1	4
ARFIP2	8h/0h	0.174083	0.0747093	0.0747093	0.476284	-2.5165	0.142467	0.200208	0.165516	0.0778323	0.284389	5	0
PMS2L2	8h/0h	-0.186759	0.074671	-0.074671	0.47634	-2.51706	-0.151143	-0.0962988	-0.288445	-0.0385164	-0.359393	0	5
NBAS	8h/0h	-0.27007	0.0745807	-0.0745807	0.476672	-2.51836	-0.678288	-0.129358	-0.268886	-0.24959	-0.0242297	0	5
CHKA	8h/0h	0.618254	0.0745387	0.0745387	0.476783	-2.51897	0.843572	1.21805	0.20484	-0.141624	0.966424	4	1
MAFK	8h/0h	-0.16025	0.0745119	-0.0745119	0.476893	-2.51936	-0.14751	-0.352002	-0.0574814	-0.026636	-0.217619	0	5
PORCN	8h/0h	0.258331	0.0741026	0.0741026	0.47739	-2.52531	0.179768	0.307274	0.144991	0.147463	0.512157	5	0
FLVCR2	8h/0h	0.154667	0.0739181	0.0739181	0.477667	-2.528	0.148061	0.306008	0.187349	0.0922678	0.0396482	5	0
SNRPD1	8h/0h	0.23706	0.0738585	0.0738585	0.477777	-2.52888	0.236223	0.286238	0.0794564	0.0146615	0.568724	5	0
SNORD114-21	8h/0h	0.205886	0.0738515	0.0738515	0.477832	-2.52898	0.160244	0.105704	0.0493369	0.427987	0.286157	5	0
IER2	8h/0h	-0.274095	0.0737798	-0.0737798	0.477997	-2.53003	-0.180677	-0.385836	-0.240476	-0.0621507	-0.501337	0	5
MUL1	8h/0h	0.351324	0.073697	0.073697	0.478328	-2.53124	0.378601	0.577475	-0.0804426	0.136353	0.744631	4	1
PPP1R12B	8h/0h	-0.166714	0.0736819	-0.0736819	0.478383	-2.53146	-0.187641	-0.146441	-0.172393	-0.160981	-0.166112	0	5
RNU6-50	8h/0h	-0.21013	0.0731308	-0.0731308	0.479591	-2.53956	-0.105202	-0.046219	-0.451776	-0.306277	-0.141179	0	5
HMGN2P25	8h/0h	0.148708	0.072587	0.072587	0.480958	-2.54761	0.253619	0.120881	0.112735	0.105795	0.150509	5	0
TIPIN	8h/0h	0.289229	0.0723066	0.0723066	0.48134	-2.55179	0.12036	0.592603	0.181461	-0.0437934	0.595516	4	1
LAMTOR1	8h/0h	0.148849	0.0722457	0.0722457	0.481503	-2.55269	0.0725188	0.241006	0.16527	0.0726644	0.192785	5	0
SNORD16	8h/0h	-0.170697	0.0719491	-0.0719491	0.482101	-2.55713	-0.266061	-0.0800773	-0.238924	-0.278579	0.0101541	1	4
LYZ	8h/0h	0.278703	0.0718904	0.0718904	0.482156	-2.55801	-0.0375932	0.56801	0.231295	0.14442	0.487385	4	1
FAM188A	8h/0h	-0.22858	0.0718682	-0.0718682	0.48221	-2.55834	-0.474117	-0.153894	-0.116637	-0.282848	-0.115404	0	5
TMPRSS11BNL	8h/0h	-0.826668	0.0717176	-0.0717176	0.482644	-2.5606	-0.117328	-1.15872	-0.695956	-0.441625	-1.71971	0	5
RNA5SP439	8h/0h	-0.19482	0.0713677	-0.0713677	0.48324	-2.56587	-0.264726	-0.310449	-0.227202	-0.0264865	-0.145237	0	5
ETV7	8h/0h	0.252692	0.071226	0.071226	0.483889	-2.56801	0.0192198	0.254699	0.287321	0.490398	0.211823	5	0
ME2	8h/0h	0.20776	0.071218	0.071218	0.483943	-2.56813	0.213036	0.232651	0.14757	0.0188712	0.426671	5	0
PRPF39	8h/0h	-0.176835	0.0707515	-0.0707515	0.485181	-2.5752	-0.109739	-0.174363	-0.21043	-0.209515	-0.180131	0	5
TIMM22	8h/0h	0.229828	0.0700398	0.0700398	0.486522	-2.58608	0.407925	0.194968	0.0575067	-0.00184438	0.490585	4	1
SPIN4	8h/0h	-0.426469	0.0700266	-0.0700266	0.486629	-2.58628	-0.91661	-0.578463	-0.394858	-0.468853	0.226438	1	4
MIR513A2	8h/0h	-0.169465	0.0697363	-0.0697363	0.487056	-2.59075	-0.0899154	-0.182974	-0.279668	0.00397984	-0.298747	1	4
PPFIBP1	8h/0h	-0.221938	0.0695339	-0.0695339	0.487377	-2.59387	-0.21073	-0.236938	-0.280932	-0.215594	-0.165498	0	5
MLKL	8h/0h	0.326897	0.0694165	0.0694165	0.487643	-2.59569	0.123367	0.466949	0.341997	0.169626	0.532547	5	0
CYP2C18	8h/0h	0.269297	0.0690463	0.0690463	0.488176	-2.60143	0.182825	0.666326	-0.000927536	0.138006	0.360254	4	1
SH3BP5-AS1	8h/0h	-0.407624	0.0689769	-0.0689769	0.488495	-2.60251	-0.643746	-0.206455	-0.559485	-0.127334	-0.501102	0	5
SNORD115-39	8h/0h	0.195099	0.0684716	0.0684716	0.489291	-2.61041	0.34066	0.198369	-0.0207326	0.147155	0.310044	4	1
RNU7-81P	8h/0h	-0.179904	0.0682547	-0.0682547	0.489715	-2.61381	-0.295141	-0.171494	-0.341671	-0.0893176	-0.00189724	0	5
CA3	8h/0h	-0.156254	0.0677327	-0.0677327	0.490508	-2.62205	-0.147292	-0.246232	-0.0709241	-0.0937698	-0.223051	0	5
MYRFL	8h/0h	-0.178322	0.0677122	-0.0677122	0.490561	-2.62237	-0.178756	-0.342094	-0.174499	-0.143946	-0.0523132	0	5
HCCS	8h/0h	0.317881	0.0674272	0.0674272	0.491088	-2.6269	0.333319	0.399787	0.189774	0.0152575	0.651266	5	0
FHL2	8h/0h	-0.147551	0.0673876	-0.0673876	0.491141	-2.62753	-0.195145	-0.207395	-0.127197	-0.183334	-0.024686	0	5
DCP1A	8h/0h	0.295899	0.0672041	0.0672041	0.491457	-2.63045	0.163414	0.429457	0.104808	0.165803	0.616012	5	0
ZKSCAN1	8h/0h	-0.232073	0.0670487	-0.0670487	0.491983	-2.63293	-0.534719	-0.124616	-0.150261	-0.272317	-0.0784507	0	5
BAZ2B	8h/0h	-0.26155	0.0669294	-0.0669294	0.492088	-2.63484	-0.389016	-0.267977	-0.178933	-0.155643	-0.31618	0	5
PSMC4	8h/0h	0.259495	0.0665782	0.0665782	0.492508	-2.64048	0.220121	0.266061	0.181951	0.0827732	0.546569	5	0
GIPC2	8h/0h	0.143241	0.0663345	0.0663345	0.492875	-2.64441	0.0970332	0.225079	0.0617011	0.13855	0.193843	5	0
ENPP3	8h/0h	0.399634	0.066024	0.066024	0.493504	-2.64943	0.548003	0.457933	0.09532	0.744108	0.152805	5	0
SPRED1	8h/0h	-0.143277	0.0659089	-0.0659089	0.493608	-2.6513	-0.114358	-0.205041	-0.0196321	-0.183189	-0.194164	0	5
GBP5	8h/0h	0.561033	0.0658244	0.0658244	0.493765	-2.65267	0.0997674	0.848193	0.475637	0.762901	0.618666	5	0
TCP11L1	8h/0h	-0.12988	0.0656115	-0.0656115	0.49434	-2.65614	-0.165419	-0.0831124	-0.0712985	-0.107475	-0.222094	0	5
ELF2	8h/0h	-0.158887	0.065537	-0.065537	0.494496	-2.65736	-0.230992	-0.081093	-0.126687	-0.179979	-0.175683	0	5
RNA5SP509	8h/0h	-0.259018	0.0650121	-0.0650121	0.495329	-2.66596	-0.365857	-0.0618396	-0.162358	-0.282382	-0.422653	0	5
AHI1	8h/0h	-0.274859	0.0649179	-0.0649179	0.495641	-2.66751	-0.546336	-0.204817	-0.206173	-0.178894	-0.238073	0	5
MAN2A2	8h/0h	-0.139601	0.0649121	-0.0649121	0.495693	-2.66761	-0.170662	-0.163535	-0.0967194	-0.136494	-0.130595	0	5
GNPDA2	8h/0h	0.373925	0.0646848	0.0646848	0.496522	-2.67136	0.216986	0.82066	-0.0368867	0.16273	0.706134	4	1
MRPL34	8h/0h	0.280437	0.0646016	0.0646016	0.496677	-2.67273	0.242695	0.421716	0.275873	-0.197285	0.659185	4	1
SPDEF	8h/0h	-0.275912	0.0643126	-0.0643126	0.497194	-2.67753	-0.0557732	-0.719266	-0.0948078	-0.164062	-0.345652	0	5
IL20RB	8h/0h	-0.1745	0.0643002	-0.0643002	0.497297	-2.67773	-0.173624	-0.182331	-0.134165	-0.312901	-0.0694803	0	5
SUPV3L1	8h/0h	0.249612	0.0642477	0.0642477	0.497452	-2.6786	0.23934	0.430946	0.100022	-0.0418785	0.51963	4	1
PDCD10	8h/0h	0.23357	0.0639828	0.0639828	0.497865	-2.68302	0.280568	0.297238	0.06053	0.0137941	0.51572	5	0
PTGES3P3	8h/0h	0.247125	0.0635685	0.0635685	0.498995	-2.68996	0.0679223	0.504744	0.32432	0.0490892	0.289551	5	0
SOX7	8h/0h	-0.336151	0.0635434	-0.0635434	0.499098	-2.69038	0.195887	-0.531233	-0.57195	-0.403994	-0.369464	1	4
SNX6	8h/0h	0.36798	0.063251	0.063251	0.499559	-2.6953	0.134106	0.593187	0.248946	0.126233	0.737428	5	0
KIAA0513	8h/0h	0.230498	0.0631482	0.0631482	0.499917	-2.69704	0.083303	0.476361	0.00989141	0.115901	0.467035	5	0
MIR2681	8h/0h	0.160258	0.0631353	0.0631353	0.50002	-2.69726	0.202049	0.248162	0.167661	0.128883	0.0545356	5	0
MIR221	8h/0h	-0.407209	0.0627591	-0.0627591	0.500479	-2.70364	-0.0584076	-0.52213	-0.483739	-0.31594	-0.655828	0	5
STOML2	8h/0h	0.267749	0.0627499	0.0627499	0.50053	-2.70379	0.142935	0.198617	0.199627	0.0391647	0.758402	5	0
F2RL1	8h/0h	0.168834	0.0626424	0.0626424	0.500683	-2.70562	0.103649	0.187648	0.106178	0.0801964	0.366499	5	0
SRRM2	8h/0h	-0.149685	0.0621842	-0.0621842	0.501397	-2.71345	-0.210196	-0.0751852	-0.114213	-0.275534	-0.0732973	0	5
NTF4	8h/0h	-0.189314	0.0621657	-0.0621657	0.501448	-2.71377	-0.055748	-0.400729	-0.173356	-0.0121781	-0.304557	0	5
SNORA55	8h/0h	-0.578557	0.0617223	-0.0617223	0.501905	-2.7214	-0.0357035	-1.20102	-1.22127	-0.136003	-0.298782	0	5
SNORA80	8h/0h	-0.236745	0.0616678	-0.0616678	0.501956	-2.72234	-0.209469	-0.478069	-0.335988	-0.251331	0.0911336	1	4
FNIP2	8h/0h	0.330082	0.0616008	0.0616008	0.502058	-2.7235	0.126668	0.530793	0.0597994	0.104551	0.828598	5	0
UQCRFS1	8h/0h	0.190338	0.0613419	0.0613419	0.502616	-2.72799	0.223743	0.304678	0.073827	0.0077749	0.341666	5	0
EIF2S1	8h/0h	0.263685	0.061066	0.061066	0.503072	-2.73279	0.274738	0.403255	-0.00952117	0.0735067	0.576446	4	1
TNFRSF12A	8h/0h	0.298979	0.0608974	0.0608974	0.503477	-2.73573	0.324833	0.326547	0.0954545	0.00581397	0.742246	5	0
ID1	8h/0h	-0.36591	0.0606782	-0.0606782	0.503932	-2.73957	-0.354917	-0.583415	-0.103573	-0.427522	-0.360124	0	5
EGLN3	8h/0h	-0.307696	0.0604931	-0.0604931	0.504285	-2.74283	-0.525235	-0.497764	-0.268895	0.242138	-0.488724	1	4
TIMM10	8h/0h	0.169884	0.060463	0.060463	0.504487	-2.74336	0.0874252	0.145113	0.192308	0.168116	0.25646	5	0
WFDC10A	8h/0h	-0.183717	0.060317	-0.060317	0.504789	-2.74593	-0.0874968	-0.288077	-0.167917	-0.0984022	-0.276694	0	5
RNA5SP39	8h/0h	-0.255575	0.0600909	-0.0600909	0.505291	-2.74993	-0.191849	-0.145926	-0.313965	-0.0858273	-0.540307	0	5
IRAK4	8h/0h	-0.264355	0.0600199	-0.0600199	0.505492	-2.75118	-0.222387	-0.100089	-0.405602	-0.202971	-0.390726	0	5
RNU6-27	8h/0h	-0.366159	0.0600159	-0.0600159	0.505543	-2.75125	-0.626483	-0.396587	-0.685449	-0.172579	0.0503043	1	4
COX5B	8h/0h	0.202873	0.0599361	0.0599361	0.505743	-2.75267	0.261112	0.100516	0.191499	0.0386928	0.422544	5	0
ATP5C1	8h/0h	0.231146	0.0597065	0.0597065	0.506544	-2.75675	0.315432	0.233861	0.148972	0.0483354	0.409128	5	0
RNA5SP215	8h/0h	-0.181532	0.0597012	-0.0597012	0.506594	-2.75685	-0.263946	-0.169506	-0.270022	-0.166669	-0.0375159	0	5
TAGAP	8h/0h	0.371034	0.0596948	0.0596948	0.506644	-2.75696	0.169629	0.711387	0.17543	0.112783	0.685938	5	0
ALAS1	8h/0h	0.161467	0.0595316	0.0595316	0.506894	-2.75987	0.168991	0.236163	0.0394236	0.156891	0.205867	5	0
LSG1	8h/0h	0.24186	0.0594286	0.0594286	0.507044	-2.76171	0.161672	0.410599	0.100944	-0.0426076	0.578692	4	1
CEP170	8h/0h	-0.161231	0.0593602	-0.0593602	0.507293	-2.76294	-0.18487	-0.222707	-0.149255	-0.216523	-0.0328004	0	5
C11orf88	8h/0h	0.492181	0.0592431	0.0592431	0.507443	-2.76504	0.373268	0.993074	-0.161238	0.315123	0.940679	4	1
HSPG2	8h/0h	-0.139119	0.0590453	-0.0590453	0.507742	-2.76859	-0.117934	-0.209042	-0.157191	-0.0885778	-0.122849	0	5
OXNAD1	8h/0h	0.238892	0.0589475	0.0589475	0.508189	-2.77035	0.426653	0.309136	0.0247635	0.0287392	0.405167	5	0
SNORA45	8h/0h	-0.310322	0.0587163	-0.0587163	0.508636	-2.77453	-0.689466	-0.170909	-0.535785	-0.0793673	-0.0760813	0	5
NDUFA6	8h/0h	0.236958	0.0586705	0.0586705	0.508736	-2.77536	0.34272	0.100656	0.174816	0.0907445	0.475854	5	0
PRR15L	8h/0h	0.448851	0.0586661	0.0586661	0.508785	-2.77544	0.924476	0.325814	0.35604	-0.334652	0.972576	4	1
LOC554207	8h/0h	0.242877	0.0586656	0.0586656	0.508835	-2.77544	0.102672	0.023465	0.135312	0.500825	0.452109	5	0
RHPN2	8h/0h	0.280682	0.0586337	0.0586337	0.508934	-2.77602	0.145736	0.592826	0.0381686	0.127451	0.499227	5	0
SLMO2	8h/0h	0.203266	0.0585974	0.0585974	0.509083	-2.77668	0.208919	0.310586	0.029178	-0.000937806	0.468586	4	1
CYSLTR1	8h/0h	-0.246534	0.0585092	-0.0585092	0.509429	-2.77828	-0.564039	-0.169184	-0.31878	-0.150342	-0.0303264	0	5
MIR1185-2	8h/0h	-0.222449	0.058369	-0.058369	0.509726	-2.78083	-0.323759	-0.0912204	-0.420926	-0.105587	-0.170751	0	5
PIPSL	8h/0h	0.234108	0.0576009	0.0576009	0.511352	-2.79489	-0.00556633	0.393333	0.0950945	0.212441	0.475237	4	1
MIR590	8h/0h	-0.385713	0.0575907	-0.0575907	0.51145	-2.79508	-0.761254	-0.268488	-0.184735	-0.0420906	-0.671999	0	5
LOC728752	8h/0h	0.155762	0.0575216	0.0575216	0.511794	-2.79635	0.198232	0.209006	0.0419199	0.0101171	0.319537	5	0
RERG-IT1	8h/0h	-0.198956	0.0575181	-0.0575181	0.511843	-2.79642	0.0395188	-0.118268	-0.342338	-0.452425	-0.121269	1	4
SLC35E2B	8h/0h	-0.148152	0.057409	-0.057409	0.512039	-2.79843	-0.283589	-0.182221	-0.133003	-0.0981091	-0.04384	0	5
TOMM34	8h/0h	0.259418	0.0571944	0.0571944	0.512675	-2.8024	0.117641	0.44442	0.154609	-0.0128241	0.593243	4	1
PTPRQ	8h/0h	-0.263962	0.0571183	-0.0571183	0.51287	-2.80382	-0.149722	-0.352009	-0.45328	-0.0107687	-0.354031	0	5
TXNRD1	8h/0h	0.27448	0.0570962	0.0570962	0.512968	-2.80423	0.275687	0.497692	-0.0235167	0.0111037	0.611436	4	1
APH1A	8h/0h	0.191635	0.0570634	0.0570634	0.513017	-2.80484	0.168911	0.212682	0.120995	0.0518838	0.403703	5	0
SOX21	8h/0h	-0.261913	0.0567019	-0.0567019	0.51404	-2.81157	-0.435344	-0.653559	-0.0260224	0.0265123	-0.221154	1	4
RNF4	8h/0h	0.228655	0.0565458	0.0565458	0.514671	-2.8145	0.399066	0.334504	0.00880347	0.0310027	0.369897	5	0
FTX	8h/0h	-0.366226	0.0564912	-0.0564912	0.514768	-2.81552	-0.0424468	-0.355242	-0.53991	-0.261192	-0.632341	0	5
RHBDD2	8h/0h	0.208678	0.056467	0.056467	0.514817	-2.81597	-0.144458	0.324699	0.158534	0.296819	0.407794	4	1
CSNK2B	8h/0h	0.132544	0.0564199	0.0564199	0.514865	-2.81686	0.0836508	0.226698	0.153869	0.0715949	0.126908	5	0
NDUFA7	8h/0h	0.144016	0.0563907	0.0563907	0.515253	-2.81741	0.192059	0.0685775	0.0780615	0.125318	0.256064	5	0
RNA5SP272	8h/0h	-0.297842	0.056325	-0.056325	0.515349	-2.81864	-0.757706	-0.000331163	-0.243011	-0.171126	-0.317038	0	5
ZFP36L1	8h/0h	-0.258812	0.0562818	-0.0562818	0.515446	-2.81946	-0.48983	-0.30048	-0.175481	-0.0560096	-0.272261	0	5
CNTNAP3	8h/0h	-0.249122	0.0562564	-0.0562564	0.515591	-2.81993	-0.103445	-0.239151	-0.415934	0.0238957	-0.510977	1	4
RNA5SP36	8h/0h	-0.168193	0.0562451	-0.0562451	0.515639	-2.82015	-0.200251	-0.345589	-0.230645	0.060329	-0.124807	1	4
C1orf227	8h/0h	0.178018	0.0562397	0.0562397	0.515688	-2.82025	0.409512	0.110878	0.270771	0.0363114	0.0626169	5	0
PROM2	8h/0h	-0.15556	0.056217	-0.056217	0.515736	-2.82068	-0.125747	-0.12088	-0.239057	-0.0867307	-0.205385	0	5
CTSK	8h/0h	-0.162519	0.0561978	-0.0561978	0.515784	-2.82104	-0.237694	-0.142349	-0.279028	-0.0563648	-0.0971589	0	5
LUC7L	8h/0h	-0.205295	0.0561966	-0.0561966	0.515833	-2.82106	-0.121946	-0.438028	-0.121545	-0.0400925	-0.304863	0	5
ZNF812	8h/0h	-0.244911	0.0561366	-0.0561366	0.516074	-2.82219	-0.209537	-0.264878	-0.0742026	-0.454402	-0.221534	0	5
UHRF1BP1	8h/0h	0.214942	0.0560339	0.0560339	0.516315	-2.82413	0.340367	0.157248	0.0191162	0.164708	0.393272	5	0
LOC100505841	8h/0h	0.319441	0.0559084	0.0559084	0.516556	-2.82651	0.0266078	0.664602	0.0509979	0.343856	0.511139	5	0
RNU5F-4P	8h/0h	0.198966	0.055804	0.055804	0.516796	-2.82849	-0.0614852	0.0995604	0.448565	0.336799	0.171391	4	1
HMGN2P11	8h/0h	0.184849	0.0557951	0.0557951	0.516844	-2.82866	0.397578	0.190067	-0.0140501	0.191327	0.159323	4	1
NT5C2	8h/0h	0.341719	0.0556917	0.0556917	0.517037	-2.83062	0.17532	0.669805	0.0990853	0.0916724	0.672709	5	0
MRPS23	8h/0h	0.197568	0.0556277	0.0556277	0.517181	-2.83184	0.189789	0.22839	0.340612	-0.0365145	0.265566	4	1
ATP6V1E1	8h/0h	0.280326	0.0555232	0.0555232	0.517421	-2.83383	0.269932	0.519463	0.0298313	0.0607778	0.521629	5	0
VANGL1	8h/0h	0.239107	0.0552208	0.0552208	0.517996	-2.83961	0.17848	0.352894	0.0818385	-0.019257	0.601582	4	1
MIR616	8h/0h	-0.449024	0.0551105	-0.0551105	0.518236	-2.84173	-0.0319417	-0.544713	-0.841834	-0.0172149	-0.809416	0	5
PFDN1	8h/0h	0.21932	0.0550656	0.0550656	0.518427	-2.84259	0.0142037	0.322184	0.242701	0.0880608	0.42945	5	0
ADRM1	8h/0h	0.134567	0.055065	0.055065	0.518475	-2.8426	0.0347497	0.190343	0.0986805	0.114841	0.234219	5	0
MIR1278	8h/0h	-0.201599	0.0550213	-0.0550213	0.51857	-2.84344	-0.148754	-0.234772	-0.174694	-0.147521	-0.302255	0	5
NDUFS5	8h/0h	0.216249	0.0550006	0.0550006	0.518618	-2.84384	0.0695521	0.145336	0.268228	0.0633089	0.534823	5	0
SHC4	8h/0h	-0.404236	0.0549942	-0.0549942	0.518666	-2.84396	-0.402537	-0.798742	-0.287349	-0.558406	0.0258552	1	4
LRP5	8h/0h	-0.132107	0.0548497	-0.0548497	0.518953	-2.84675	-0.179561	-0.204642	-0.0829529	-0.106511	-0.0868701	0	5
TACO1	8h/0h	0.226291	0.0548397	0.0548397	0.519	-2.84694	0.280366	0.295681	0.0251017	0.0320315	0.498275	5	0
TOMM22	8h/0h	0.177579	0.0548348	0.0548348	0.519048	-2.84703	0.0713034	0.288242	0.128767	0.0113635	0.388218	5	0
ULBP3	8h/0h	0.277038	0.0545371	0.0545371	0.520048	-2.85279	0.181688	0.720443	0.222179	0.166648	0.0942336	5	0
KIAA1598	8h/0h	0.198303	0.05435	0.05435	0.52057	-2.85643	-0.0318584	0.297667	0.101783	0.267147	0.356778	4	1
DKK4	8h/0h	0.201585	0.0543339	0.0543339	0.520665	-2.85674	0.198363	0.332822	-0.0835638	0.232741	0.327561	4	1
FAM13A	8h/0h	-0.162475	0.0542316	-0.0542316	0.520807	-2.85873	-0.101306	-0.215056	-0.149454	-0.0941008	-0.25246	0	5
GRSF1	8h/0h	0.163095	0.0541056	0.0541056	0.521044	-2.86119	0.0300894	0.26846	0.130473	0.0565879	0.329862	5	0
EPHA2	8h/0h	-0.260883	0.0540287	-0.0540287	0.521138	-2.8627	-0.466929	-0.432592	-0.185599	0.025469	-0.244765	1	4
LDLRAD3	8h/0h	0.127419	0.0539473	0.0539473	0.521469	-2.86429	0.214276	0.137417	0.105398	0.0400029	0.140001	5	0
RNF39	8h/0h	-0.316562	0.0539228	-0.0539228	0.521564	-2.86477	-0.439001	-0.647963	-0.41039	0.174262	-0.259719	1	4
TPD52L2	8h/0h	0.167388	0.0538475	0.0538475	0.522036	-2.86625	0.0765522	0.37495	-0.019973	0.124185	0.281228	4	1
UTP15	8h/0h	0.356554	0.0537002	0.0537002	0.522319	-2.86914	0.310393	0.605322	0.0275175	0.0622741	0.777262	5	0
RRP15	8h/0h	0.191823	0.05363	0.05363	0.522366	-2.87053	0.282614	0.412669	-0.0783935	0.0919616	0.250267	4	1
MALAT1	8h/0h	-0.187274	0.0535114	-0.0535114	0.522695	-2.87286	-0.165496	-0.105864	-0.220806	-0.0881703	-0.356033	0	5
ZBTB43	8h/0h	0.240604	0.0533429	0.0533429	0.523212	-2.8762	0.26822	0.209824	0.0562837	0.201896	0.466796	5	0
TMPRSS2	8h/0h	0.153339	0.0531784	0.0531784	0.523494	-2.87946	0.1285	0.242166	0.0621806	0.0136373	0.32021	5	0
UBR1	8h/0h	-0.240137	0.0531737	-0.0531737	0.523541	-2.87955	-0.513357	-0.113655	-0.175956	-0.274447	-0.123272	0	5
PNO1	8h/0h	0.185174	0.0531154	0.0531154	0.523587	-2.88071	0.144754	0.249591	0.165342	-0.0328229	0.399006	4	1
AFF2-IT1	8h/0h	-0.170502	0.053097	-0.053097	0.523681	-2.88108	-0.119017	-0.280452	-0.27831	0.0380518	-0.212782	1	4
BTF3P10	8h/0h	0.268801	0.0529986	0.0529986	0.524009	-2.88304	-0.0769512	0.419907	0.332623	0.190355	0.47807	4	1
EHBP1	8h/0h	-0.134547	0.0529465	-0.0529465	0.524056	-2.88407	-0.161101	-0.138003	-0.0645851	-0.131929	-0.177117	0	5
MIR592	8h/0h	0.164214	0.0529229	0.0529229	0.524149	-2.88454	0.179635	0.0624047	0.259015	0.231666	0.0883515	5	0
OR5AP2	8h/0h	0.184771	0.052881	0.052881	0.52429	-2.88538	0.312101	0.117414	0.301269	0.162121	0.0309519	5	0
EIF4G3	8h/0h	-0.209772	0.0525321	-0.0525321	0.524897	-2.89237	-0.394014	-0.235411	-0.109961	-0.344308	0.0348347	1	4
TBC1D8B	8h/0h	-0.274248	0.0524951	-0.0524951	0.524944	-2.89311	-0.388047	-0.112414	-0.257232	-0.499875	-0.11367	0	5
IGHD3-16	8h/0h	-0.320343	0.0524452	-0.0524452	0.52499	-2.89412	0.091287	-0.675479	-0.463743	-0.421241	-0.13254	1	4
MED31	8h/0h	0.246984	0.0521756	0.0521756	0.525549	-2.89955	0.238086	0.275066	-0.0403609	0.16409	0.598038	4	1
PLEKHA5	8h/0h	-0.211049	0.0518604	-0.0518604	0.52634	-2.90595	-0.586835	-0.129641	-0.130677	-0.153512	-0.0545828	0	5
PLK1S1	8h/0h	-0.146344	0.0517318	-0.0517318	0.526664	-2.90856	-0.262139	-0.0546068	-0.181454	-0.103827	-0.129691	0	5
FUT11	8h/0h	-0.139571	0.0516873	-0.0516873	0.526711	-2.90947	-0.0730436	-0.310051	-0.0619326	-0.0690985	-0.183729	0	5
SDPR	8h/0h	-0.338156	0.0512609	-0.0512609	0.527913	-2.91821	-0.292117	-0.386302	-0.0270936	-0.949037	-0.0362295	0	5
SPAG6	8h/0h	0.281196	0.0505653	0.0505653	0.529156	-2.9326	0.0402774	0.746936	0.13985	0.0995879	0.379329	5	0
CEP85L	8h/0h	-0.142367	0.050547	-0.050547	0.529202	-2.93298	-0.176082	-0.134701	-0.234349	-0.169953	0.00325079	1	4
SRD5A3	8h/0h	0.296906	0.0500149	0.0500149	0.530394	-2.94413	-0.109478	0.254317	0.41576	0.11304	0.810893	4	1
DDX26B	8h/0h	-0.153391	0.0498965	-0.0498965	0.530668	-2.94662	-0.180808	-0.127804	-0.0372254	-0.138778	-0.282338	0	5
WFDC10B	8h/0h	-0.177454	0.0498878	-0.0498878	0.530714	-2.9468	-0.123	-0.260859	-0.071819	-0.379507	-0.0520842	0	5
PEX12	8h/0h	0.259967	0.0498568	0.0498568	0.530851	-2.94746	0.292084	0.427999	0.140488	-0.0643118	0.503577	4	1
SRRD	8h/0h	0.206402	0.0498035	0.0498035	0.531033	-2.94858	0.119774	0.362611	0.166271	-0.0496623	0.433014	4	1
MRPL35	8h/0h	0.230963	0.0496621	0.0496621	0.531443	-2.95157	0.285755	0.395838	-0.020325	0.0834297	0.410117	4	1
RNA5SP186	8h/0h	-0.245759	0.0496062	-0.0496062	0.531534	-2.95276	-0.14924	-0.385011	-0.249474	-0.233203	-0.211868	0	5
LOC284578	8h/0h	0.351869	0.0495638	0.0495638	0.531716	-2.95366	0.114504	0.249479	0.354622	0.591821	0.448921	5	0
GRAMD2	8h/0h	-0.183553	0.0494093	-0.0494093	0.532126	-2.95695	-0.227815	-0.0983929	0.00604236	-0.357032	-0.240568	1	4
NPR3	8h/0h	0.225192	0.0493872	0.0493872	0.532216	-2.95742	0.519204	0.263562	-0.0540766	0.214066	0.183205	4	1
ZNF236	8h/0h	-0.145702	0.0490979	-0.0490979	0.532851	-2.96359	-0.187932	-0.14361	-0.241983	-0.0775689	-0.077415	0	5
FAM69A	8h/0h	0.282132	0.0490905	0.0490905	0.532942	-2.96375	0.179772	0.445985	0.168379	0.0210799	0.595445	5	0
SNORA14B	8h/0h	-0.8827	0.0490597	-0.0490597	0.533078	-2.96441	-0.416672	-1.9073	-1.72582	-0.15096	-0.212745	0	5
YWHAZP3	8h/0h	0.200842	0.0489891	0.0489891	0.533168	-2.96593	-0.0088605	0.304043	0.190669	0.0400682	0.47829	4	1
UQCRB	8h/0h	0.308196	0.0488751	0.0488751	0.533394	-2.96838	0.337344	0.505071	0.0442577	0.0489768	0.605332	5	0
PLEKHG3	8h/0h	-0.127016	0.0488442	-0.0488442	0.533485	-2.96904	-0.0480391	-0.190524	-0.0898569	-0.120069	-0.186592	0	5
INSR	8h/0h	-0.188531	0.0487228	-0.0487228	0.533711	-2.97166	-0.413499	-0.295498	-0.116485	-0.203861	0.086689	1	4
PDE8B	8h/0h	-0.234685	0.0486892	-0.0486892	0.533801	-2.97238	-0.498187	-0.149899	-0.135716	-0.33483	-0.0547953	0	5
DNALI1	8h/0h	0.317983	0.0485964	0.0485964	0.534207	-2.97439	-0.00137424	0.814123	-0.00824256	0.127573	0.657838	3	2
MYL8P	8h/0h	0.217065	0.0483179	0.0483179	0.534837	-2.98043	0.0961329	0.387213	0.281007	-0.0591319	0.380102	4	1
VPS13D	8h/0h	-0.194081	0.0482598	-0.0482598	0.535017	-2.98169	-0.246124	-0.160785	-0.207868	-0.258357	-0.0972706	0	5
RNU6-60	8h/0h	-0.314289	0.048165	-0.048165	0.535241	-2.98376	-0.57123	-0.200501	-0.639428	-0.0784402	-0.0818442	0	5
SCARNA22	8h/0h	-0.169656	0.0479786	-0.0479786	0.535645	-2.98783	-0.129111	-0.114777	-0.225722	-0.140599	-0.238073	0	5
DDHD1	8h/0h	-0.186517	0.0479492	-0.0479492	0.535689	-2.98848	-0.254803	-0.218533	-0.289639	-0.0866927	-0.0829179	0	5
FAM102A	8h/0h	0.296955	0.0479211	0.0479211	0.535779	-2.98909	0.116237	0.550976	0.0162164	0.00319277	0.798153	5	0
ZNF684	8h/0h	0.173073	0.0478766	0.0478766	0.535958	-2.99007	0.243555	0.361571	0.0468385	-0.0162689	0.229669	4	1
RNA5SP74	8h/0h	-0.169333	0.047795	-0.047795	0.536316	-2.99186	-0.195936	-0.257094	-0.15237	-0.266001	0.024733	1	4
ODC1	8h/0h	0.440675	0.0476854	0.0476854	0.536629	-2.99427	0.515731	0.714852	-0.241609	0.301928	0.912475	4	1
ZSCAN4	8h/0h	-0.15094	0.0476752	-0.0476752	0.536673	-2.9945	-0.321967	-0.0576387	-0.0135005	-0.232214	-0.129381	0	5
TOMM22P5	8h/0h	0.179841	0.047564	0.047564	0.536852	-2.99695	0.115234	0.275863	0.109777	0.119986	0.278344	5	0
MIR101-1	8h/0h	0.152275	0.047538	0.047538	0.536941	-2.99752	0.137213	0.30541	0.041426	0.0346703	0.242657	5	0
EIF5A	8h/0h	0.157901	0.0475379	0.0475379	0.536985	-2.99752	0.108367	0.090141	0.201372	0.066942	0.322684	5	0
TFRC	8h/0h	0.401317	0.0475222	0.0475222	0.53703	-2.99787	1.0697	0.322747	-0.0990178	0.45431	0.258848	4	1
RNY3P10	8h/0h	0.133801	0.0474083	0.0474083	0.537119	-3.00039	0.210343	0.0846847	0.157735	0.0750915	0.141152	5	0
ELL2	8h/0h	-0.217606	0.0472687	-0.0472687	0.53752	-3.00349	-0.40071	-0.167308	-0.251258	-0.10155	-0.167202	0	5
NUDT19	8h/0h	0.272507	0.0471718	0.0471718	0.538009	-3.00564	0.176358	0.530261	0.126755	-0.00811352	0.537276	4	1
TRPC1	8h/0h	-0.224915	0.0470711	-0.0470711	0.538319	-3.00788	-0.380104	-0.126693	-0.253853	-0.111656	-0.252267	0	5
SDR42E1	8h/0h	0.245806	0.0469344	0.0469344	0.538806	-3.01093	-0.0211593	0.357178	0.146013	0.155852	0.591149	4	1
FAN1	8h/0h	-0.13431	0.0466781	-0.0466781	0.539425	-3.01668	-0.134601	-0.113315	-0.184906	-0.180626	-0.0580996	0	5
C10orf107	8h/0h	0.535377	0.0465856	0.0465856	0.539646	-3.01876	0.0197866	1.54924	-0.0244172	0.147232	0.985048	4	1
SNX2	8h/0h	0.232536	0.0465017	0.0465017	0.540175	-3.02065	-0.0821418	0.352451	0.262339	0.095574	0.534455	4	1
THBS3	8h/0h	-0.186206	0.0463949	-0.0463949	0.540438	-3.02306	-0.026796	-0.252161	-0.151447	-0.0424889	-0.458137	0	5
RNA5SP330	8h/0h	-0.204077	0.046312	-0.046312	0.540746	-3.02494	-0.38211	-0.262251	0.121732	-0.398682	-0.0990741	1	4
TPM4	8h/0h	0.116095	0.0463009	0.0463009	0.540834	-3.02519	0.0956115	0.169583	0.0821851	0.0791734	0.153919	5	0
C8orf47	8h/0h	-0.265008	0.0462613	-0.0462613	0.541009	-3.02608	-0.402482	-0.362925	-0.0435009	-0.36275	-0.153384	0	5
RNU4-1	8h/0h	-0.206089	0.0462599	-0.0462599	0.541053	-3.02612	0.0275052	-0.337027	-0.446651	-0.210293	-0.0639807	1	4
ATP6V0D2	8h/0h	0.220789	0.0462572	0.0462572	0.541097	-3.02618	0.265434	0.574014	0.0218535	0.176176	0.0664687	5	0
PPP2R1A	8h/0h	0.172989	0.046188	0.046188	0.54136	-3.02775	0.149286	0.276105	0.0999978	0.0244427	0.315114	5	0
RNA5SP96	8h/0h	-0.193545	0.0461427	-0.0461427	0.541447	-3.02877	-0.0264664	-0.219054	-0.115151	-0.342876	-0.264178	0	5
CYP24A1	8h/0h	-0.351766	0.0460202	-0.0460202	0.541885	-3.03156	-0.744789	-0.334341	-0.13275	-0.491402	-0.0555495	0	5
ABLIM3	8h/0h	0.198405	0.0460167	0.0460167	0.541928	-3.03164	0.0821391	0.461199	0.0837866	-0.0281441	0.393046	4	1
CHL1	8h/0h	-0.362758	0.0459826	-0.0459826	0.542016	-3.03242	-0.958017	-0.255462	-0.216033	-0.371759	-0.0125178	0	5
HMGN1	8h/0h	-0.140812	0.0459605	-0.0459605	0.542103	-3.03292	-0.285642	-0.10474	-0.15112	0.0141594	-0.176718	1	4
RNU6V	8h/0h	-0.289879	0.0458689	-0.0458689	0.54219	-3.03501	-0.635304	-0.424636	-0.38763	-0.147223	0.145396	1	4
CAPSL	8h/0h	0.172633	0.0457903	0.0457903	0.542321	-3.03681	0.116508	0.375501	-0.0800365	0.181689	0.269505	4	1
DAPP1	8h/0h	0.286545	0.0456571	0.0456571	0.542583	-3.03986	-0.143569	0.482562	0.170169	0.46627	0.457292	4	1
SLCO4C1	8h/0h	-0.417302	0.0455072	-0.0455072	0.543192	-3.04331	-0.902049	-0.820138	0.105354	-0.21884	-0.250837	1	4
DUSP4	8h/0h	-0.263408	0.0454505	-0.0454505	0.543366	-3.04462	-0.666107	-0.28694	-0.369678	-0.152529	0.158215	1	4
FRYL	8h/0h	-0.259821	0.0454092	-0.0454092	0.543496	-3.04557	-0.550653	-0.146426	-0.221179	-0.201255	-0.179593	0	5
SLC18B1	8h/0h	0.255725	0.0453913	0.0453913	0.54354	-3.04598	0.163638	0.377513	0.211924	0.18723	0.338321	5	0
RHOB	8h/0h	-0.329713	0.0452994	-0.0452994	0.5438	-3.0481	-0.815605	-0.529474	-0.122689	0.0549222	-0.23572	1	4
RNU6-30P	8h/0h	-0.335807	0.0452726	-0.0452726	0.543973	-3.04872	-0.406005	-0.460897	-0.700868	-0.182651	0.0713884	1	4
KRT5	8h/0h	0.178981	0.0451548	0.0451548	0.54419	-3.05145	-0.0683308	0.412516	0.168665	0.305627	0.0764302	4	1
VASN	8h/0h	0.1437	0.0450848	0.0450848	0.544406	-3.05308	0.106198	0.165807	0.0380448	0.163888	0.244563	5	0
ERRFI1	8h/0h	-0.650056	0.0447337	-0.0447337	0.545657	-3.06126	-1.57637	-1.32298	-0.178793	0.334765	-0.506902	1	4
APOOP5	8h/0h	0.220341	0.0445914	0.0445914	0.545915	-3.0646	0.375347	-0.124806	0.367188	0.0591138	0.424861	4	1
LOC90834	8h/0h	-0.158683	0.0445618	-0.0445618	0.546173	-3.06529	-0.225857	-0.0968176	-0.118832	-0.175815	-0.176095	0	5
PRKCE	8h/0h	-0.121407	0.0445184	-0.0445184	0.546216	-3.06631	-0.0847331	-0.199432	-0.143811	-0.0788251	-0.100236	0	5
NDUFA1	8h/0h	0.219775	0.0445013	0.0445013	0.546259	-3.06672	0.317551	0.129923	0.154969	-0.0090547	0.505484	4	1
IGF2BP2	8h/0h	-0.169371	0.0444751	-0.0444751	0.546345	-3.06733	-0.277706	-0.167355	-0.12513	-0.173659	-0.103005	0	5
EDEM3	8h/0h	-0.225927	0.0443902	-0.0443902	0.546602	-3.06933	-0.382111	-0.247629	-0.226453	-0.309137	0.0356955	1	4
CYC1	8h/0h	0.195804	0.0442361	0.0442361	0.546988	-3.07297	0.287734	0.158779	0.165968	-0.0195786	0.386119	4	1
C1QTNF9-AS1	8h/0h	0.267269	0.0441903	0.0441903	0.547073	-3.07405	0.558202	0.264729	-0.0259189	0.0946101	0.444725	4	1
TNFSF10	8h/0h	0.527883	0.0440947	0.0440947	0.54733	-3.07632	-0.585658	1.02242	0.549316	0.596711	1.05662	4	1
PIP	8h/0h	0.2205	0.0440264	0.0440264	0.547629	-3.07794	0.241395	0.307891	0.0186432	0.189593	0.344976	5	0
DNAJA1P5	8h/0h	0.155716	0.0439504	0.0439504	0.547885	-3.07975	0.202678	0.219454	-0.019371	0.272217	0.103603	4	1
SLC25A4	8h/0h	0.243557	0.0437179	0.0437179	0.548524	-3.0853	0.331434	0.169069	0.0406532	0.112628	0.564002	5	0
RNF6	8h/0h	0.188646	0.0436711	0.0436711	0.548566	-3.08641	-0.0441259	0.455492	0.127653	0.0662212	0.337992	4	1
NUPR1	8h/0h	0.330039	0.0436398	0.0436398	0.548864	-3.08717	0.0386295	0.490437	0.407881	0.585759	0.127491	5	0
MCC	8h/0h	-0.143589	0.0435388	-0.0435388	0.549034	-3.08959	-0.132329	-0.189629	-0.176273	-0.099027	-0.120689	0	5
ERN1	8h/0h	-0.126881	0.0434679	-0.0434679	0.549076	-3.09129	-0.0887863	-0.199267	-0.101543	-0.138098	-0.106711	0	5
ARMC3	8h/0h	0.241776	0.0433844	0.0433844	0.549373	-3.0933	0.0252717	0.618731	0.0976693	0.0300402	0.437166	5	0
ABHD4	8h/0h	0.257159	0.0433789	0.0433789	0.549416	-3.09343	0.199937	0.480178	0.217349	0.0537663	0.334562	5	0
MT1IP	8h/0h	0.148334	0.0432341	0.0432341	0.549797	-3.09693	0.26352	0.185426	0.103693	0.0749888	0.114041	5	0
OR8K1	8h/0h	0.13678	0.0431828	0.0431828	0.549924	-3.09817	0.0864741	0.260435	0.135012	0.211234	-0.00925748	4	1
AK4P3	8h/0h	0.190992	0.0431374	0.0431374	0.55005	-3.09927	0.37836	0.260057	0.0178819	0.0303895	0.268271	5	0
RNU1-21P	8h/0h	-0.164454	0.0430784	-0.0430784	0.55022	-3.1007	-0.0534924	-0.140445	-0.344728	0.000558533	-0.284164	1	4
RBM10	8h/0h	-0.128499	0.0430228	-0.0430228	0.550388	-3.10205	-0.123402	-0.112718	-0.137404	-0.202593	-0.0663758	0	5
KNTC1	8h/0h	-0.164984	0.0430148	-0.0430148	0.550431	-3.10224	-0.132642	-0.304657	-0.228775	-0.0385319	-0.120316	0	5
NSUN2	8h/0h	0.161765	0.0428763	0.0428763	0.550684	-3.10561	0.0522833	0.231916	0.0840333	0.0639996	0.376592	5	0
MRPL22	8h/0h	0.1327	0.0428243	0.0428243	0.55081	-3.10688	0.176402	0.169235	0.0846873	0.0646883	0.168489	5	0
VPS26A	8h/0h	0.217104	0.0424537	0.0424537	0.551946	-3.11596	0.03767	0.404329	0.103881	0.107459	0.432181	5	0
UBR2	8h/0h	-0.125007	0.0424092	-0.0424092	0.552114	-3.11706	-0.243954	-0.0281172	-0.15642	-0.09136	-0.105182	0	5
SNORA71D	8h/0h	-0.22654	0.0422906	-0.0422906	0.552491	-3.11998	-0.143149	-0.470463	-0.406598	-0.0183538	-0.0941383	0	5
YKT6	8h/0h	0.141117	0.0421991	0.0421991	0.552658	-3.12224	0.128251	0.0908563	0.15069	0.0365798	0.299206	5	0
FAM76A	8h/0h	0.172606	0.0419985	0.0419985	0.55316	-3.12722	0.101271	0.330295	-0.0117136	0.229012	0.214167	4	1
USP9Y	8h/0h	-0.205192	0.0419005	-0.0419005	0.553493	-3.12965	-0.534995	-0.164023	-0.17165	-0.210198	0.0549043	1	4
ZMYM3	8h/0h	-0.16469	0.0418591	-0.0418591	0.55366	-3.13069	-0.276362	-0.283936	-0.00324115	-0.14671	-0.113201	0	5
CARD16	8h/0h	0.181318	0.0417911	0.0417911	0.553702	-3.13238	0.141034	0.144552	0.117452	0.22917	0.27438	5	0
GOLGA6L5	8h/0h	-0.262673	0.0417576	-0.0417576	0.553827	-3.13322	0.0480657	-0.356658	-0.247414	-0.0879383	-0.66942	1	4
TGFA	8h/0h	0.17738	0.0416333	0.0416333	0.554201	-3.13633	0.193746	0.146051	0.128718	0.00711404	0.411269	5	0
LPP	8h/0h	-0.149166	0.0415706	-0.0415706	0.554367	-3.1379	-0.195135	-0.109302	-0.193913	-0.16522	-0.0822603	0	5
FAR1	8h/0h	0.190173	0.041488	0.041488	0.554492	-3.13998	0.259287	0.316098	-0.0655676	0.171501	0.269547	4	1
QRSL1	8h/0h	0.280364	0.0411817	0.0411817	0.555238	-3.14771	0.184134	0.519869	0.0883928	0.00710051	0.602326	5	0
RNA5SP336	8h/0h	-0.196279	0.0411454	-0.0411454	0.555404	-3.14863	-0.387379	-0.224531	-0.202682	-0.213968	0.0471645	1	4
FUBP3	8h/0h	0.138091	0.0409649	0.0409649	0.556148	-3.15321	0.0506639	0.2793	0.116429	0.0538552	0.190205	5	0
USP54	8h/0h	-0.207224	0.0409376	-0.0409376	0.556312	-3.15391	-0.538401	-0.266969	-0.164267	0.0240784	-0.0905612	1	4
FTSJ1	8h/0h	0.162126	0.0409098	0.0409098	0.556395	-3.15461	-0.0894322	0.260466	0.19028	0.199904	0.249411	4	1
ULBP1	8h/0h	0.157523	0.0408729	0.0408729	0.55656	-3.15556	0.140461	0.404226	0.0388642	0.056232	0.147832	5	0
SLC16A7	8h/0h	-0.314518	0.0408455	-0.0408455	0.556642	-3.15626	-0.301348	-0.520493	-0.10787	-0.499812	-0.143065	0	5
RNA5SP464	8h/0h	-0.171426	0.0408266	-0.0408266	0.556806	-3.15674	-0.0208547	-0.301042	-0.304747	-0.0456643	-0.184821	0	5
MRS2	8h/0h	0.275672	0.0407363	0.0407363	0.556971	-3.15905	0.340431	0.362347	0.0519663	0.0563725	0.567242	5	0
PDSS1	8h/0h	0.243293	0.0406434	0.0406434	0.557094	-3.16143	0.589387	0.367007	-0.0398368	0.0826664	0.217243	4	1
GOT1	8h/0h	0.446314	0.0404144	0.0404144	0.557996	-3.16732	1.13698	0.489572	0.162655	-0.230525	0.672883	4	1
TRANK1	8h/0h	0.444036	0.0403371	0.0403371	0.558201	-3.16931	-0.304938	0.746947	0.424119	0.778881	0.57517	4	1
TANC1	8h/0h	-0.135008	0.0402557	-0.0402557	0.558323	-3.17141	-0.173215	-0.197913	-0.161395	-0.106168	-0.0363456	0	5
TRIM6	8h/0h	0.1717	0.0402502	0.0402502	0.558364	-3.17156	0.005061	0.350127	0.22631	0.139715	0.137284	5	0
OPA1	8h/0h	0.236675	0.0400569	0.0400569	0.558895	-3.17657	0.354135	0.311881	-0.0561864	0.192713	0.380834	4	1
NDUFA4	8h/0h	0.224663	0.0400522	0.0400522	0.558936	-3.1767	0.29667	0.248928	0.0636415	0.0254038	0.488671	5	0
PSMB7	8h/0h	0.235823	0.0400243	0.0400243	0.559017	-3.17742	0.0968232	0.365411	0.134779	0.0199567	0.562144	5	0
RNY5P8	8h/0h	-0.151634	0.0400158	-0.0400158	0.55914	-3.17764	-0.114364	-0.158817	-0.0799118	-0.342095	-0.0629809	0	5
MTRF1	8h/0h	-0.167814	0.0398304	-0.0398304	0.559993	-3.18248	-0.249529	-0.0411014	-0.0880421	-0.153283	-0.307115	0	5
HNRNPR	8h/0h	0.254196	0.0398108	0.0398108	0.560075	-3.18299	0.11592	0.31662	0.141793	0.00213289	0.694513	5	0
MAP3K19	8h/0h	0.33555	0.0396223	0.0396223	0.560763	-3.18794	0.0263181	0.84831	0.0647272	-0.0214485	0.759845	4	1
MED12	8h/0h	-0.18483	0.0395405	-0.0395405	0.561329	-3.19009	-0.367205	-0.23858	-0.0464849	-0.179306	-0.0925764	0	5
PI4K2A	8h/0h	0.25536	0.0395161	0.0395161	0.56149	-3.19073	0.362054	0.471798	-0.0421672	-0.0247735	0.50989	3	2
HRASLS2	8h/0h	0.552422	0.0394292	0.0394292	0.561651	-3.19302	0.372007	0.617403	0.246849	0.399248	1.1266	5	0
DUSP12	8h/0h	0.251614	0.0393478	0.0393478	0.561812	-3.19517	0.0837968	0.44697	0.0981605	0.0741679	0.554977	5	0
CIRH1A	8h/0h	0.216681	0.0393217	0.0393217	0.561933	-3.19586	0.287987	0.188135	0.0902875	-0.0344382	0.551431	4	1
PABPC1L	8h/0h	-0.166549	0.0393086	-0.0393086	0.561973	-3.19621	-0.00289572	-0.324421	-0.0785403	-0.0498162	-0.377073	0	5
DOLK	8h/0h	0.156168	0.0392693	0.0392693	0.562053	-3.19725	0.0219474	0.266815	0.124707	0.119003	0.248367	5	0
PLXNA3	8h/0h	-0.137576	0.0391395	-0.0391395	0.562335	-3.2007	-0.0465717	-0.194226	-0.172788	-0.114896	-0.159399	0	5
LPIN1	8h/0h	0.214713	0.0391037	0.0391037	0.562576	-3.20165	0.658995	0.175661	0.0836727	0.0147063	0.140533	5	0
TMEM60	8h/0h	0.197434	0.0389778	0.0389778	0.563057	-3.20501	0.00530923	0.336956	0.301958	-0.0623533	0.405299	4	1
CHCHD2P6	8h/0h	0.124482	0.0388743	0.0388743	0.563377	-3.20777	0.102887	0.0601161	0.17219	0.0486098	0.238608	5	0
SNRNP70	8h/0h	-0.123243	0.0388595	-0.0388595	0.563457	-3.20817	-0.15385	-0.17214	-0.186153	-0.0227342	-0.0813362	0	5
HIGD1A	8h/0h	0.222069	0.038829	0.038829	0.563537	-3.20898	0.174377	0.179155	0.113137	0.126159	0.517516	5	0
ATP6V1F	8h/0h	0.157773	0.0388266	0.0388266	0.563577	-3.20905	0.221399	0.117231	0.105228	0.0207486	0.32426	5	0
DPM2	8h/0h	0.172044	0.0388006	0.0388006	0.563737	-3.20975	0.184557	0.295308	0.122765	0.00561523	0.251972	5	0
SEC24D	8h/0h	-0.17641	0.0387538	-0.0387538	0.564096	-3.211	-0.367685	-0.0675883	-0.18887	-0.251448	-0.00646	0	5
TMEM69	8h/0h	0.226008	0.0387246	0.0387246	0.564215	-3.21179	0.264423	0.187081	0.243236	-0.0818792	0.517178	4	1
ADAR	8h/0h	0.241893	0.0386937	0.0386937	0.564255	-3.21262	-0.170655	0.40346	0.136919	0.307647	0.532095	4	1
EBNA1BP2	8h/0h	0.130739	0.0386927	0.0386927	0.564295	-3.21264	0.0912741	0.151839	0.120617	0.0574088	0.232557	5	0
SPIN4-AS1	8h/0h	-0.210841	0.0386637	-0.0386637	0.564414	-3.21342	-0.347574	-0.321609	-0.25321	-0.0577361	-0.0740786	0	5
SIX5	8h/0h	-0.149903	0.0386031	-0.0386031	0.564534	-3.21505	-0.28183	-0.203046	-0.068418	0.000863679	-0.197087	1	4
SNORD10	8h/0h	-0.162667	0.0385837	-0.0385837	0.564613	-3.21558	-0.346999	-0.00599828	-0.166505	-0.215077	-0.0787573	0	5
PSMD12	8h/0h	0.283427	0.0385694	0.0385694	0.564693	-3.21596	0.168863	0.499034	0.0410876	0.115626	0.592522	5	0
PSMD11	8h/0h	0.246039	0.0384977	0.0384977	0.564891	-3.2179	0.049855	0.408349	0.161205	0.102	0.508788	5	0
TTC26	8h/0h	0.322646	0.0384916	0.0384916	0.564931	-3.21806	0.104763	0.730177	0.0436672	-0.0602359	0.79486	4	1
MIR4499	8h/0h	-0.136708	0.0383472	-0.0383472	0.565328	-3.22197	-0.00879038	-0.198745	-0.130906	-0.0903184	-0.25478	0	5
GRHL2	8h/0h	-0.184248	0.0381253	-0.0381253	0.566001	-3.22801	-0.455369	0.0397479	-0.199178	-0.189361	-0.11708	1	4
TPPP3	8h/0h	0.308618	0.0381127	0.0381127	0.56608	-3.22835	-0.089387	0.775355	0.269645	0.137181	0.450298	4	1
EFNA4	8h/0h	0.147416	0.0381074	0.0381074	0.56612	-3.22849	0.207826	0.13657	0.0874566	0.033147	0.272079	5	0
ARHGAP26	8h/0h	-0.201045	0.0380326	-0.0380326	0.566436	-3.23054	-0.523299	-0.280497	-0.0554862	-0.0472212	-0.0987209	0	5
SNORD123	8h/0h	-0.260343	0.0380129	-0.0380129	0.566593	-3.23107	-0.343888	-0.464372	-0.369602	-0.266386	0.142532	1	4
LOC100379224	8h/0h	-0.21654	0.0379706	-0.0379706	0.56679	-3.23223	-0.317808	-0.470952	-0.0319966	0.0409063	-0.302852	1	4
DENND4A	8h/0h	-0.194075	0.037962	-0.037962	0.56683	-3.23247	-0.521913	-0.145607	-0.125913	-0.140565	-0.0363783	0	5
BBS12	8h/0h	0.200814	0.0379278	0.0379278	0.566948	-3.2334	0.110576	0.208038	0.17894	0.129918	0.376599	5	0
RABEP1	8h/0h	0.216066	0.0378689	0.0378689	0.567066	-3.23502	0.265804	0.337465	0.107703	-0.014625	0.383985	4	1
WDR27	8h/0h	-0.159308	0.0377876	-0.0377876	0.567538	-3.23726	0.0508667	-0.290218	-0.139724	-0.122955	-0.29451	1	4
PHTF1	8h/0h	0.176431	0.0375689	0.0375689	0.56793	-3.24329	0.0437663	0.318654	0.0636355	0.0104392	0.445661	5	0
APOBEC3D	8h/0h	0.200149	0.0375033	0.0375033	0.568126	-3.2451	0.210002	0.28534	0.194696	0.042463	0.268246	5	0
SET	8h/0h	0.145222	0.0374214	0.0374214	0.568439	-3.24737	0.0397615	0.26284	0.133433	0.0539111	0.236162	5	0
RRAD	8h/0h	0.201134	0.0372694	0.0372694	0.568947	-3.2516	0.0191903	0.264148	0.138627	0.354415	0.229289	5	0
DIAPH1	8h/0h	0.172236	0.0371993	0.0371993	0.569142	-3.25356	0.225241	0.166072	0.0334989	0.00231673	0.43405	5	0
HIGD2A	8h/0h	0.292592	0.0371885	0.0371885	0.56922	-3.25386	0.0407489	0.276512	0.29608	0.0347414	0.814876	5	0
MLF1	8h/0h	0.253229	0.0371705	0.0371705	0.569298	-3.25436	0.0173625	0.340149	0.0639032	0.0768815	0.767849	5	0
ADAM28	8h/0h	-0.225448	0.0371391	-0.0371391	0.569415	-3.25524	-0.224109	-0.192602	-0.453107	0.0338188	-0.291242	1	4
APEX1	8h/0h	0.225068	0.0371146	0.0371146	0.569493	-3.25593	0.10813	0.138552	0.288072	0.0986607	0.491927	5	0
SEMA3F	8h/0h	-0.158846	0.0370643	-0.0370643	0.56961	-3.25733	-0.236568	-0.149269	-0.154451	-0.244505	-0.00943718	0	5
LGALS9B	8h/0h	0.210196	0.0370397	0.0370397	0.569688	-3.25802	0.222027	0.180225	0.054946	0.337611	0.256171	5	0
S100A7A	8h/0h	0.18213	0.0370204	0.0370204	0.569766	-3.25856	-0.027675	0.314952	0.301631	0.306591	0.0151522	4	1
ZNF514	8h/0h	-0.118426	0.0369573	-0.0369573	0.570154	-3.26034	-0.128691	-0.0973665	-0.0772039	-0.129591	-0.159277	0	5
RNA5SP511	8h/0h	-0.255583	0.0367485	-0.0367485	0.57062	-3.26622	-0.148843	-0.127209	-0.111399	-0.602519	-0.287947	0	5
CXorf38	8h/0h	0.156106	0.0364965	0.0364965	0.571625	-3.27336	0.22758	0.201238	-0.0342046	0.12984	0.256076	4	1
CDR1	8h/0h	0.177563	0.0363811	0.0363811	0.572049	-3.27665	0.0284792	0.346464	0.0458151	0.263902	0.203154	5	0
ZNF337	8h/0h	-0.151329	0.0362784	-0.0362784	0.572319	-3.27958	-0.100253	-0.0699034	-0.246221	-0.146712	-0.193553	0	5
RNU6-23P	8h/0h	-0.312152	0.0362419	-0.0362419	0.572511	-3.28062	-0.492582	-0.543057	-0.582573	-0.102203	0.159657	1	4
CUL7	8h/0h	-0.139707	0.0362021	-0.0362021	0.572588	-3.28176	-0.105143	-0.147948	-0.103633	-0.129611	-0.212202	0	5
BCL6	8h/0h	-0.267223	0.0361067	-0.0361067	0.572857	-3.2845	-0.601622	-0.220004	0.0107753	-0.351352	-0.173913	1	4
RNF14	8h/0h	0.169348	0.0360969	0.0360969	0.572895	-3.28478	0.234258	0.269516	0.0367369	-0.0663735	0.372602	4	1
MT2A	8h/0h	0.188938	0.0360263	0.0360263	0.573202	-3.28681	0.333876	0.167191	0.0186283	0.127344	0.297651	5	0
SGTA	8h/0h	0.156642	0.0360152	0.0360152	0.573279	-3.28713	0.0327487	0.351621	0.0601362	0.0527363	0.285966	5	0
SNORA80B	8h/0h	-0.239757	0.0359829	-0.0359829	0.573432	-3.28806	0.0703339	-0.444867	-0.395741	-0.0612668	-0.367247	1	4
PCNT	8h/0h	-0.127541	0.03595	-0.03595	0.573585	-3.28901	-0.242928	-0.160089	-0.0549679	-0.0303417	-0.149379	0	5
STK33	8h/0h	0.197656	0.0359202	0.0359202	0.5737	-3.28987	-0.00718915	0.550322	0.0788194	0.165414	0.200913	4	1
TSPYL2	8h/0h	-0.145326	0.0358306	-0.0358306	0.574043	-3.29246	-0.185427	-0.217145	-0.209001	0.0568055	-0.171861	1	4
UBR4	8h/0h	-0.201926	0.0358221	-0.0358221	0.574082	-3.29271	-0.390787	-0.243846	-0.169934	-0.268482	0.0634197	1	4
IL20RA	8h/0h	-0.180209	0.0357203	-0.0357203	0.574272	-3.29566	-0.434775	-0.175071	0.0275294	-0.214346	-0.104385	1	4
PWP1	8h/0h	0.181553	0.0356754	0.0356754	0.574463	-3.29697	0.0396895	0.27479	0.164173	0.0858765	0.343236	5	0
PANX3	8h/0h	-0.137281	0.0356454	-0.0356454	0.574501	-3.29784	-0.101584	-0.16377	0.0105188	-0.248641	-0.182926	1	4
DGKH	8h/0h	-0.201738	0.035641	-0.035641	0.574539	-3.29797	-0.00849668	-0.160225	-0.436861	-0.273766	-0.129342	0	5
PPIL6	8h/0h	0.474247	0.0355747	0.0355747	0.574768	-3.2999	0.00651599	1.07858	0.00696852	0.092597	1.18658	5	0
IFT57	8h/0h	0.298477	0.0355632	0.0355632	0.574882	-3.30023	-0.00958885	0.736584	0.126781	-0.0113577	0.649968	3	2
FOXJ1	8h/0h	0.251677	0.0355591	0.0355591	0.57492	-3.30035	-0.0210665	0.17011	0.221769	0.347536	0.540038	4	1
C20orf187	8h/0h	0.174831	0.0355391	0.0355391	0.574996	-3.30094	0.115016	0.247813	0.400876	0.189069	-0.0786207	4	1
CAPN6	8h/0h	0.18298	0.0354973	0.0354973	0.57511	-3.30216	0.129672	0.113514	0.223394	0.0904404	0.357882	5	0
C6orf47	8h/0h	0.131329	0.0354561	0.0354561	0.575224	-3.30336	0.0915804	0.0423843	0.0758613	0.183026	0.263792	5	0
ZNF692	8h/0h	-0.180581	0.0354368	-0.0354368	0.575528	-3.30392	-0.0617471	-0.335378	0.0503807	-0.173284	-0.382878	1	4
PA2G4	8h/0h	0.211052	0.0354047	0.0354047	0.575906	-3.30487	0.19672	0.255673	0.124149	0.0285415	0.450177	5	0
USP14	8h/0h	0.214173	0.0353353	0.0353353	0.576285	-3.3069	0.145687	0.344677	0.000890247	0.153307	0.426302	5	0
SOX21-AS1	8h/0h	-0.368472	0.0353232	-0.0353232	0.576322	-3.30725	-0.547492	-0.485302	-0.127739	-0.167819	-0.514009	0	5
MSANTD2	8h/0h	-0.145827	0.0352938	-0.0352938	0.576473	-3.30812	0.0108135	-0.166415	-0.0970491	-0.188292	-0.288193	1	4
MIR5047	8h/0h	-0.525906	0.0352212	-0.0352212	0.576549	-3.31025	0.138987	-0.826604	-0.578167	0.0629985	-1.42674	2	3
RASA2-IT1	8h/0h	-0.200087	0.0351487	-0.0351487	0.576775	-3.31239	0.0113412	-0.433691	-0.220813	0.0307761	-0.388048	2	3
PRELID1	8h/0h	0.203535	0.0351164	0.0351164	0.576813	-3.31334	0.057669	0.196105	0.171748	0.0554199	0.536733	5	0
BCL11A	8h/0h	-0.169589	0.0350946	-0.0350946	0.576851	-3.31398	-0.360823	-0.179006	-0.042789	-0.0751509	-0.190176	0	5
MT1B	8h/0h	0.171887	0.0350656	0.0350656	0.577039	-3.31484	0.263498	0.164666	0.00304978	0.0866178	0.341604	5	0
HNRNPH1	8h/0h	-0.186632	0.0350614	-0.0350614	0.577077	-3.31496	-0.170817	-0.180181	-0.0733207	-0.0899375	-0.418903	0	5
OR4X1	8h/0h	-0.161957	0.0350154	-0.0350154	0.57734	-3.31633	0.042045	-0.177754	-0.0494474	-0.220093	-0.404536	1	4
MIR1284	8h/0h	-0.29922	0.0349274	-0.0349274	0.577679	-3.31893	-0.284615	-0.0569778	-0.201338	-0.286401	-0.666767	0	5
VWDE	8h/0h	-0.185159	0.0349081	-0.0349081	0.577754	-3.31951	-0.00733849	-0.179361	-0.310282	-0.108983	-0.319831	0	5
SNORA37	8h/0h	-0.159634	0.0348207	-0.0348207	0.578091	-3.3221	-0.313268	-0.1329	-0.224732	-0.143621	0.0163526	1	4
ZNF664	8h/0h	0.182384	0.0347681	0.0347681	0.578204	-3.32367	0.0901771	0.322473	0.134866	-0.000546864	0.364949	4	1
DBR1	8h/0h	0.158323	0.0347139	0.0347139	0.578466	-3.32529	0.16362	0.305191	0.0501134	-0.0360718	0.308762	4	1
PADI1	8h/0h	-0.444698	0.0344083	-0.0344083	0.57966	-3.33444	0.363003	-0.798674	-0.60746	-0.509832	-0.670528	1	4
CETN2	8h/0h	0.326178	0.0343692	0.0343692	0.579883	-3.33562	-0.0140559	0.689032	0.174005	-0.0346811	0.816591	3	2
WDR5	8h/0h	0.185258	0.0342878	0.0342878	0.580069	-3.33808	0.19443	0.23252	0.0813497	-0.0412419	0.459232	4	1
IL1RN	8h/0h	0.350049	0.0342753	0.0342753	0.580181	-3.33845	0.178413	0.207219	0.233615	0.533636	0.597364	5	0
OR2V2	8h/0h	0.207705	0.0342057	0.0342057	0.580403	-3.34056	0.417945	-0.0368512	-0.06138	0.410428	0.308384	3	2
LINC00052	8h/0h	0.242724	0.0341682	0.0341682	0.580441	-3.34169	0.243866	0.38192	0.368805	-0.0374421	0.256472	4	1
FAF2	8h/0h	0.217004	0.0341451	0.0341451	0.580515	-3.34239	-0.0024962	0.451955	0.0242708	0.0954861	0.515804	4	1
LINC00294	8h/0h	-0.311959	0.0341268	-0.0341268	0.580552	-3.34295	-0.206892	-0.162215	-0.198667	-0.560433	-0.431588	0	5
DDX50	8h/0h	-0.140846	0.0341187	-0.0341187	0.580589	-3.34319	-0.113116	-0.196796	-0.183478	-0.0542228	-0.156619	0	5
STK3	8h/0h	-0.144576	0.0340769	-0.0340769	0.580848	-3.34446	-0.202135	-0.0910935	-0.150085	-0.186782	-0.0927839	0	5
FTSJD2	8h/0h	0.255736	0.0339778	0.0339778	0.581107	-3.34748	-0.0958524	0.395561	0.131092	0.488164	0.359716	4	1
PIM1	8h/0h	-0.177906	0.0339371	-0.0339371	0.581218	-3.34872	-0.17387	-0.466549	-0.088061	0.0285883	-0.189638	1	4
TRIP4	8h/0h	0.246689	0.0338919	0.0338919	0.581366	-3.3501	0.0171191	0.471985	0.178704	0.0261965	0.539442	5	0
C17orf97	8h/0h	0.161907	0.033889	0.033889	0.58144	-3.35019	0.267958	0.196245	0.0495359	0.144373	0.151425	5	0
SWAP70	8h/0h	0.264413	0.0338413	0.0338413	0.581624	-3.35165	-0.124898	0.636386	0.17674	0.0604684	0.573367	4	1
TEX19	8h/0h	-0.237876	0.0336784	-0.0336784	0.582361	-3.35664	-0.35161	-0.137062	-0.157246	-0.0457425	-0.49772	0	5
RANP1	8h/0h	0.298286	0.0334788	0.0334788	0.583315	-3.36279	0.141499	0.419928	0.331605	-0.213867	0.812265	4	1
PPWD1	8h/0h	-0.15908	0.0334782	-0.0334782	0.583352	-3.36281	-0.268744	0.019533	-0.263528	-0.158861	-0.123798	1	4
LGALSL	8h/0h	0.183164	0.0334422	0.0334422	0.583462	-3.36392	-0.0580887	0.404025	0.114936	0.0510454	0.403902	4	1
SYF2	8h/0h	0.172104	0.033271	0.033271	0.584083	-3.36923	-0.0314205	0.340075	0.11899	0.0848923	0.347983	4	1
CFL1P3	8h/0h	0.189301	0.0331788	0.0331788	0.58452	-3.3721	0.177551	0.0906489	0.262572	0.0703535	0.345377	5	0
MIR4484	8h/0h	-0.117461	0.0331262	-0.0331262	0.584738	-3.37374	-0.135245	-0.00453364	-0.162656	-0.0995516	-0.185317	0	5
SMS	8h/0h	0.247414	0.0330718	0.0330718	0.584956	-3.37544	0.34461	0.289971	0.114668	-0.0488148	0.536637	4	1
RNA5SP465	8h/0h	-0.240908	0.033012	-0.033012	0.585211	-3.37732	-0.259921	-0.0584827	-0.070011	-0.290638	-0.525488	0	5
TRGV5	8h/0h	0.174588	0.0329892	0.0329892	0.585356	-3.37803	0.355538	0.0922803	0.35836	0.00486763	0.0618968	5	0
LSM12	8h/0h	0.2004	0.0329628	0.0329628	0.585428	-3.37886	0.182633	0.303861	-0.00357784	0.00314958	0.515937	4	1
RNA5SP459	8h/0h	-0.185457	0.0329353	-0.0329353	0.585501	-3.37972	-0.134444	-0.392936	0.0917904	-0.107627	-0.384065	1	4
SH3YL1	8h/0h	-0.171557	0.0329311	-0.0329311	0.585573	-3.37985	-0.184332	-0.076699	-0.30037	-0.155207	-0.141179	0	5
CRIPAK	8h/0h	-0.248975	0.0328645	-0.0328645	0.585754	-3.38195	0.248855	-0.361978	-0.229647	-0.345938	-0.55617	1	4
PSMA3	8h/0h	0.250237	0.0328098	0.0328098	0.585935	-3.38367	0.0405082	0.403998	0.0441248	0.148181	0.614371	5	0
TPI1P2	8h/0h	0.18592	0.0327645	0.0327645	0.586116	-3.38509	-0.0572661	0.264272	0.122846	0.201076	0.398672	4	1
SCGB2A1	8h/0h	0.456197	0.0327356	0.0327356	0.586369	-3.38601	0.0503513	0.814565	0.175794	-0.0384468	1.27872	4	1
SNORA70B	8h/0h	-0.269767	0.0326717	-0.0326717	0.586622	-3.38803	0.123847	-0.447395	-0.436322	-0.164421	-0.424543	1	4
AVL9	8h/0h	0.268329	0.0326464	0.0326464	0.586766	-3.38883	0.138845	0.440285	0.03445	0.0486558	0.679412	5	0
SKP1P1	8h/0h	0.274948	0.0325869	0.0325869	0.586946	-3.39072	0.18174	0.458231	0.0984925	-0.0488355	0.685112	4	1
HCG27	8h/0h	-0.209244	0.0325391	-0.0325391	0.58709	-3.39223	-0.119457	-0.337998	-0.0247164	-0.0644223	-0.499626	0	5
TIMM50	8h/0h	0.192439	0.0325114	0.0325114	0.587377	-3.39311	0.214605	0.188603	0.145517	-0.00141089	0.414881	4	1
BRAP	8h/0h	0.216425	0.032509	0.032509	0.587413	-3.39319	0.108274	0.48697	0.0479018	0.00778462	0.431196	5	0
CNOT10-AS1	8h/0h	0.232606	0.0324841	0.0324841	0.587449	-3.39398	0.140709	0.0586829	0.0843746	0.624792	0.25447	5	0
RBM26	8h/0h	-0.151479	0.032451	-0.032451	0.587593	-3.39504	-0.0500417	-0.124981	-0.147032	-0.240017	-0.195323	0	5
ARRDC3	8h/0h	-0.291582	0.0323833	-0.0323833	0.58788	-3.39719	-0.814261	-0.259861	-0.226446	0.0826334	-0.239978	1	4
MT1E	8h/0h	0.211325	0.0323747	0.0323747	0.587987	-3.39747	0.186828	0.207352	0.0754487	0.16296	0.424038	5	0
DCAF16	8h/0h	0.227158	0.0322109	0.0322109	0.58831	-3.40271	0.186115	0.449419	0.00657046	0.154914	0.338769	5	0
MIR33A	8h/0h	-0.358077	0.0321919	-0.0321919	0.588417	-3.40332	-0.212238	-0.778404	0.332331	-0.430552	-0.701522	1	4
MIR302F	8h/0h	0.12009	0.0321847	0.0321847	0.588453	-3.40355	-0.00487987	0.130116	0.131486	0.130649	0.213077	4	1
IGHV3-72	8h/0h	0.274436	0.0321793	0.0321793	0.588489	-3.40372	0.244753	0.0386576	0.611329	0.111412	0.36603	5	0
UBE2L6	8h/0h	0.312081	0.0321474	0.0321474	0.588703	-3.40475	-0.0105628	0.607374	0.269429	0.330684	0.363482	4	1
OR7A5	8h/0h	0.330226	0.0319554	0.0319554	0.589167	-3.41094	0.565844	0.153286	0.104266	0.156282	0.671451	5	0
TUBBP1	8h/0h	0.18623	0.031932	0.031932	0.589345	-3.41169	0.35473	0.222632	0.139475	-0.0219978	0.236313	4	1
RHOD	8h/0h	0.236523	0.0319143	0.0319143	0.589381	-3.41227	-0.0265472	0.465767	0.175083	0.0229902	0.545323	4	1
SNORD115-30	8h/0h	0.167073	0.0318838	0.0318838	0.589487	-3.41325	0.192952	0.0664668	-0.0110585	0.354428	0.232574	4	1
MIR3155B	8h/0h	0.162485	0.0317322	0.0317322	0.589985	-3.41818	0.231301	0.0410819	0.231051	0.281868	0.0271242	5	0
CAHM	8h/0h	-0.192405	0.0316876	-0.0316876	0.590163	-3.41963	-0.125026	-0.149079	-0.0606894	-0.265873	-0.361359	0	5
HACE1	8h/0h	-0.124518	0.0315921	-0.0315921	0.590411	-3.42275	-0.221812	-0.0487039	-0.175833	-0.124735	-0.0515077	0	5
USP2	8h/0h	0.330227	0.0315562	0.0315562	0.590588	-3.42392	-0.00572375	0.719837	0.206077	0.124598	0.606345	4	1
CEP192	8h/0h	-0.162742	0.0315469	-0.0315469	0.59073	-3.42422	-0.0313763	-0.0232146	-0.327117	-0.254585	-0.177417	0	5
PDE7B	8h/0h	-0.143931	0.0315413	-0.0315413	0.5908	-3.42441	-0.0486936	-0.28016	-0.173115	-0.0555089	-0.162176	0	5
HAUS2	8h/0h	0.241236	0.0315034	0.0315034	0.590906	-3.42565	0.292516	0.455287	-0.12195	0.0645743	0.515751	4	1
NLRP14	8h/0h	0.113274	0.031414	0.031414	0.591224	-3.42858	0.0865275	0.142396	0.167165	0.116315	0.0539654	5	0
WDFY3	8h/0h	-0.198108	0.0311469	-0.0311469	0.592176	-3.4374	-0.556228	-0.176915	-0.0745459	-0.208886	0.0260361	1	4
EMP1	8h/0h	0.491706	0.0311333	0.0311333	0.592211	-3.43785	0.906172	0.7789	0.109532	0.139152	0.524775	5	0
MIR4762	8h/0h	-0.274945	0.0310556	-0.0310556	0.592527	-3.44043	-0.0590209	-0.453379	-0.440065	0.0145549	-0.436813	1	4
CASC1	8h/0h	0.455896	0.0310552	0.0310552	0.592562	-3.44044	0.0799122	1.28948	-0.112027	0.112325	0.909793	4	1
ZNF14	8h/0h	-0.150471	0.0310094	-0.0310094	0.592773	-3.44197	-0.187655	0.0771359	-0.22139	-0.23993	-0.180516	1	4
AASS	8h/0h	-0.131311	0.0310001	-0.0310001	0.592808	-3.44227	-0.260725	-0.0896543	-0.128883	-0.0685301	-0.108764	0	5
SLC25A29	8h/0h	-0.128863	0.0308945	-0.0308945	0.593053	-3.4458	-0.0853233	-0.242831	-0.143514	-0.0780434	-0.0946056	0	5
NSUN5P1	8h/0h	-0.184886	0.030882	-0.030882	0.593158	-3.44621	-0.0253078	-0.241573	-0.136867	-0.0583781	-0.462304	0	5
ZNF35	8h/0h	0.243331	0.0308516	0.0308516	0.593333	-3.44723	0.0253912	0.561622	0.0240931	0.0405434	0.565007	5	0
GTPBP2	8h/0h	0.17477	0.0308369	0.0308369	0.593403	-3.44772	0.0838816	0.122762	0.0819978	0.488259	0.0969484	5	0
TTTY15	8h/0h	-0.148922	0.030828	-0.030828	0.593473	-3.44802	-0.0734498	-0.14752	-0.217033	-0.220842	-0.0857672	0	5
NAPG	8h/0h	0.169541	0.0308271	0.0308271	0.593508	-3.44805	0.158886	0.144474	0.106293	0.0884563	0.349595	5	0
ZFC3H1	8h/0h	-0.217199	0.0308171	-0.0308171	0.593577	-3.44838	-0.0534645	-0.192219	-0.181044	-0.264259	-0.39501	0	5
PLK2	8h/0h	-0.345522	0.0308171	-0.0308171	0.593612	-3.44838	-0.930981	-0.384198	0.0366783	-0.214256	-0.234852	1	4
RBL2	8h/0h	-0.254002	0.0308155	-0.0308155	0.593647	-3.44844	-0.518708	-0.201048	-0.188585	-0.419615	0.0579453	1	4
FAM154B	8h/0h	0.44055	0.0307532	0.0307532	0.593926	-3.45052	0.097337	1.20189	0.065215	-0.118775	0.957083	4	1
TLR2	8h/0h	0.453486	0.0307029	0.0307029	0.594066	-3.45221	-0.0982764	0.228363	0.293107	0.706595	1.13764	4	1
CEP170P1	8h/0h	-0.178943	0.0306916	-0.0306916	0.594101	-3.45259	-0.335917	-0.237298	-0.0870034	-0.202752	-0.0317422	0	5
EFCAB1	8h/0h	0.256948	0.0306282	0.0306282	0.59424	-3.45473	0.100046	0.692905	0.141194	-0.0295725	0.380167	4	1
GABPB2	8h/0h	-0.192797	0.0305428	-0.0305428	0.594484	-3.45761	-0.222784	-0.124404	-0.165819	-0.328307	-0.122672	0	5
DCLRE1C	8h/0h	0.199576	0.0305096	0.0305096	0.594588	-3.45873	0.16448	0.26033	0.0474615	0.0428464	0.482763	5	0
KRTAP21-1	8h/0h	0.206443	0.0304939	0.0304939	0.594692	-3.45926	0.495857	-0.0797572	0.322048	0.204157	0.0899084	4	1
GPR27	8h/0h	-0.151533	0.0304215	-0.0304215	0.594901	-3.46171	-0.093725	-0.163114	-0.0629235	-0.164324	-0.273582	0	5
EML1	8h/0h	0.158358	0.0303145	0.0303145	0.595074	-3.46535	-0.0484345	0.267152	0.0791285	0.251978	0.241969	4	1
LOC100129617	8h/0h	-0.22662	0.0302393	-0.0302393	0.595421	-3.46791	-0.304551	-0.531957	-0.00844242	-0.259913	-0.0282342	0	5
LOC100506314	8h/0h	-0.150595	0.0301879	-0.0301879	0.595767	-3.46966	-0.16427	-0.134348	-0.124744	-0.0506871	-0.278926	0	5
CAPRIN2	8h/0h	-0.316012	0.030174	-0.030174	0.595836	-3.47014	0.193277	-0.70112	-0.344625	-0.114768	-0.612825	1	4
ST6GALNAC1	8h/0h	-0.176312	0.0301383	-0.0301383	0.596009	-3.47136	-0.134229	-0.325292	-0.130825	-0.196071	-0.0951418	0	5
DPY19L3	8h/0h	-0.184006	0.0300719	-0.0300719	0.596181	-3.47363	-0.24972	-0.252004	-0.220486	-0.188319	-0.00950273	0	5
DCUN1D5	8h/0h	0.202203	0.0300396	0.0300396	0.596388	-3.47474	0.227466	0.3399	-0.0346635	0.0744543	0.403859	4	1
ATP5J	8h/0h	0.164398	0.0299954	0.0299954	0.596699	-3.47626	0.109743	0.0963202	0.122769	0.0729124	0.420246	5	0
NIPAL2	8h/0h	-0.172061	0.0299788	-0.0299788	0.596767	-3.47683	-0.365178	-0.217806	-0.0869188	-0.18611	-0.00429368	0	5
CYTH2	8h/0h	-0.117738	0.0299168	-0.0299168	0.597042	-3.47896	-0.147852	-0.224291	-0.119354	-0.0403393	-0.0568552	0	5
DCUN1D4	8h/0h	-0.125621	0.0298937	-0.0298937	0.59718	-3.47976	-0.0747511	-0.1602	-0.148369	-0.086412	-0.158371	0	5
PPIAP21	8h/0h	0.23346	0.0297975	0.0297975	0.59766	-3.48308	0.246633	0.280268	0.169416	-0.00618135	0.477165	4	1
TRPS1	8h/0h	-0.193892	0.029764	-0.029764	0.598003	-3.48424	-0.332045	-0.1062	-0.258032	-0.221415	-0.0517675	0	5
ADGB	8h/0h	0.281935	0.0297246	0.0297246	0.598242	-3.4856	0.0246351	0.785068	0.131232	0.0705854	0.398156	5	0
MIR582	8h/0h	-0.176585	0.029704	-0.029704	0.59831	-3.48632	-0.460022	-0.0224639	-0.250825	-0.179696	0.0300836	1	4
TBX6	8h/0h	-0.159774	0.029663	-0.029663	0.598447	-3.48774	-0.163071	-0.234529	-0.0538229	-0.1407	-0.206745	0	5
SNORD15A	8h/0h	-0.136627	0.0296475	-0.0296475	0.598583	-3.48828	-0.141171	-0.136624	-0.158063	-0.114545	-0.132731	0	5
TMA7	8h/0h	0.181869	0.0296294	0.0296294	0.598617	-3.48891	0.0504503	0.382262	0.0345542	0.10701	0.335068	5	0
RSPH1	8h/0h	0.186286	0.0296258	0.0296258	0.598651	-3.48904	-0.0297515	0.481362	0.0990392	0.0300597	0.350718	4	1
PSMA2	8h/0h	0.244267	0.0295755	0.0295755	0.598924	-3.49079	-0.0403932	0.409006	0.131369	0.0699697	0.651384	4	1
PFKFB2	8h/0h	0.252244	0.0295073	0.0295073	0.599264	-3.49317	0.399184	0.406294	-0.0491291	-0.0671536	0.572024	3	2
CENPN	8h/0h	0.207236	0.0294932	0.0294932	0.599366	-3.49366	0.133557	0.145164	-0.0129959	0.229647	0.540807	4	1
FOSB	8h/0h	-0.767356	0.0294889	-0.0294889	0.599434	-3.49381	-0.135464	-1.66053	-1.11207	0.308862	-1.23758	1	4
WIBG	8h/0h	0.117688	0.029475	0.029475	0.599536	-3.49429	0.174889	0.15171	0.01001	0.12479	0.127043	5	0
C6orf165	8h/0h	0.41598	0.029467	0.029467	0.59957	-3.49457	0.0620936	1.25031	-0.0382043	0.153248	0.652453	4	1
POU5F1	8h/0h	-0.339313	0.0294176	-0.0294176	0.59974	-3.4963	-0.128435	-0.986191	-0.342146	-0.0955988	-0.144195	0	5
CDK7	8h/0h	0.19699	0.0294056	0.0294056	0.600045	-3.49672	0.0733251	0.43576	0.0666067	-0.0158258	0.425084	4	1
ATP5D	8h/0h	0.156779	0.0294019	0.0294019	0.600079	-3.49685	0.226592	0.115102	0.162251	0.0732676	0.206684	5	0
MRPS12	8h/0h	0.120428	0.0293912	0.0293912	0.60018	-3.49723	0.113536	0.189942	0.0386455	0.0774151	0.182601	5	0
RSF1-IT2	8h/0h	-0.358966	0.0293141	-0.0293141	0.600417	-3.49993	0.20805	-0.317704	-0.426771	-0.220296	-1.03811	1	4
SOX15	8h/0h	0.263565	0.0291419	0.0291419	0.601025	-3.506	0.68593	0.403939	-0.0998906	-0.0361625	0.364007	3	2
KIAA0355	8h/0h	-0.12059	0.0291214	-0.0291214	0.601058	-3.50673	-0.11226	-0.0755721	-0.137929	-0.198592	-0.0785994	0	5
TAF4B	8h/0h	-0.193255	0.029061	-0.029061	0.601294	-3.50887	-0.384218	-0.285397	-0.167602	-0.0470016	-0.0820572	0	5
MIR4476	8h/0h	-0.21525	0.0290132	-0.0290132	0.601597	-3.51056	-0.00221803	-0.339442	-0.140813	-0.0593319	-0.534445	0	5
MIR4794	8h/0h	-0.163108	0.0290014	-0.0290014	0.60163	-3.51098	0.0572114	-0.224021	-0.342333	-0.103577	-0.202819	1	4
ZFP3	8h/0h	0.222858	0.0289755	0.0289755	0.601798	-3.5119	0.227637	0.396544	-0.00821159	0.0666239	0.431699	4	1
ATP5G3	8h/0h	0.225551	0.0289716	0.0289716	0.601866	-3.51204	0.606119	0.254804	0.0329505	-0.121619	0.355498	4	1
MORC2	8h/0h	-0.197376	0.0289471	-0.0289471	0.601933	-3.51291	-0.582413	-0.174503	-0.0776153	-0.170276	0.017926	1	4
SNORA23	8h/0h	-0.174875	0.0289153	-0.0289153	0.602033	-3.51404	-0.349016	-0.252416	-0.133848	-0.230956	0.0918586	1	4
NOP16	8h/0h	0.186538	0.0289057	0.0289057	0.602067	-3.51438	0.281181	0.058447	0.296309	0.100824	0.195929	5	0
PHF8	8h/0h	-0.106359	0.0289036	-0.0289036	0.602101	-3.51446	-0.145865	-0.139948	-0.0620938	-0.128227	-0.0556603	0	5
MIR1185-1	8h/0h	-0.154883	0.0289015	-0.0289015	0.602134	-3.51453	-0.290156	-0.20692	-0.172487	-0.0346385	-0.0702153	0	5
SNORA38	8h/0h	-0.448167	0.0289	-0.0289	0.602168	-3.51459	0.0341897	-1.06883	-0.433926	0.12796	-0.900232	2	3
MPDZ	8h/0h	-0.231397	0.0288935	-0.0288935	0.602436	-3.51482	-0.421007	-0.249744	-0.19484	-0.261481	-0.0299145	0	5
AURKA	8h/0h	0.207785	0.0288885	0.0288885	0.602469	-3.515	0.438387	0.425402	-0.105898	0.0634526	0.217581	4	1
MCM4	8h/0h	0.154114	0.0287865	0.0287865	0.602737	-3.51864	0.171847	0.135364	0.0267435	0.07948	0.357134	5	0
DNAJC8	8h/0h	0.247045	0.0287688	0.0287688	0.60277	-3.51927	-0.0705954	0.420366	0.214856	0.00430343	0.666296	4	1
ABCC3	8h/0h	-0.154047	0.0287177	-0.0287177	0.603071	-3.5211	0.0611482	-0.26601	-0.26716	-0.118449	-0.179763	1	4
ZCCHC6	8h/0h	-0.160307	0.0287056	-0.0287056	0.603204	-3.52154	-0.269999	-0.0886665	-0.229874	-0.145299	-0.0676942	0	5
ARAP3	8h/0h	-0.136536	0.0286521	-0.0286521	0.603404	-3.52346	-0.105361	-0.180167	-0.000893792	-0.198733	-0.197526	0	5
AAED1	8h/0h	0.273012	0.0286428	0.0286428	0.603537	-3.52379	-0.231262	0.433511	0.242372	0.316354	0.604086	4	1
SULT2A1	8h/0h	0.165352	0.028631	0.028631	0.603604	-3.52422	0.327566	-0.048397	0.265557	-0.0259697	0.308006	3	2
UBE3B	8h/0h	-0.168731	0.0286114	-0.0286114	0.603804	-3.52492	-0.232679	-0.12618	-0.184419	-0.309916	0.00953827	1	4
TEKT1	8h/0h	0.339112	0.0285719	0.0285719	0.604036	-3.52634	-0.0259758	0.722798	0.245675	-0.0854788	0.838542	3	2
MISP	8h/0h	0.115609	0.0285715	0.0285715	0.604069	-3.52636	0.019276	0.0922555	0.063456	0.219343	0.183716	5	0
DDX21	8h/0h	0.229532	0.0285484	0.0285484	0.604335	-3.52719	0.333976	0.248447	0.0315554	0.00931942	0.524362	5	0
ENY2	8h/0h	0.171279	0.0284725	0.0284725	0.604733	-3.52993	-0.0424041	0.1461	0.0978791	0.341244	0.313578	4	1
ALYREF	8h/0h	0.134547	0.0284488	0.0284488	0.604832	-3.53079	0.0634843	0.196546	0.132971	0.056437	0.223295	5	0
ZBBX	8h/0h	0.262985	0.0284043	0.0284043	0.605129	-3.5324	0.0275876	0.86792	0.0985844	0.0635283	0.257303	5	0
PKP2	8h/0h	0.346286	0.0283948	0.0283948	0.605195	-3.53274	0.28997	0.64178	0.0266959	0.0175286	0.755458	5	0
MRRFP1	8h/0h	0.289155	0.0283792	0.0283792	0.605228	-3.53331	0.0956094	0.792517	0.472562	-0.0121445	0.0972291	4	1
MTHFD2	8h/0h	0.130349	0.0283761	0.0283761	0.605261	-3.53342	0.144553	0.146414	0.031172	0.138712	0.190896	5	0
SDHD	8h/0h	0.184019	0.0283758	0.0283758	0.605294	-3.53343	0.351301	0.194911	0.0770009	-0.0707692	0.36765	4	1
DDX19B	8h/0h	0.158812	0.028335	0.028335	0.605459	-3.53491	0.0190664	0.255912	0.0765573	0.130528	0.311994	5	0
STON2	8h/0h	0.282549	0.0283153	0.0283153	0.605558	-3.53563	-0.0746359	0.616421	-0.0515681	0.197554	0.724973	3	2
NUDC	8h/0h	0.144375	0.0282849	0.0282849	0.605723	-3.53673	0.0804043	0.269256	0.0068631	0.053365	0.311989	5	0
C19orf66	8h/0h	0.188015	0.0282849	0.0282849	0.605756	-3.53674	-0.0898802	0.224304	0.287121	0.313708	0.204821	4	1
MIR4659B	8h/0h	-0.182309	0.0282503	-0.0282503	0.605953	-3.53799	-0.0936133	-0.0592863	-0.00916296	-0.23924	-0.51024	0	5
MCF2L-AS1	8h/0h	0.157968	0.0282444	0.0282444	0.606052	-3.53821	0.130124	0.149264	0.234697	0.344104	-0.0683484	4	1
MMS19	8h/0h	-0.154413	0.0282443	-0.0282443	0.606085	-3.53821	-0.118313	-0.202305	-0.0871794	-0.265149	-0.0991198	0	5
ANKRD66	8h/0h	0.380123	0.0282171	0.0282171	0.606184	-3.53921	0.140339	0.386061	0.165959	0.266281	0.941972	5	0
MIR3684	8h/0h	-0.186125	0.0280427	-0.0280427	0.606709	-3.54558	-0.059926	0.0420495	-0.421808	-0.170479	-0.320461	1	4
CD55	8h/0h	-0.314107	0.028034	-0.028034	0.606742	-3.5459	-0.50767	-0.462373	-0.43013	0.0987067	-0.269068	1	4
HEY1	8h/0h	-0.209402	0.0279558	-0.0279558	0.607167	-3.54878	-0.402552	-0.396322	-0.0944586	-0.131059	-0.0226153	0	5
LPCAT4	8h/0h	-0.230491	0.027909	-0.027909	0.607331	-3.5505	0.0729316	-0.379605	-0.189282	-0.209265	-0.447236	1	4
RAP2B	8h/0h	-0.26085	0.0278846	-0.0278846	0.607363	-3.5514	-0.291612	-0.652157	-0.258868	0.109523	-0.211139	1	4
TMLHE-AS1	8h/0h	-0.194815	0.0278683	-0.0278683	0.607429	-3.552	-0.219303	-0.224951	-0.0344989	-0.0654741	-0.429849	0	5
WDR3	8h/0h	0.244384	0.0278679	0.0278679	0.607461	-3.55202	0.273455	0.39177	0.0523871	-0.147238	0.651546	4	1
HOOK3	8h/0h	-0.233225	0.0277792	-0.0277792	0.607788	-3.55529	-0.644016	-0.0267834	-0.128483	-0.229577	-0.137264	0	5
IFT52	8h/0h	0.212804	0.0277788	0.0277788	0.60782	-3.55531	-0.00970308	0.389231	0.0688559	0.0539985	0.561637	4	1
RAB35	8h/0h	0.157683	0.0277423	0.0277423	0.607951	-3.55666	0.0138115	0.2253	0.0712571	0.0418783	0.436169	5	0
LOC283299	8h/0h	-0.275054	0.0277092	-0.0277092	0.608179	-3.55789	0.206059	-0.577453	-0.339188	-0.299155	-0.365532	1	4
CD14	8h/0h	-0.172221	0.0276364	-0.0276364	0.608731	-3.56059	-0.304903	-0.224136	-0.0680626	-0.174001	-0.0900024	0	5
RUNDC1	8h/0h	0.12652	0.0275792	0.0275792	0.609023	-3.56273	0.161287	0.24172	0.0983313	0.0135046	0.117756	5	0
C20orf85	8h/0h	0.565774	0.0275747	0.0275747	0.609282	-3.56289	0.13579	1.50923	-0.236993	0.133421	1.28743	4	1
FAM114A1	8h/0h	-0.193039	0.0275626	-0.0275626	0.609347	-3.56334	-0.46837	-0.0604073	-0.208735	-0.281475	0.0537896	1	4
RNU6-80	8h/0h	-0.331509	0.0275303	-0.0275303	0.609541	-3.56455	-0.410871	-0.525181	-0.447608	-0.071184	-0.202702	0	5
HIGD2B	8h/0h	0.158123	0.0275059	0.0275059	0.609638	-3.56546	0.157741	0.109744	0.191026	0.0120196	0.320084	5	0
RNU6-46P	8h/0h	-0.197145	0.0274929	-0.0274929	0.609702	-3.56595	-0.149569	-0.163999	-0.567036	-0.104806	-0.00031559	0	5
COX7A2	8h/0h	0.161228	0.0274834	0.0274834	0.609735	-3.56631	0.306277	0.106963	0.119692	-0.0348367	0.308046	4	1
JARID2-AS1	8h/0h	-0.126517	0.0274694	-0.0274694	0.609832	-3.56683	-0.151171	-0.180266	-0.0705429	-0.238528	0.00792154	1	4
PRPF38B	8h/0h	-0.167381	0.0274238	-0.0274238	0.609993	-3.56854	-0.27472	-0.0207495	-0.123828	-0.177161	-0.240445	0	5
CCT6B	8h/0h	0.129845	0.0274073	0.0274073	0.61009	-3.56916	0.108506	0.105989	-0.012957	0.307264	0.140422	4	1
DNAJC11	8h/0h	0.162368	0.027406	0.027406	0.610122	-3.56921	0.19358	0.218668	-0.0157088	0.0378195	0.377481	4	1
MIR581	8h/0h	-0.240553	0.0273491	-0.0273491	0.610218	-3.57134	-0.130433	-0.0192991	-0.321485	-0.291652	-0.439896	0	5
RNU7-59P	8h/0h	-0.430502	0.0273322	-0.0273322	0.610283	-3.57198	0.100394	-0.517756	-0.974491	-0.206908	-0.553748	1	4
AKAP11	8h/0h	-0.247361	0.0273083	-0.0273083	0.610347	-3.57288	-0.531102	-0.263589	-0.0409529	-0.417266	0.0161065	1	4
ZRANB2-AS2	8h/0h	-0.209211	0.0272952	-0.0272952	0.610412	-3.57337	-0.486956	-0.373476	-0.032315	0.115473	-0.268784	1	4
TGFBRAP1	8h/0h	0.204763	0.0272776	0.0272776	0.610637	-3.57403	-0.0980074	0.462623	0.15144	0.0706495	0.437112	4	1
OGFOD1	8h/0h	0.302964	0.0272041	0.0272041	0.610926	-3.57681	0.445245	0.441377	0.0570504	-0.0741507	0.645299	4	1
HULC	8h/0h	-0.168048	0.0271939	-0.0271939	0.61099	-3.57719	-0.0958012	-0.350545	-0.170708	0.0174178	-0.240604	1	4
PGAM1	8h/0h	0.17505	0.0271929	0.0271929	0.611022	-3.57723	0.172909	0.190702	0.100446	0.0390747	0.37212	5	0
DAPK2	8h/0h	-0.107904	0.0271408	-0.0271408	0.611215	-3.5792	-0.072413	-0.0759864	-0.0901051	-0.190568	-0.110446	0	5
GCLC	8h/0h	0.410776	0.0270914	0.0270914	0.611439	-3.58108	0.477173	0.709413	-0.0380286	0.11703	0.788293	4	1
OR10H4	8h/0h	-0.178964	0.0270673	-0.0270673	0.611503	-3.58199	-0.0767905	-0.24918	-0.302728	-0.0825647	-0.183557	0	5
NAE1	8h/0h	0.206115	0.0270506	0.0270506	0.611599	-3.58262	-0.0546007	0.404421	0.0676821	0.156783	0.456291	4	1
ATXN3	8h/0h	-0.135643	0.027045	-0.027045	0.611695	-3.58284	-0.202863	-0.101417	-0.0455674	-0.215286	-0.11308	0	5
NOL11	8h/0h	0.213678	0.0270438	0.0270438	0.611727	-3.58288	0.157116	0.364317	0.15495	-0.0275879	0.419591	4	1
KIAA0040	8h/0h	0.116336	0.0270435	0.0270435	0.611759	-3.58289	0.158854	0.045974	0.0339949	0.122718	0.220137	5	0
RASAL2	8h/0h	0.17377	0.0269252	0.0269252	0.612334	-3.5874	0.180834	0.265671	-0.0637068	0.054977	0.431077	4	1
WWP2	8h/0h	0.132736	0.0269197	0.0269197	0.612429	-3.58761	0.100858	0.254072	0.077219	0.0322923	0.199239	5	0
LINC00443	8h/0h	-0.206583	0.0269059	-0.0269059	0.612493	-3.58813	-0.144874	-0.559985	0.0364758	-0.0941126	-0.270421	1	4
MBD5	8h/0h	-0.302201	0.0268894	-0.0268894	0.612557	-3.58877	-0.560592	-0.537828	-0.0457983	-0.162261	-0.204528	0	5
KIAA1432	8h/0h	-0.133067	0.0268698	-0.0268698	0.612588	-3.58951	-0.169515	-0.199615	-0.16199	-0.051566	-0.0826501	0	5
ANKRD18A	8h/0h	-0.24802	0.0267898	-0.0267898	0.613129	-3.59258	-0.0836475	-0.209496	-0.415622	0.00331526	-0.534651	1	4
UQCR11	8h/0h	0.156553	0.0267795	0.0267795	0.613224	-3.59297	0.0543793	0.202579	0.215969	0.0084992	0.301338	5	0
DAG1	8h/0h	0.162064	0.0267367	0.0267367	0.613288	-3.59462	0.198771	0.0943518	0.0495527	0.138094	0.32955	5	0
OR4C13	8h/0h	0.266486	0.0267204	0.0267204	0.613414	-3.59524	0.709506	-0.128638	0.282767	0.326042	0.142752	4	1
NIPAL1	8h/0h	0.22316	0.0266455	0.0266455	0.613763	-3.59813	0.320633	0.368645	0.00912773	0.0966447	0.320748	5	0
DLGAP1-AS5	8h/0h	-0.134058	0.0266377	-0.0266377	0.613858	-3.59843	-0.0700341	-0.0723764	-0.0123626	-0.220873	-0.294644	0	5
LOC100507431	8h/0h	0.130343	0.0266343	0.0266343	0.613921	-3.59856	0.243542	0.0338566	0.197001	0.115269	0.0620462	5	0
BRWD1-IT2	8h/0h	-0.203172	0.0266078	-0.0266078	0.614016	-3.59958	-0.412842	-0.0897769	-0.173983	-0.00972164	-0.329536	0	5
PPIAL4G	8h/0h	0.149941	0.0266064	0.0266064	0.614048	-3.59964	0.163599	0.142329	0.152091	0.0699061	0.22178	5	0
CCDC65	8h/0h	0.305111	0.0265894	0.0265894	0.614111	-3.60029	0.0467478	0.62533	0.258516	-0.0551545	0.650117	4	1
ATP6V0B	8h/0h	0.179456	0.0265781	0.0265781	0.614142	-3.60073	0.24631	0.143147	0.0216646	0.078542	0.407618	5	0
CLHC1	8h/0h	-0.187536	0.0265164	-0.0265164	0.614395	-3.60312	-0.0656501	-0.068505	-0.136851	-0.126653	-0.540021	0	5
TAF1	8h/0h	-0.144928	0.0263683	-0.0263683	0.615182	-3.60887	-0.147708	-0.18331	-0.210457	-0.0823991	-0.100766	0	5
NFIB	8h/0h	-0.19453	0.0263604	-0.0263604	0.615214	-3.60918	-0.45466	-0.242978	-0.00708936	-0.103629	-0.164295	0	5
PLCH2	8h/0h	-0.140755	0.0263498	-0.0263498	0.615339	-3.60959	-0.14919	-0.185032	-0.049604	-0.0981629	-0.221787	0	5
NDUFB3	8h/0h	0.187441	0.0263335	0.0263335	0.615433	-3.61023	0.292107	0.225123	0.122375	-0.104325	0.401925	4	1
LOC399753	8h/0h	-0.254821	0.0262409	-0.0262409	0.61581	-3.61385	-0.10533	-0.102378	-0.281164	-0.0444832	-0.740747	0	5
RIPK1	8h/0h	0.218379	0.0262404	0.0262404	0.615904	-3.61387	-0.0472012	0.334134	-0.0246898	0.26351	0.566142	3	2
STAT2	8h/0h	0.390262	0.0262347	0.0262347	0.615966	-3.61409	-0.410784	0.785744	0.290908	0.78332	0.502124	4	1
RPF2	8h/0h	0.254451	0.0262305	0.0262305	0.615998	-3.61425	0.188147	0.273614	0.293582	-0.077559	0.594474	4	1
TOR1A	8h/0h	0.143957	0.0261485	0.0261485	0.616279	-3.61747	-0.00236966	0.218459	0.160752	0.0628624	0.28008	4	1
POMP	8h/0h	0.199375	0.0261253	0.0261253	0.616342	-3.61838	0.00148358	0.290148	0.143651	0.0323206	0.529273	5	0
GLRX3	8h/0h	0.21516	0.0261176	0.0261176	0.616404	-3.61868	0.228579	0.39367	0.0414205	-0.0123163	0.424448	4	1
LOC145474	8h/0h	-0.34227	0.0260999	-0.0260999	0.61656	-3.61938	-0.234793	0.044074	-0.852735	-0.173298	-0.494599	1	4
SNORD115-25	8h/0h	0.34608	0.026094	0.026094	0.616591	-3.61961	0.75579	0.292823	0.247205	-0.301335	0.735919	4	1
PTN	8h/0h	0.164129	0.0260552	0.0260552	0.616716	-3.62114	0.31444	0.067037	0.0442191	0.344994	0.0499549	5	0
ZFP28	8h/0h	-0.129815	0.0260419	-0.0260419	0.616778	-3.62166	-0.136939	-0.160952	-0.132181	0.00721223	-0.226214	1	4
GNL2	8h/0h	0.203752	0.0260375	0.0260375	0.616841	-3.62184	0.130832	0.341762	0.0371387	0.021411	0.487615	5	0
COPS8	8h/0h	0.274378	0.0259899	0.0259899	0.617059	-3.62371	0.351319	0.400643	0.0659978	-0.0287458	0.582676	4	1
TWIST2	8h/0h	-0.112869	0.0259297	-0.0259297	0.617183	-3.62609	-0.132253	-0.155744	-0.1046	-0.13924	-0.0325077	0	5
SBNO2	8h/0h	-0.141953	0.0259026	-0.0259026	0.617463	-3.62717	-0.245397	-0.293495	-0.0827849	-0.0163679	-0.0717196	0	5
HERC4	8h/0h	-0.179396	0.0258943	-0.0258943	0.617525	-3.6275	-0.358651	-0.128276	-0.149821	-0.129593	-0.130639	0	5
ATP5EP2	8h/0h	0.219658	0.0257994	0.0257994	0.617929	-3.63127	-0.0438884	0.246127	0.145525	0.11294	0.637586	4	1
COX4I1	8h/0h	0.169864	0.0257938	0.0257938	0.617991	-3.63149	0.195159	0.127546	0.01613	0.0657902	0.444694	5	0
RRN3	8h/0h	0.227073	0.0257634	0.0257634	0.618084	-3.6327	0.221159	0.427479	-0.0196808	-0.0632867	0.569695	3	2
PIP5K1B	8h/0h	0.156235	0.0257112	0.0257112	0.618424	-3.63478	0.21529	0.225948	-0.0369593	0.0270307	0.349865	4	1
PPP2CA	8h/0h	0.231473	0.0256978	0.0256978	0.618517	-3.63532	0.0707974	0.41799	0.119083	-0.0511343	0.60063	4	1
LOC100288814	8h/0h	-0.186407	0.0256946	-0.0256946	0.618548	-3.63545	-0.185148	-0.421104	0.0118771	-0.24815	-0.0895087	1	4
TMEM186	8h/0h	0.144322	0.0256774	0.0256774	0.61864	-3.63613	0.335018	0.0368528	0.255995	-0.00925393	0.102996	4	1
MIR659	8h/0h	-0.22525	0.0256474	-0.0256474	0.618856	-3.63733	-0.103963	-0.0944842	-0.191717	-0.282087	-0.454	0	5
S100PBP	8h/0h	-0.122431	0.0256214	-0.0256214	0.619041	-3.63837	-0.0573987	-0.0888614	-0.148777	-0.101936	-0.215181	0	5
GPR83	8h/0h	-0.14421	0.025494	-0.025494	0.619503	-3.64349	-0.07006	-0.166239	-0.327123	-0.0487938	-0.108836	0	5
CHRAC1	8h/0h	0.177227	0.0254468	0.0254468	0.619841	-3.64539	0.0399132	0.190671	0.230003	0.0699312	0.355616	5	0
MIR501	8h/0h	-0.191589	0.0254149	-0.0254149	0.619902	-3.64668	0.0551373	-0.154932	-0.30817	-0.176944	-0.373035	1	4
AQP5	8h/0h	-0.317868	0.0253699	-0.0253699	0.620056	-3.64849	-0.738682	-0.399477	-0.099542	-0.637611	0.285971	1	4
ZNF121	8h/0h	-0.17162	0.0253653	-0.0253653	0.620086	-3.64868	-0.165694	-0.10788	-0.32134	-0.150385	-0.112798	0	5
FAM185A	8h/0h	-0.12768	0.0253261	-0.0253261	0.62027	-3.65027	-0.185316	-0.100115	-0.139632	-0.0653336	-0.148004	0	5
RRP36	8h/0h	0.229631	0.0253246	0.0253246	0.620332	-3.65033	0.089261	0.385972	0.0813241	0.0141418	0.577455	5	0
RNA5SP487	8h/0h	-0.141323	0.0252378	-0.0252378	0.620638	-3.65385	-0.0855172	-0.240861	0.024385	-0.0721084	-0.332515	1	4
TEKT2	8h/0h	0.121951	0.0252334	0.0252334	0.620699	-3.65403	0.139219	0.182031	0.109366	0.0533589	0.125781	5	0
RSPH4A	8h/0h	0.505614	0.0250725	0.0250725	0.621309	-3.66059	0.0264351	1.48306	-0.107923	0.0778852	1.04862	4	1
FAM180B	8h/0h	-0.174224	0.0250417	-0.0250417	0.6214	-3.66185	-0.00890298	-0.0404499	-0.0892342	-0.35193	-0.380605	0	5
RNA5SP340	8h/0h	-0.136283	0.0249856	-0.0249856	0.621583	-3.66415	-0.0419727	-0.188862	-0.278325	-0.0411236	-0.131129	0	5
RNU6-43	8h/0h	-0.307122	0.0249045	-0.0249045	0.621948	-3.66749	-0.425904	-0.358959	-0.615058	0.00561888	-0.141307	1	4
NSUN6	8h/0h	-0.221488	0.0248989	-0.0248989	0.621978	-3.66772	-0.152129	-0.341639	-0.097783	-0.177919	-0.337969	0	5
AFF1	8h/0h	-0.161915	0.0248646	-0.0248646	0.622221	-3.66913	-0.377258	-0.0341754	-0.130854	-0.162112	-0.105175	0	5
EFNA1	8h/0h	-0.304388	0.0248281	-0.0248281	0.622433	-3.67064	-0.156408	-0.858981	-0.0535843	0.175986	-0.628955	1	4
DUSP5	8h/0h	-0.584742	0.024794	-0.024794	0.622585	-3.67205	-1.31225	-1.35505	-0.448867	0.533848	-0.341389	1	4
GRPEL2	8h/0h	0.196773	0.0247342	0.0247342	0.622766	-3.67452	0.0030255	0.380549	0.124561	-0.0104188	0.486146	4	1
DPH6-AS1	8h/0h	-0.122973	0.0247193	-0.0247193	0.622827	-3.67514	-0.0276942	-0.10216	-0.128282	-0.169417	-0.187311	0	5
DLAT	8h/0h	0.227382	0.0246929	0.0246929	0.622978	-3.67624	0.51543	0.181313	-0.0464511	0.013903	0.472716	4	1
DOCK9	8h/0h	-0.168705	0.0245863	-0.0245863	0.623612	-3.68067	-0.358288	-0.172807	-0.141073	-0.303053	0.131694	1	4
VPS36	8h/0h	-0.197429	0.0245809	-0.0245809	0.623642	-3.6809	-0.204328	-0.0897391	-0.271869	-0.261316	-0.159892	0	5
TMEM63A	8h/0h	-0.173215	0.0245099	-0.0245099	0.623913	-3.68386	-0.147178	-0.197897	-0.0475879	-0.156097	-0.317314	0	5
SNORA77	8h/0h	-0.145703	0.0244576	-0.0244576	0.624003	-3.68605	-0.0180389	-0.125307	-0.250539	-0.137917	-0.196712	0	5
KPNA2	8h/0h	0.186778	0.0244458	0.0244458	0.624063	-3.68655	0.319996	0.136453	0.0695338	0.0346702	0.373237	5	0
APOBEC3F	8h/0h	0.141045	0.0244186	0.0244186	0.624123	-3.68769	0.0120742	0.265645	0.139839	0.152945	0.134723	5	0
TBC1D3P2	8h/0h	-0.156773	0.02441	-0.02441	0.624213	-3.68805	-0.0566087	-0.291782	-0.117242	0.00692792	-0.325159	1	4
ABCA7	8h/0h	-0.138527	0.0243935	-0.0243935	0.624333	-3.68874	-0.0501952	-0.236252	-0.0980037	-0.174104	-0.134078	0	5
SMAGP	8h/0h	0.204318	0.0243571	0.0243571	0.624573	-3.69027	-0.0356432	0.443062	0.187796	-0.0340852	0.460459	3	2
BTBD1	8h/0h	0.232226	0.0243224	0.0243224	0.624813	-3.69174	0.0828436	0.331958	0.0408342	0.078039	0.627456	5	0
SNORA50	8h/0h	-0.150173	0.0242965	-0.0242965	0.625022	-3.69283	-0.400815	-0.00154295	-0.123345	-0.208792	-0.0163715	0	5
PUS7	8h/0h	0.236611	0.0242068	0.0242068	0.625351	-3.69662	0.483252	0.0653433	0.122315	0.196333	0.31581	5	0
MT1DP	8h/0h	0.176567	0.0241651	0.0241651	0.62559	-3.69839	0.236412	0.145847	0.179225	0.012728	0.308626	5	0
CLASP2	8h/0h	-0.138211	0.0241536	-0.0241536	0.625619	-3.69887	-0.135746	-0.205817	-0.1511	-0.147717	-0.0506755	0	5
ITCH-AS1	8h/0h	-0.150693	0.0241233	-0.0241233	0.625828	-3.70016	-0.0876715	-0.167174	-0.087848	-0.0253434	-0.38543	0	5
UBE2Q1	8h/0h	0.19406	0.0241219	0.0241219	0.625888	-3.70022	-0.0491009	0.382194	0.233843	0.0400249	0.36334	4	1
RNU6-31P	8h/0h	-0.323574	0.0240418	-0.0240418	0.626334	-3.70363	-0.62807	-0.661359	-0.492251	0.0423825	0.121428	2	3
COX8A	8h/0h	0.194786	0.024	0.024	0.626482	-3.70541	0.202205	0.0852184	0.188989	0.00979443	0.487721	5	0
DYNLRB2	8h/0h	0.171643	0.0239925	0.0239925	0.626541	-3.70573	0.0988677	0.31693	0.353226	-0.0153681	0.104561	4	1
RRN3P2	8h/0h	0.213172	0.023979	0.023979	0.626601	-3.7063	0.187145	0.417558	0.0136558	-0.0517689	0.49927	4	1
MIR421	8h/0h	-0.288894	0.0239719	-0.0239719	0.62666	-3.70661	0.222168	-0.227766	-0.511424	-0.501849	-0.425599	1	4
FBXO36	8h/0h	0.133786	0.0239326	0.0239326	0.626897	-3.70829	0.0475721	0.23437	-0.0398619	0.267564	0.159287	4	1
OR4K14	8h/0h	-0.174872	0.0239306	-0.0239306	0.626956	-3.70838	0.0630202	-0.0304169	-0.219144	-0.339277	-0.348544	1	4
RNU6-21P	8h/0h	-0.362775	0.0239224	-0.0239224	0.627016	-3.70873	-0.444096	-0.578928	-0.711721	-0.152353	0.0732247	1	4
ATRX	8h/0h	-0.210612	0.0239065	-0.0239065	0.627045	-3.70941	-0.548248	-0.0499908	-0.124602	-0.295537	-0.034682	0	5
PCDHGB7	8h/0h	-0.117744	0.0238879	-0.0238879	0.627223	-3.71021	-0.204391	-0.108722	-0.1131	-0.132217	-0.0302919	0	5
MADD	8h/0h	-0.15342	0.0238639	-0.0238639	0.627489	-3.71123	-0.1995	-0.237376	-0.0677958	-0.0922099	-0.170218	0	5
YEATS4	8h/0h	0.298637	0.023822	0.023822	0.627754	-3.71304	-0.0098862	0.479431	0.051914	0.0908229	0.880902	4	1
SLC25A36	8h/0h	-0.150866	0.0238189	-0.0238189	0.627784	-3.71317	-0.0345559	-0.209664	-0.129442	-0.127282	-0.253385	0	5
NAPA	8h/0h	0.27654	0.0237856	0.0237856	0.628049	-3.7146	-0.0239023	0.350915	0.214679	0.227527	0.613483	4	1
RRAGD	8h/0h	0.413777	0.0237431	0.0237431	0.628166	-3.71643	0.875063	0.563843	-0.0516821	-0.0569628	0.738625	3	2
OR2M2	8h/0h	0.196184	0.0237326	0.0237326	0.628225	-3.71689	0.607128	0.122739	0.0634859	-0.0351721	0.222739	4	1
C11orf70	8h/0h	0.496837	0.0236842	0.0236842	0.628402	-3.71898	0.0770773	1.15701	-0.0480389	-0.0367082	1.33485	3	2
ORC5	8h/0h	0.198062	0.0236279	0.0236279	0.628695	-3.72141	0.115076	0.422612	0.0198622	0.0601031	0.372654	5	0
PSMD13	8h/0h	0.184096	0.0235855	0.0235855	0.6289	-3.72325	0.0519913	0.28357	0.0816635	0.0480302	0.455224	5	0
MTMR6	8h/0h	0.238592	0.0235785	0.0235785	0.628988	-3.72356	0.1539	0.461273	-0.0451368	0.0345142	0.588409	4	1
NQO1	8h/0h	0.316664	0.0235594	0.0235594	0.629105	-3.72439	0.438542	0.344087	0.0144671	-0.0920368	0.878258	4	1
WFDC6	8h/0h	-0.191104	0.0235523	-0.0235523	0.629135	-3.7247	0.0314214	-0.360509	-0.119648	-0.353386	-0.153401	1	4
ABHD2	8h/0h	0.373232	0.023516	0.023516	0.629281	-3.72628	0.457868	0.682338	-0.0498197	-0.0663934	0.842166	3	2
RNA5SP68	8h/0h	-0.162416	0.0234825	-0.0234825	0.629573	-3.72774	-0.291715	-0.0617483	-0.179812	-0.0336853	-0.245118	0	5
SLC25A3	8h/0h	0.195829	0.0233613	0.0233613	0.630069	-3.73304	0.329703	0.0877489	0.0159152	0.0665128	0.479266	5	0
SRSF6	8h/0h	-0.192086	0.0233476	-0.0233476	0.630156	-3.73364	-0.212912	-0.189557	-0.158731	-0.444342	0.0451096	1	4
ERI3-IT1	8h/0h	-0.214702	0.0232982	-0.0232982	0.630302	-3.7358	-0.0555858	-0.12395	-0.316715	-0.112727	-0.46453	0	5
ZNF449	8h/0h	-0.186399	0.0232971	-0.0232971	0.630331	-3.73585	-0.106223	-0.395239	-0.190872	-0.0877402	-0.151923	0	5
PLAA	8h/0h	0.172007	0.0232693	0.0232693	0.630535	-3.73708	0.106178	0.404723	0.0947226	-0.000649307	0.255063	4	1
ARL8B	8h/0h	0.311647	0.0232564	0.0232564	0.630593	-3.73765	0.0435343	0.697964	0.0740079	-0.0251841	0.767911	4	1
HSPA9	8h/0h	0.196884	0.0232295	0.0232295	0.630651	-3.73883	0.184529	0.25553	0.0735505	0.00455459	0.466254	5	0
SIAE	8h/0h	0.135231	0.0232046	0.0232046	0.630825	-3.73993	0.0427288	0.222634	0.0513525	0.0987278	0.260715	5	0
CCDC170	8h/0h	0.332008	0.0231683	0.0231683	0.63097	-3.74153	-0.211372	0.809188	0.0525235	0.15566	0.854038	4	1
OXSM	8h/0h	0.160515	0.0231504	0.0231504	0.630999	-3.74232	0.158713	0.340506	0.044678	-0.0524546	0.311133	4	1
BHLHE40-AS1	8h/0h	-0.135663	0.0231417	-0.0231417	0.631057	-3.74271	-0.0751941	-0.0714514	-0.199209	-0.109026	-0.223437	0	5
SEPT7P2	8h/0h	-0.114571	0.0230489	-0.0230489	0.631491	-3.74682	-0.181081	-0.0245284	-0.0721378	-0.1519	-0.143207	0	5
VAV2	8h/0h	0.122254	0.0230298	0.0230298	0.631636	-3.74767	0.167093	0.151923	0.0416621	0.0421374	0.208453	5	0
LINC00323	8h/0h	-0.135979	0.0229923	-0.0229923	0.631751	-3.74933	-0.110485	-0.219291	-0.0209647	-0.0427737	-0.286378	0	5
RNA5SP502	8h/0h	-0.154811	0.0229795	-0.0229795	0.631809	-3.7499	-0.0572638	-0.146499	-0.0859514	-0.328121	-0.15622	0	5
SNORA38B	8h/0h	-0.215406	0.0229744	-0.0229744	0.631867	-3.75013	-0.574764	-0.0420946	-0.246402	-0.0431787	-0.170592	0	5
ZFYVE26	8h/0h	0.187753	0.0229015	0.0229015	0.63227	-3.75339	-0.0628339	0.352303	0.0940317	0.292428	0.262835	4	1
MIR410	8h/0h	0.13239	0.022888	0.022888	0.632328	-3.75399	0.126203	0.200944	-0.0492682	0.103216	0.280856	4	1
DNAJA1	8h/0h	0.269294	0.0228437	0.0228437	0.632558	-3.75597	-0.204953	0.423505	0.261641	0.232079	0.6342	4	1
MT1L	8h/0h	0.195811	0.022838	0.022838	0.632616	-3.75623	0.256716	0.174846	0.0745891	0.0484652	0.424442	5	0
BIRC3	8h/0h	0.475718	0.0228293	0.0228293	0.632644	-3.75661	-0.342305	0.919425	0.192895	0.69896	0.909616	4	1
ASNA1	8h/0h	0.214439	0.0228272	0.0228272	0.632673	-3.75671	-0.0827651	0.369741	0.253403	0.0255389	0.506275	4	1
SNORA57	8h/0h	-0.125957	0.0227567	-0.0227567	0.63296	-3.75988	-0.268576	-0.205892	-0.112419	-0.0453342	0.00243775	1	4
UBIAD1	8h/0h	0.12239	0.0227412	0.0227412	0.633046	-3.76057	0.260202	0.0917509	0.0323138	0.0656421	0.16204	5	0
NUP93	8h/0h	0.171811	0.0227083	0.0227083	0.633218	-3.76205	-0.0129733	0.416902	0.116184	0.142987	0.195956	4	1
C11orf93	8h/0h	-0.178118	0.0227052	-0.0227052	0.633276	-3.7622	-0.129063	-0.0584702	-0.343271	-0.203449	-0.156338	0	5
POLR3B	8h/0h	0.138094	0.022696	0.022696	0.633333	-3.76261	0.0939202	0.193361	0.185393	-0.010428	0.228226	4	1
CABS1	8h/0h	0.164812	0.0226785	0.0226785	0.633419	-3.7634	0.416413	0.00381733	0.223597	0.13979	0.0404421	5	0
PSMD3	8h/0h	0.129782	0.0226777	0.0226777	0.633447	-3.76344	0.0415316	0.192294	0.106679	0.0570831	0.25132	5	0
RNA5SP259	8h/0h	-0.142537	0.0226533	-0.0226533	0.633505	-3.76453	-0.0437026	-0.127445	-0.198031	-0.169471	-0.174035	0	5
TMEM78	8h/0h	-0.117371	0.022626	-0.022626	0.633676	-3.76577	-0.0969677	-0.00586971	-0.18065	-0.0557087	-0.24766	0	5
FAM166B	8h/0h	0.160237	0.0226045	0.0226045	0.633905	-3.76674	0.100859	0.287715	0.105884	0.0764185	0.230308	5	0
CCT6A	8h/0h	0.152958	0.022529	0.022529	0.634219	-3.77016	0.110931	0.318813	0.133488	0.00664204	0.194916	5	0
AGAP1-IT1	8h/0h	-0.148766	0.0224673	-0.0224673	0.634788	-3.77297	-0.105652	-0.0361287	-0.325973	-0.151303	-0.124776	0	5
BTG1	8h/0h	-0.237359	0.0224513	-0.0224513	0.634958	-3.7737	-0.567295	-0.311428	0.0539611	-0.0902453	-0.27179	1	4
RPL19P13	8h/0h	0.296937	0.0224007	0.0224007	0.635383	-3.77601	-0.156234	0.26817	0.598453	0.203737	0.570561	4	1
SCARNA21	8h/0h	-0.102371	0.0223509	-0.0223509	0.635751	-3.77829	-0.119888	-0.117295	-0.0989259	-0.12917	-0.0465752	0	5
TMEM171	8h/0h	0.369633	0.022305	0.022305	0.636005	-3.78039	0.504683	0.201735	0.163411	0.231251	0.747083	5	0
GLYATL3	8h/0h	-0.136323	0.0222791	-0.0222791	0.636147	-3.78158	-0.0437035	-0.14852	-0.250085	0.0135988	-0.252905	1	4
ZKSCAN3	8h/0h	-0.123499	0.0222656	-0.0222656	0.636175	-3.78219	-0.0742678	-0.0292038	-0.162473	-0.102672	-0.248879	0	5
WDR63	8h/0h	0.311886	0.0222598	0.0222598	0.636203	-3.78246	0.225742	0.863321	-0.0321916	-0.102922	0.605481	3	2
SNORA65	8h/0h	-0.27997	0.0222143	-0.0222143	0.636625	-3.78455	-0.265213	-0.706977	-0.42121	-0.266814	0.260362	1	4
FAM178A	8h/0h	-0.204586	0.0221468	-0.0221468	0.636935	-3.78766	-0.280739	-0.199465	-0.266387	-0.0389259	-0.237415	0	5
ZNF230	8h/0h	0.184585	0.0221458	0.0221458	0.636963	-3.78771	0.248553	0.42872	0.136126	-0.110657	0.220185	4	1
SMARCA2	8h/0h	-0.215671	0.0221371	-0.0221371	0.637019	-3.78812	-0.655755	-0.157513	-0.112133	-0.189357	0.0364039	1	4
RNA5SP214	8h/0h	-0.232082	0.0221106	-0.0221106	0.637159	-3.78934	-0.357905	-0.256845	-0.31792	-0.31364	0.0858992	1	4
SPICE1	8h/0h	-0.179246	0.0220782	-0.0220782	0.637243	-3.79084	-0.1237	-0.128505	-0.267468	-0.146003	-0.230554	0	5
OR13G1	8h/0h	-0.183827	0.0220741	-0.0220741	0.637271	-3.79103	0.140772	-0.423858	-0.324371	-0.286814	-0.0248663	1	4
CDK5RAP3	8h/0h	-0.148462	0.0220708	-0.0220708	0.637299	-3.79118	-0.0415282	-0.0663825	-0.271702	-0.0639102	-0.298787	0	5
ITPR2	8h/0h	-0.170049	0.0220506	-0.0220506	0.637383	-3.79212	-0.217319	-0.203636	-0.372921	-0.0603253	0.00395613	1	4
USP48	8h/0h	-0.223113	0.0220498	-0.0220498	0.637411	-3.79216	-0.536129	0.0180723	-0.254682	-0.367319	0.0244915	2	3
ZG16B	8h/0h	-0.111607	0.0220405	-0.0220405	0.637467	-3.79259	-0.113787	-0.00633048	-0.174194	-0.160934	-0.102788	0	5
SLC6A14	8h/0h	-0.447137	0.0220258	-0.0220258	0.637607	-3.79327	-1.06165	-0.259708	-0.884337	-0.093217	0.0632255	1	4
R3HDM4	8h/0h	0.133944	0.0220155	0.0220155	0.637663	-3.79374	0.0263823	0.11447	-0.0214416	0.291605	0.258703	4	1
WDR1	8h/0h	0.117625	0.022002	0.022002	0.637719	-3.79438	0.0566642	0.0947434	0.103281	0.0847803	0.248655	5	0
POLG	8h/0h	-0.107061	0.0219867	-0.0219867	0.637803	-3.79509	-0.120853	-0.11917	-0.0925869	-0.0817862	-0.120908	0	5
ARL4D	8h/0h	-0.326885	0.0219381	-0.0219381	0.637999	-3.79735	-0.0581667	-0.173295	-0.451032	-0.925461	-0.0264712	0	5
C22orf46	8h/0h	-0.11787	0.021794	-0.021794	0.638612	-3.80408	-0.110448	-0.160071	-0.0048828	-0.0587665	-0.255184	0	5
ASNSD1	8h/0h	0.214012	0.0217936	0.0217936	0.63864	-3.8041	-0.175683	0.375197	0.154246	0.193546	0.522756	4	1
HAT1	8h/0h	0.216819	0.0217624	0.0217624	0.638779	-3.80557	-0.0255381	0.434431	0.0367408	0.03411	0.604353	4	1
IL19	8h/0h	0.200182	0.0217159	0.0217159	0.639224	-3.80775	0.454902	0.400086	-0.12728	0.189718	0.0834859	4	1
DQX1	8h/0h	-0.192573	0.0217143	-0.0217143	0.639279	-3.80783	0.0940645	-0.315504	-0.202994	-0.0643579	-0.474072	1	4
SNTB1	8h/0h	0.12874	0.0217084	0.0217084	0.639307	-3.80811	0.0718594	0.109509	0.126387	0.127965	0.207982	5	0
RNA5SP393	8h/0h	-0.135867	0.0216817	-0.0216817	0.639501	-3.80937	-0.173974	-0.199963	-0.0932541	-0.25502	0.0428767	1	4
C1orf63	8h/0h	-0.330649	0.0216431	-0.0216431	0.639667	-3.81119	0.201601	-0.491897	-0.39694	-0.0732605	-0.892746	1	4
RNA5SP356	8h/0h	-0.150529	0.0216228	-0.0216228	0.639916	-3.81215	-0.0570995	-0.115781	-0.187459	-0.259912	-0.132392	0	5
KRT8	8h/0h	0.252916	0.0215971	0.0215971	0.640109	-3.81336	0.615371	0.154236	0.037466	0.095312	0.362196	5	0
SSR3	8h/0h	0.198647	0.0215809	0.0215809	0.640165	-3.81413	0.0802786	0.349939	0.0955048	0.0442833	0.42323	5	0
SMA4	8h/0h	-0.278154	0.0215459	-0.0215459	0.640358	-3.81579	0.0614159	-0.173662	-0.689134	-0.237552	-0.351837	1	4
TUBB4A	8h/0h	0.118032	0.0215309	0.0215309	0.640496	-3.8165	0.123291	0.152762	0.0598648	0.199134	0.05511	5	0
PAG1	8h/0h	-0.180288	0.0215027	-0.0215027	0.640688	-3.81784	-0.0276637	-0.309453	-0.274864	-0.197121	-0.0923375	0	5
ZMYND10	8h/0h	0.212953	0.0214836	0.0214836	0.640908	-3.81875	0.0290362	0.436923	0.0321845	0.0259794	0.540641	5	0
FLJ42627	8h/0h	-0.135064	0.0214582	-0.0214582	0.641046	-3.81996	-0.136147	0.0230133	-0.126376	-0.227069	-0.208743	1	4
RNF34	8h/0h	0.189409	0.0214567	0.0214567	0.641073	-3.82003	0.190219	0.406887	0.0361065	-0.00919587	0.323029	4	1
MPC2	8h/0h	0.141756	0.0214414	0.0214414	0.641183	-3.82076	0.202389	0.251811	0.0331579	-0.0522489	0.27367	4	1
SNORD113-9	8h/0h	0.197896	0.0214313	0.0214313	0.641238	-3.82124	0.273981	-0.141612	0.551014	0.28499	0.0211076	4	1
ERO1LB	8h/0h	-0.169865	0.0214262	-0.0214262	0.641293	-3.82148	-0.494062	-0.152152	-0.139622	-0.0815721	0.0180845	1	4
MPV17L	8h/0h	0.344928	0.0213997	0.0213997	0.641375	-3.82274	1.03797	0.017817	0.0794423	0.0662237	0.523189	5	0
MVP	8h/0h	0.152162	0.0213941	0.0213941	0.641403	-3.82301	-0.0479941	0.257803	0.0145853	0.135237	0.401177	4	1
CDC27	8h/0h	0.200809	0.0213821	0.0213821	0.641457	-3.82359	0.226476	0.262115	0.0250977	0.0823014	0.408057	5	0
WARS2	8h/0h	0.134193	0.0213373	0.0213373	0.641759	-3.82573	0.17542	0.128623	0.0344586	0.0402591	0.292204	5	0
RC3H2	8h/0h	0.212935	0.0213047	0.0213047	0.642114	-3.82729	0.109492	0.330275	-0.0553495	0.0762591	0.604	4	1
ADA	8h/0h	-0.13159	0.0212971	-0.0212971	0.642141	-3.82766	-0.104632	-0.17294	-0.129245	-0.0423691	-0.208763	0	5
RUVBL2	8h/0h	0.180827	0.0212449	0.0212449	0.642441	-3.83016	0.0295468	0.399951	0.0246212	0.0242446	0.425774	5	0
NRAS	8h/0h	0.253194	0.021228	0.021228	0.642551	-3.83098	0.0814738	0.4369	-0.0189287	0.114237	0.652288	4	1
SLC24A6	8h/0h	0.121725	0.0212209	0.0212209	0.642578	-3.83132	0.15487	0.14658	0.0738124	0.0550659	0.178295	5	0
PDXDC2P	8h/0h	-0.260637	0.0212201	-0.0212201	0.642605	-3.83136	-0.0127283	-0.355332	-0.249422	-0.0654427	-0.620261	0	5
COMMD8	8h/0h	0.190062	0.0212151	0.0212151	0.642714	-3.8316	0.0632539	0.118604	0.154266	0.0982251	0.515959	5	0
OR8D4	8h/0h	0.131886	0.0211944	0.0211944	0.64285	-3.8326	0.0353708	0.310971	0.183446	0.147345	-0.0177045	4	1
EXOSC6	8h/0h	0.13738	0.0211824	0.0211824	0.642904	-3.83317	-0.0990918	0.19783	0.102102	0.179287	0.306771	4	1
CUL2	8h/0h	0.186375	0.0211453	0.0211453	0.643013	-3.83497	0.0122808	0.394093	0.0652678	-0.0189764	0.479208	4	1
RNA5SP295	8h/0h	-0.185155	0.0211439	-0.0211439	0.64304	-3.83503	-0.0766637	-0.425344	-0.0320313	-0.124362	-0.267374	0	5
PLEKHH2	8h/0h	-0.124937	0.0211438	-0.0211438	0.643067	-3.83504	-0.100352	-0.139135	-0.231977	0.0746973	-0.227921	1	4
C1orf51	8h/0h	0.297915	0.0211397	0.0211397	0.643122	-3.83524	0.149603	0.33745	0.120702	0.475396	0.406423	5	0
ITGA2	8h/0h	-0.184891	0.0211027	-0.0211027	0.643285	-3.83703	-0.18105	-0.450703	-0.120934	-0.302236	0.130467	1	4
GSDMC	8h/0h	-0.23931	0.0210992	-0.0210992	0.643366	-3.8372	-0.417673	-0.321084	-0.0227427	-0.0807228	-0.35433	0	5
OR51A7	8h/0h	0.160233	0.0210922	0.0210922	0.64342	-3.83753	-0.0268433	0.131709	0.267016	-0.0150204	0.444302	3	2
USP16	8h/0h	0.312842	0.0210643	0.0210643	0.643556	-3.83888	0.0844353	0.749585	0.0208015	0.0910589	0.61833	5	0
SDC4	8h/0h	0.304355	0.0210609	0.0210609	0.643583	-3.83905	0.214188	0.415026	0.0111232	0.164738	0.716701	5	0
RNA5SP416	8h/0h	-0.15035	0.021022	-0.021022	0.643745	-3.84094	0.0312106	-0.349603	-0.142093	-0.108334	-0.182931	1	4
EIF4H	8h/0h	0.170993	0.0210042	0.0210042	0.643827	-3.84181	-0.00577757	0.316525	0.0839567	0.114126	0.346133	4	1
ZNF154	8h/0h	-0.116931	0.0209801	-0.0209801	0.643935	-3.84298	-0.102558	-0.178016	0.0344134	-0.110142	-0.22835	1	4
RNA5SP250	8h/0h	-0.141671	0.020973	-0.020973	0.643962	-3.84332	-0.357775	-0.0937143	-0.0668042	-0.117973	-0.0720911	0	5
ZCCHC17	8h/0h	0.174108	0.0209688	0.0209688	0.643989	-3.84353	0.104785	0.252683	0.0676647	-0.0428128	0.488223	4	1
OBFC1	8h/0h	0.19718	0.0209572	0.0209572	0.644043	-3.84409	-0.109589	0.434355	0.126748	0.0722735	0.462115	4	1
UBXN2A	8h/0h	0.116799	0.0209504	0.0209504	0.644097	-3.84442	0.0310953	0.184528	0.0108141	0.17418	0.183375	5	0
ZNF451	8h/0h	-0.127252	0.0209248	-0.0209248	0.644124	-3.84567	-0.29379	-0.156005	-0.180747	0.00640167	-0.0121184	1	4
IFRD1	8h/0h	-0.22456	0.0209221	-0.0209221	0.644151	-3.8458	-0.147599	-0.590001	-0.185957	-0.16141	-0.0378308	0	5
TMEM209	8h/0h	0.196237	0.0209188	0.0209188	0.644178	-3.84597	0.364319	0.353717	-0.0762583	0.0455896	0.293818	4	1
SIKE1	8h/0h	0.157718	0.0209135	0.0209135	0.644205	-3.84623	0.10686	0.296646	0.101932	0.0607367	0.222418	5	0
RNA5SP473	8h/0h	-0.193229	0.0208877	-0.0208877	0.644313	-3.84749	-0.379559	-0.0667692	-0.0329262	-0.134902	-0.351986	0	5
PSMD14	8h/0h	0.199573	0.0208838	0.0208838	0.644367	-3.84768	0.178291	0.350563	0.0272439	-0.0510923	0.492859	4	1
SLC25A33	8h/0h	0.326936	0.0208771	0.0208771	0.644421	-3.848	0.358193	0.491171	-0.147472	0.146825	0.785962	4	1
PCGF5	8h/0h	0.368968	0.0208647	0.0208647	0.644448	-3.84861	-0.102734	0.658946	0.0690595	0.250835	0.968734	4	1
WDR16	8h/0h	0.189981	0.0208454	0.0208454	0.644583	-3.84956	0.110828	0.481724	-0.0278664	0.135279	0.249942	4	1
ZNF25	8h/0h	-0.148823	0.0208396	-0.0208396	0.644636	-3.84984	-0.17113	-0.0597133	-0.157213	-0.0877208	-0.268339	0	5
ERVK3-1	8h/0h	0.13864	0.0208259	0.0208259	0.644744	-3.85051	0.278891	0.117768	0.0714955	0.0192831	0.205761	5	0
FKBP5	8h/0h	0.523672	0.0208103	0.0208103	0.644906	-3.85128	1.80327	0.277466	0.0791908	-0.000263939	0.4587	4	1
WDR38	8h/0h	0.156871	0.0207884	0.0207884	0.645067	-3.85235	0.0735871	0.414041	0.153026	-0.0718938	0.215594	4	1
KIF3B	8h/0h	0.188679	0.0207583	0.0207583	0.645416	-3.85383	0.0860247	0.387584	-0.0117119	-0.0145797	0.496081	3	2
WARS	8h/0h	0.362903	0.020758	0.020758	0.645443	-3.85385	0.260559	0.498486	0.114032	0.408288	0.533152	5	0
ATG16L1	8h/0h	-0.176388	0.0207506	-0.0207506	0.645604	-3.85421	-0.15568	-0.270229	-0.106311	-0.271861	-0.077858	0	5
CERKL	8h/0h	0.215333	0.0207232	0.0207232	0.645711	-3.85556	0.233181	0.396475	0.0495705	-0.050019	0.447455	4	1
ATXN7L1	8h/0h	-0.143863	0.0206872	-0.0206872	0.645952	-3.85734	-0.137674	-0.204662	-0.208942	0.0918674	-0.259904	1	4
WBP11	8h/0h	0.191337	0.0206866	0.0206866	0.645978	-3.85737	0.0324427	0.34889	0.0184234	0.0603219	0.496605	5	0
TXN	8h/0h	0.278212	0.0206318	0.0206318	0.646352	-3.86008	0.124967	0.273682	0.146488	0.00767962	0.838241	5	0
ARMC2	8h/0h	0.181554	0.0206184	0.0206184	0.646432	-3.86074	0.0166527	0.458895	0.0809776	-0.0363987	0.387643	4	1
IGSF6	8h/0h	-0.141969	0.0205122	-0.0205122	0.646752	-3.86601	0.00554778	-0.280492	-0.0977971	-0.158819	-0.178285	1	4
GUCD1	8h/0h	0.108065	0.0204961	0.0204961	0.646832	-3.86681	0.0517253	0.148469	0.0554328	0.0804152	0.204284	5	0
ZNF562	8h/0h	-0.159247	0.0204949	-0.0204949	0.646885	-3.86687	-0.192942	-0.113616	-0.0612021	-0.368338	-0.0601343	0	5
RNU6-44	8h/0h	-0.306241	0.0204735	-0.0204735	0.646991	-3.86794	-0.309998	-0.411066	-0.52664	-0.139221	-0.144282	0	5
IGHD2-15	8h/0h	-0.212294	0.0204556	-0.0204556	0.647098	-3.86883	0.143244	-0.18243	-0.330791	-0.433049	-0.258443	1	4
EMC2	8h/0h	-0.144821	0.0204373	-0.0204373	0.647177	-3.86975	-0.390067	-0.0265825	-0.105668	-0.160199	-0.0415897	0	5
URB1	8h/0h	-0.145938	0.0204246	-0.0204246	0.647257	-3.87038	-0.138585	-0.255716	-0.161782	-0.121382	-0.0522245	0	5
LOC727896	8h/0h	-0.189245	0.020321	-0.020321	0.648025	-3.87557	-0.424944	-0.0291933	-0.169713	-0.208914	-0.113464	0	5
SLC25A26	8h/0h	0.107581	0.0202943	0.0202943	0.648078	-3.87691	0.102694	0.140964	0.0651397	0.0462246	0.182883	5	0
LINC00895	8h/0h	0.165799	0.0202892	0.0202892	0.648131	-3.87717	0.0808152	0.0871654	0.121482	0.291104	0.248428	5	0
SLX4IP	8h/0h	-0.315894	0.0202707	-0.0202707	0.64821	-3.8781	-0.148674	-0.31037	-0.271889	-0.545495	-0.303043	0	5
MED10	8h/0h	0.131303	0.0202414	0.0202414	0.648342	-3.87957	0.00580224	0.185464	0.207176	0.081368	0.176703	5	0
NUDT16P1	8h/0h	-0.123106	0.0202274	-0.0202274	0.648369	-3.88028	-0.0208594	-0.250855	-0.00637793	-0.203594	-0.133842	0	5
APOBEC3G	8h/0h	0.17069	0.0202133	0.0202133	0.648527	-3.881	-0.0191779	0.223303	0.290757	0.280696	0.0778719	4	1
PBX1	8h/0h	-0.179311	0.0201917	-0.0201917	0.648711	-3.88208	-0.16303	-0.26448	-0.188754	-0.108754	-0.171535	0	5
PMS2P1	8h/0h	-0.146311	0.0201779	-0.0201779	0.648764	-3.88278	-0.0927866	-0.00887565	-0.32234	-0.00525232	-0.3023	0	5
ZNF354A	8h/0h	-0.112201	0.0201757	-0.0201757	0.64879	-3.8829	-0.23496	-0.126783	-0.123699	-0.0499042	-0.0256574	0	5
KIF1B	8h/0h	-0.18702	0.0201749	-0.0201749	0.648817	-3.88294	-0.32609	-0.214051	-0.198319	-0.236486	0.0398454	1	4
PSMC1	8h/0h	0.183004	0.0201719	0.0201719	0.648843	-3.88309	0.089985	0.318698	0.00569304	0.063787	0.436854	5	0
MIR149	8h/0h	-0.135015	0.020148	-0.020148	0.648948	-3.88429	-0.127561	-0.167838	-0.195526	-0.0236274	-0.160525	0	5
TMEM109	8h/0h	0.134203	0.0201003	0.0201003	0.649106	-3.88672	0.0772921	0.309384	-0.0154902	0.0730567	0.226774	4	1
SLC5A12	8h/0h	-0.127268	0.0200935	-0.0200935	0.649185	-3.88706	-0.0964805	-0.106765	-0.156267	0.000810094	-0.277638	1	4
AHNAK2	8h/0h	0.246129	0.0200684	0.0200684	0.64929	-3.88834	0.136541	0.592759	-0.0152262	0.142251	0.374322	4	1
TPCN1	8h/0h	-0.181706	0.0200652	-0.0200652	0.649369	-3.8885	0.0909866	-0.354241	-0.228014	-0.27473	-0.142532	1	4
C15orf54	8h/0h	0.140349	0.0200566	0.0200566	0.649421	-3.88894	0.261717	0.159472	0.174455	0.154054	-0.0479509	4	1
MIR1206	8h/0h	-0.461823	0.020049	-0.020049	0.649474	-3.88932	0.315058	-0.0863462	-0.854644	-0.727635	-0.955549	1	4
SPATS2L	8h/0h	0.300326	0.0200113	0.0200113	0.649605	-3.89125	0.227666	0.428168	0.195344	0.214259	0.436194	5	0
RPRD1B	8h/0h	0.221409	0.0199098	0.0199098	0.650154	-3.89643	0.20491	0.513242	0.0318174	0.0165089	0.340565	5	0
PDE7A	8h/0h	-0.196555	0.0198538	-0.0198538	0.650285	-3.89931	-0.475829	-0.143319	-0.243445	-0.00507557	-0.115109	0	5
UNC13B	8h/0h	-0.190723	0.0198297	-0.0198297	0.650468	-3.90055	-0.358176	-0.319141	-0.146739	-0.27075	0.141193	1	4
NAA15	8h/0h	0.199886	0.0198026	0.0198026	0.650728	-3.90194	0.298131	0.299177	0.0413331	-0.00716196	0.36795	4	1
WHSC1L1	8h/0h	-0.170531	0.0197925	-0.0197925	0.650754	-3.90246	-0.435824	-0.025945	-0.114825	-0.243969	-0.0320944	0	5
SNORA11	8h/0h	-0.241946	0.0197591	-0.0197591	0.650885	-3.90418	-0.695766	-0.116856	-0.320321	-0.0851599	0.0083714	1	4
RNA5SP51	8h/0h	0.107016	0.0197481	0.0197481	0.651067	-3.90475	0.150697	0.119252	0.140254	0.031913	0.0929629	5	0
XRCC6P5	8h/0h	0.146716	0.0197414	0.0197414	0.651093	-3.9051	0.187182	0.117245	0.216696	-0.119653	0.332112	4	1
SDHB	8h/0h	0.206193	0.0197348	0.0197348	0.651145	-3.90544	0.196047	0.204106	0.11414	-0.0501491	0.566824	4	1
LOC100506705	8h/0h	0.204146	0.0197263	0.0197263	0.651171	-3.90588	0.0862758	-0.0156858	0.320134	0.29853	0.331476	4	1
SATB1	8h/0h	-0.15361	0.0196913	-0.0196913	0.651327	-3.90769	-0.389176	-0.191824	-0.0188394	-0.168716	0.000506387	1	4
PSME2P2	8h/0h	0.252987	0.0196843	0.0196843	0.651404	-3.90806	0.0250932	0.0485947	0.183775	0.428112	0.579362	5	0
NCKAP5-IT1	8h/0h	-0.17338	0.0196244	-0.0196244	0.652104	-3.91116	-0.106879	-0.203689	-0.122726	-0.089953	-0.343653	0	5
SCGB2B2	8h/0h	-0.136607	0.0195939	-0.0195939	0.652362	-3.91275	-0.17547	-0.0104976	-0.287832	-0.178947	-0.0302895	0	5
ZNF266	8h/0h	-0.146008	0.0195816	-0.0195816	0.652439	-3.91339	-0.324608	-0.0708113	-0.0555271	0.0169438	-0.296039	1	4
CATSPERB	8h/0h	-0.33052	0.0195785	-0.0195785	0.652465	-3.91355	-0.367635	-0.435544	-0.4139	0.338351	-0.773873	1	4
LINC00362	8h/0h	-0.219679	0.0195498	-0.0195498	0.652594	-3.91505	0.178061	-0.309378	-0.463923	-0.0874908	-0.415664	1	4
MIR300	8h/0h	0.137146	0.0195282	0.0195282	0.652697	-3.91617	0.258521	-0.0443779	0.0921566	0.0512874	0.328143	4	1
MAGI3	8h/0h	-0.163847	0.0195235	-0.0195235	0.652749	-3.91642	-0.404783	-0.200981	-0.130272	-0.039793	-0.0434033	0	5
TUBGCP6	8h/0h	-0.117471	0.0195096	-0.0195096	0.652852	-3.91714	-0.0725728	-0.171117	-0.0917177	-0.0569674	-0.194978	0	5
DBT	8h/0h	-0.208942	0.0194856	-0.0194856	0.653006	-3.9184	-0.215122	-0.0895561	-0.24669	-0.393793	-0.0995471	0	5
BBX	8h/0h	-0.163826	0.0194485	-0.0194485	0.653186	-3.92035	-0.474678	-0.135137	-0.157985	-0.0908829	0.0395559	1	4
RNU6-61	8h/0h	-0.252845	0.0194474	-0.0194474	0.653212	-3.9204	-0.382134	-0.417291	-0.354962	-0.152393	0.0425554	1	4
PDLIM1	8h/0h	0.153861	0.0194313	0.0194313	0.65334	-3.92125	-0.0319978	0.364166	0.0567885	0.228488	0.15186	4	1
CHRNA9	8h/0h	0.117199	0.0194169	0.0194169	0.653443	-3.922	0.100245	0.0738242	0.13826	0.0860935	0.187571	5	0
ATP5B	8h/0h	0.240727	0.0193332	0.0193332	0.653853	-3.92641	0.422507	0.126134	0.0903685	-0.00251366	0.567138	4	1
ERVV-1	8h/0h	-0.118092	0.0192153	-0.0192153	0.654491	-3.93265	0.00697793	-0.132894	-0.034653	-0.141846	-0.288044	1	4
TRAV39	8h/0h	-0.165658	0.0192146	-0.0192146	0.654542	-3.93268	0.00347413	-0.254259	-0.414915	-0.0214078	-0.141181	1	4
PPP1R8	8h/0h	0.136738	0.0191974	0.0191974	0.654695	-3.9336	0.137284	0.306631	-0.0131282	-0.0057238	0.258625	3	2
OR2AK2	8h/0h	0.157263	0.0191793	0.0191793	0.654772	-3.93456	0.389814	0.0963435	0.0347381	0.255876	0.00954251	5	0
IGHV4-39	8h/0h	-0.147812	0.0191534	-0.0191534	0.655001	-3.93594	-0.0822225	-0.0283005	-0.40828	0.00262042	-0.222876	1	4
TPP2	8h/0h	-0.195982	0.0191483	-0.0191483	0.655026	-3.93621	-0.288787	-0.216073	-0.110345	-0.238469	-0.126235	0	5
TBC1D12	8h/0h	-0.161995	0.0191341	-0.0191341	0.655077	-3.93696	-0.273786	-0.0387166	-0.115439	-0.377889	-0.00414373	0	5
RDH10	8h/0h	-0.413865	0.0191319	-0.0191319	0.655102	-3.93708	-1.26879	-0.425585	-0.152807	-0.325982	0.103839	1	4
BCDIN3D	8h/0h	0.105421	0.0190882	0.0190882	0.655356	-3.93941	0.168986	0.124918	0.100004	0.0628056	0.0703941	5	0
MIR563	8h/0h	-0.201282	0.019073	-0.019073	0.655508	-3.94022	0.0394517	0.0387259	-0.527815	-0.106796	-0.449976	2	3
RNA5SP104	8h/0h	-0.166687	0.0190438	-0.0190438	0.65561	-3.94179	0.0534666	-0.156537	-0.174742	-0.345567	-0.210054	1	4
DNAJA2	8h/0h	0.258847	0.0189593	0.0189593	0.656192	-3.94632	0.0827657	0.395231	0.176705	-0.040314	0.679844	4	1
ZNF10	8h/0h	-0.150346	0.0189433	-0.0189433	0.656343	-3.94718	-0.143303	-0.0588322	-0.328717	-0.0833923	-0.137484	0	5
FAM46B	8h/0h	0.180823	0.0189352	0.0189352	0.656368	-3.94762	-0.0753009	0.0637588	0.229561	0.317603	0.368494	4	1
MIR759	8h/0h	0.192631	0.0189333	0.0189333	0.656394	-3.94772	0.489544	-0.0926435	0.391008	0.167444	0.00780313	4	1
ATP8B4	8h/0h	-0.106725	0.0188896	-0.0188896	0.656671	-3.95007	-0.138078	-0.0748508	-0.127577	-0.149801	-0.0433193	0	5
ZNF548	8h/0h	0.11527	0.0188725	0.0188725	0.656772	-3.951	0.156388	0.149507	-0.0365789	0.0622538	0.244778	4	1
CHCHD2P8	8h/0h	0.152001	0.018834	0.018834	0.656998	-3.95308	0.0810392	0.0332311	0.15309	0.150076	0.342571	5	0
CREG2	8h/0h	0.131278	0.018822	0.018822	0.657023	-3.95373	-0.0133884	0.290805	0.0649383	0.121815	0.19222	4	1
PSMB5	8h/0h	0.236142	0.0187922	0.0187922	0.657275	-3.95534	0.105324	0.20279	0.0956582	-0.025996	0.802931	4	1
DNAJC17	8h/0h	-0.112077	0.0187871	-0.0187871	0.65735	-3.95562	-0.045465	-0.239759	-0.0169539	-0.124265	-0.133941	0	5
ADCK4	8h/0h	-0.100195	0.0187851	-0.0187851	0.6574	-3.95573	-0.0865101	-0.11067	-0.0322853	-0.143651	-0.127857	0	5
PHF14	8h/0h	-0.117243	0.0187662	-0.0187662	0.657575	-3.95675	-0.128047	-0.0556934	-0.221474	-0.145641	-0.0353591	0	5
RNU6-16P	8h/0h	-0.276191	0.0187494	-0.0187494	0.657726	-3.95767	-0.244819	-0.252419	-0.764049	-0.263135	0.143467	1	4
FLJ45340	8h/0h	-0.224847	0.0187354	-0.0187354	0.657826	-3.95843	-0.0873039	-0.247584	-0.205449	0.0387444	-0.622642	1	4
SNORD17	8h/0h	-0.652908	0.0187207	-0.0187207	0.658076	-3.95922	-0.394869	-1.22681	-1.52758	0.00828691	-0.123571	1	4
EFHB	8h/0h	0.239277	0.0187004	0.0187004	0.658151	-3.96034	0.0188078	0.548005	0.0127855	0.236241	0.380544	5	0
MFAP3	8h/0h	0.127206	0.0186721	0.0186721	0.658301	-3.96188	0.0541387	0.174715	0.0755217	0.0127172	0.318935	5	0
NANP	8h/0h	0.117969	0.018644	0.018644	0.65855	-3.96341	0.161145	0.121075	0.250093	0.00310436	0.054425	5	0
FRA10AC1	8h/0h	-0.13328	0.0186374	-0.0186374	0.658575	-3.96377	-0.140095	-0.0696926	-0.0276194	-0.116693	-0.312299	0	5
MOCS3	8h/0h	0.232017	0.0186125	0.0186125	0.658675	-3.96513	-0.177308	0.536372	0.362571	0.20619	0.232259	4	1
PPBP	8h/0h	0.138586	0.0185973	0.0185973	0.658749	-3.96597	0.0503638	0.279748	0.20241	0.0915034	0.0689065	5	0
KCNE1	8h/0h	0.139125	0.0185919	0.0185919	0.658774	-3.96626	-0.0969408	0.24402	0.280779	0.110769	0.156999	4	1
LPIN3	8h/0h	-0.109704	0.0185782	-0.0185782	0.658824	-3.96701	-0.0325297	-0.0888333	-0.100521	-0.1536	-0.173035	0	5
UBE2Q2P1	8h/0h	-0.165692	0.0185654	-0.0185654	0.658874	-3.96772	0.0732877	-0.166155	-0.345955	-0.00548058	-0.384159	1	4
IFNE	8h/0h	-0.537444	0.0185636	-0.0185636	0.658899	-3.96782	-0.443788	-1.35042	-0.356192	0.211306	-0.748121	1	4
TARS2	8h/0h	-0.130914	0.0185579	-0.0185579	0.658973	-3.96813	-0.156027	-0.0692625	-0.0738295	-0.222622	-0.132827	0	5
MIR3146	8h/0h	-0.116293	0.0185133	-0.0185133	0.659246	-3.97058	-0.105226	-0.0694538	-0.220376	-0.0418863	-0.144525	0	5
SNORD19	8h/0h	-0.376433	0.0185096	-0.0185096	0.659296	-3.97078	-0.187037	-0.914012	-0.314593	0.364831	-0.831355	1	4
MIR3145	8h/0h	-0.312327	0.0185049	-0.0185049	0.659321	-3.97104	-0.398354	0.0667239	-0.804603	0.0826825	-0.508086	2	3
HSD17B10	8h/0h	0.11312	0.0184901	0.0184901	0.65937	-3.97186	0.0931422	0.0504824	0.187841	0.155152	0.0789807	5	0
PNP	8h/0h	0.179037	0.0184676	0.0184676	0.659494	-3.9731	0.445152	0.245429	-0.0518161	-0.0678392	0.324257	3	2
ZSWIM1	8h/0h	0.12342	0.0184674	0.0184674	0.659519	-3.97311	0.157772	0.258828	0.107144	0.0478691	0.0454859	5	0
MIR1302-1	8h/0h	0.156213	0.0184601	0.0184601	0.659593	-3.97351	0.279156	0.205922	-0.000204309	0.104429	0.19176	4	1
PHB2	8h/0h	0.1667	0.0184585	0.0184585	0.659618	-3.9736	-0.0301625	0.380446	0.146856	0.130422	0.205941	4	1
TPK1	8h/0h	-0.102715	0.0184519	-0.0184519	0.659643	-3.97396	-0.060859	-0.0994275	-0.173106	-0.110872	-0.0693131	0	5
FAHD1	8h/0h	0.121892	0.0184466	0.0184466	0.659693	-3.97425	0.00745474	0.117996	0.216335	0.0979829	0.169693	5	0
TCTN1	8h/0h	0.150426	0.0184267	0.0184267	0.659792	-3.97535	0.144862	0.379464	-0.0643546	0.120351	0.171806	4	1
SRFBP1	8h/0h	0.171193	0.0184247	0.0184247	0.659816	-3.97547	0.00703306	0.373088	0.0187742	0.00827594	0.448792	5	0
BCL3	8h/0h	-0.148202	0.0183637	-0.0183637	0.660138	-3.97884	-0.275491	-0.133628	-0.0911945	0.00543138	-0.246131	1	4
PSMC3	8h/0h	0.14656	0.0183597	0.0183597	0.660187	-3.97907	-0.0142963	0.105984	0.117995	0.0904497	0.432666	4	1
HS6ST1	8h/0h	-0.1208	0.0183573	-0.0183573	0.660261	-3.9792	-0.154452	-0.13401	-0.169361	-0.163927	0.0177498	1	4
ORC4	8h/0h	0.147252	0.0183458	0.0183458	0.66036	-3.97984	0.0325975	0.283518	0.0204912	0.0570334	0.342621	5	0
WASF1	8h/0h	-0.162485	0.0183145	-0.0183145	0.660434	-3.98158	-0.195405	-0.250922	-0.206582	-0.160953	0.00143544	1	4
TOP1P2	8h/0h	0.153659	0.0183041	0.0183041	0.660458	-3.98216	0.220069	0.147408	0.130776	0.0892029	0.180837	5	0
MIR518D	8h/0h	-0.319424	0.0182914	-0.0182914	0.660557	-3.98286	-0.783243	-0.667258	-0.0621153	-0.0508853	-0.0336209	0	5
ZDHHC5	8h/0h	0.147221	0.0182862	0.0182862	0.660582	-3.98315	0.246973	0.207717	-0.022396	-0.0274097	0.331223	3	2
RNU6-10P	8h/0h	-0.283197	0.0182533	-0.0182533	0.660705	-3.98499	-0.236617	-0.337452	-0.799997	-0.0534983	0.0115788	1	4
SNORD75	8h/0h	-0.211605	0.0182489	-0.0182489	0.660754	-3.98524	-0.0792844	-0.333487	-0.201697	0.0291931	-0.472749	1	4
MIR495	8h/0h	0.16251	0.0181916	0.0181916	0.661	-3.98843	0.370054	0.122595	0.044184	0.106645	0.169072	5	0
CORO1C	8h/0h	0.293464	0.0181812	0.0181812	0.661123	-3.98902	0.0548884	0.681371	0.0286075	-0.0305147	0.732968	4	1
SNORA74B	8h/0h	-0.248109	0.0181473	-0.0181473	0.661491	-3.99092	-0.20178	-0.264156	-0.700046	0.0446272	-0.119192	1	4
PHLDB2	8h/0h	-0.147053	0.0181254	-0.0181254	0.661613	-3.99215	-0.170949	-0.26288	-0.187243	0.00304709	-0.117241	1	4
CCDC91	8h/0h	-0.193306	0.0181158	-0.0181158	0.661687	-3.99269	-0.43541	0.00167752	-0.221437	-0.294255	-0.0171057	1	4
ZDHHC16	8h/0h	-0.184312	0.0180964	-0.0180964	0.66176	-3.99378	-0.234107	-0.222614	-0.0855605	-0.332842	-0.0464352	0	5
CCDC109B	8h/0h	0.226101	0.0180884	0.0180884	0.661858	-3.99423	0.0767554	0.230427	0.177059	0.154474	0.49179	5	0
POU3F4	8h/0h	-0.206499	0.0180849	-0.0180849	0.662053	-3.99442	-0.379088	-0.143427	0.103162	-0.366701	-0.246441	1	4
ZNF862	8h/0h	-0.12544	0.0180788	-0.0180788	0.662127	-3.99477	-0.0680224	-0.281579	-0.0615686	-0.0199272	-0.196101	0	5
OR6J1	8h/0h	0.195951	0.0180769	0.0180769	0.662151	-3.99488	0.0889422	0.0981769	0.19565	0.539201	0.0577863	5	0
HLA-DMA	8h/0h	0.198262	0.0180582	0.0180582	0.662224	-3.99593	0.0825919	0.305064	0.131107	0.1304	0.342148	5	0
PSMD6	8h/0h	0.163018	0.018026	0.018026	0.662565	-3.99775	-0.00102601	0.326072	0.0882695	0.0491475	0.35263	4	1
CCT5	8h/0h	0.176341	0.0180209	0.0180209	0.66259	-3.99804	0.0397304	0.224241	0.14963	-0.0194196	0.487521	4	1
FA2H	8h/0h	0.295735	0.0179917	0.0179917	0.662809	-3.99969	0.323743	0.48617	-0.182132	0.0671616	0.783734	4	1
C5orf56	8h/0h	0.121919	0.017984	0.017984	0.662857	-4.00013	0.150837	0.188707	0.0185476	0.150974	0.100531	5	0
PISRT1	8h/0h	-0.142692	0.0179752	-0.0179752	0.663076	-4.00062	-0.156683	0.00829768	-0.00590643	-0.311071	-0.248096	1	4
VEZF1	8h/0h	0.203354	0.0179682	0.0179682	0.663124	-4.00102	-0.0361024	0.507778	0.145808	-0.0537191	0.453007	3	2
MIR3679	8h/0h	-0.161337	0.0179588	-0.0179588	0.663197	-4.00155	-0.0361723	-0.29148	-0.0288361	-0.0597584	-0.390439	0	5
PLEKHO2	8h/0h	0.131613	0.0179584	0.0179584	0.663246	-4.00157	0.0314385	0.205557	0.044861	0.159962	0.216248	5	0
MIR553	8h/0h	-0.302704	0.0179573	-0.0179573	0.66327	-4.00164	-0.0320584	-0.111736	-0.945364	0.0502252	-0.474587	1	4
LINC00597	8h/0h	-0.171331	0.0179345	-0.0179345	0.66344	-4.00293	-0.176492	0.0165813	-0.264365	-0.173019	-0.259358	1	4
GCNT1	8h/0h	0.234656	0.0179128	0.0179128	0.663536	-4.00416	0.119394	0.411126	-0.0522693	0.125529	0.569501	4	1
FABP3P2	8h/0h	0.177515	0.0179102	0.0179102	0.663561	-4.00431	0.466683	0.132096	0.248538	0.15132	-0.111063	4	1
WFDC2	8h/0h	-0.148231	0.017869	-0.017869	0.663827	-4.00665	-0.133737	-0.295677	-0.0395466	-0.0661559	-0.206036	0	5
GPR1	8h/0h	0.118932	0.0178549	0.0178549	0.663899	-4.00746	0.241097	0.146108	-0.0274469	0.0888531	0.146049	4	1
SNORA71A	8h/0h	-0.124844	0.0178538	-0.0178538	0.663948	-4.00752	-0.0560576	-0.143907	-0.202051	-0.0747315	-0.147473	0	5
VPS25	8h/0h	0.238617	0.0178447	0.0178447	0.663996	-4.00804	0.0678867	0.271641	0.168775	-0.0720598	0.756841	4	1
FARS2	8h/0h	-0.130016	0.0178397	-0.0178397	0.664044	-4.00833	-0.119151	-0.195381	-0.129651	-0.226041	0.0201423	1	4
G3BP1	8h/0h	0.207968	0.0178331	0.0178331	0.664092	-4.0087	0.164069	0.388004	0.00768997	-0.072588	0.552666	4	1
TPI1	8h/0h	0.174149	0.0178015	0.0178015	0.664213	-4.01051	0.252097	0.0782949	0.126471	-0.00472939	0.418613	4	1
FLJ13224	8h/0h	-0.186197	0.0177726	-0.0177726	0.664334	-4.01216	-0.206695	-0.301364	-0.140031	0.0306624	-0.313558	1	4
KIAA1468	8h/0h	-0.150998	0.0177565	-0.0177565	0.664454	-4.01309	-0.237744	0.0701496	-0.247035	-0.150907	-0.189455	1	4
SLC35F5	8h/0h	-0.176658	0.017722	-0.017722	0.664598	-4.01507	-0.451754	-0.120947	-0.0870948	-0.23422	0.0107245	1	4
KRTAP4-11	8h/0h	-0.27431	0.0177025	-0.0177025	0.664719	-4.01619	0.228888	-0.478813	-0.27695	-0.435459	-0.409215	1	4
ACTC1	8h/0h	0.0978527	0.0176702	0.0176702	0.664911	-4.01805	0.134365	0.0715689	0.122692	0.142308	0.0183298	5	0
CDC20P1	8h/0h	-0.182164	0.0176531	-0.0176531	0.665007	-4.01903	-0.273164	-0.426296	-0.153579	-0.0174435	-0.0403394	0	5
ZNF267	8h/0h	0.162526	0.0176529	0.0176529	0.665031	-4.01904	0.00888874	0.237153	0.183409	0.131595	0.251584	5	0
PECAM1	8h/0h	0.19088	0.0176273	0.0176273	0.665175	-4.02052	-0.0455483	0.322727	0.211506	0.364383	0.101333	4	1
UBE2A	8h/0h	0.200512	0.0176094	0.0176094	0.665343	-4.02156	0.0236076	0.289878	0.0842385	0.0859668	0.518868	5	0
CCDC64	8h/0h	-0.147988	0.0175499	-0.0175499	0.665726	-4.025	-0.251231	-0.280897	-0.0861237	-0.0592827	-0.0624064	0	5
RBM45	8h/0h	0.136682	0.0175466	0.0175466	0.665774	-4.02519	0.134147	0.281392	0.0918114	0.223425	-0.0473641	4	1
ZWILCH	8h/0h	0.202011	0.0175386	0.0175386	0.665821	-4.02566	0.00148948	0.230757	0.0673299	0.149035	0.561445	5	0
ANKRD20A11P	8h/0h	-0.441897	0.0175029	-0.0175029	0.665941	-4.02773	0.308946	-0.762509	-0.797553	-0.200403	-0.757966	1	4
SNORD115-41	8h/0h	0.250049	0.0174986	0.0174986	0.665965	-4.02798	0.598556	0.232744	-0.0683065	0.0810798	0.406172	4	1
NDUFAF4	8h/0h	0.289637	0.0174962	0.0174962	0.666012	-4.02812	0.654497	0.24739	0.0941432	-0.320249	0.772403	4	1
MIR4727	8h/0h	-0.171782	0.0174762	-0.0174762	0.666108	-4.02928	0.152017	-0.256974	-0.290207	-0.0351478	-0.428596	1	4
RNA5SP355	8h/0h	-0.138706	0.0174497	-0.0174497	0.666275	-4.03083	-0.00955822	-0.245701	-0.0344027	-0.341719	-0.0621495	0	5
MRPS10	8h/0h	0.236167	0.0174423	0.0174423	0.666322	-4.03126	0.118689	0.395337	-0.0293504	0.160258	0.535903	4	1
ZNF609	8h/0h	-0.154727	0.0174279	-0.0174279	0.666418	-4.0321	-0.276048	-0.186498	-0.145761	-0.139337	-0.0259908	0	5
RPP30	8h/0h	0.171039	0.0174091	0.0174091	0.666632	-4.0332	0.0716514	0.375392	0.0328309	0.0508272	0.324494	5	0
PSMG1	8h/0h	0.153291	0.0173723	0.0173723	0.666917	-4.03535	0.0155945	0.155702	0.161837	0.103747	0.329576	5	0
MSH6	8h/0h	-0.131615	0.0173418	-0.0173418	0.667154	-4.03714	-0.308173	-0.155242	-0.149624	-0.0442058	-0.000828971	0	5
GMFB	8h/0h	0.193528	0.0173336	0.0173336	0.667201	-4.03762	0.0225705	0.335937	0.041136	0.0660282	0.501967	5	0
CXorf64	8h/0h	0.281755	0.0173328	0.0173328	0.667225	-4.03767	-0.129535	0.488031	0.244171	0.311318	0.494791	4	1
SNORD1A	8h/0h	-0.257806	0.0173099	-0.0173099	0.667296	-4.03902	-0.174172	-0.32563	-0.531527	0.0228195	-0.28052	1	4
RNF144B	8h/0h	0.239977	0.0173069	0.0173069	0.667391	-4.03919	-0.271796	0.523873	0.273614	0.134347	0.539846	4	1
LOC100128239	8h/0h	-0.176718	0.0172938	-0.0172938	0.667438	-4.03996	-0.197451	-0.372141	0.197035	-0.194626	-0.316409	1	4
CD46	8h/0h	-0.167692	0.0172876	-0.0172876	0.667462	-4.04033	-0.0582753	-0.185257	-0.279347	-0.209809	-0.105771	0	5
SCARNA8	8h/0h	-0.176624	0.0172592	-0.0172592	0.667509	-4.042	-0.269764	-0.409923	-0.340567	0.0978601	0.0392739	2	3
ACACA	8h/0h	-0.277191	0.0172588	-0.0172588	0.667533	-4.04202	-0.260987	-0.439987	-0.175396	-0.418924	-0.0906629	0	5
LTB4R	8h/0h	-0.140762	0.0172451	-0.0172451	0.66758	-4.04283	-0.112718	-0.17792	-0.188345	-0.123469	-0.101356	0	5
WHSC1	8h/0h	-0.103535	0.0172122	-0.0172122	0.667746	-4.04477	-0.0931944	-0.147792	-0.0962459	-0.0547175	-0.125726	0	5
INTS7	8h/0h	0.170129	0.017185	0.017185	0.667935	-4.04638	0.0800514	0.301525	0.0331327	0.0728357	0.363099	5	0
SDCBP2	8h/0h	0.205884	0.0171822	0.0171822	0.667982	-4.04655	0.278169	0.251476	-0.124709	0.0662465	0.558238	4	1
NLK	8h/0h	-0.185114	0.0171802	-0.0171802	0.668029	-4.04667	-0.486741	-0.234301	-0.124453	-0.176292	0.0962149	1	4
UBR7	8h/0h	0.169611	0.0171752	0.0171752	0.668076	-4.04696	0.0991243	0.32428	0.0164566	0.00448088	0.403714	5	0
WASH3P	8h/0h	-0.114496	0.0171655	-0.0171655	0.6681	-4.04754	-0.0122554	-0.0694058	-0.0932743	-0.0886518	-0.30889	0	5
APOBEC4	8h/0h	0.373999	0.0171599	0.0171599	0.668123	-4.04787	0.0255793	1.01966	-0.0464229	-0.150602	1.02178	3	2
FAM162A	8h/0h	0.180143	0.017141	0.017141	0.668218	-4.04899	0.420372	0.310984	-0.039284	-0.0684149	0.277058	3	2
MRPS17	8h/0h	0.175521	0.0171379	0.0171379	0.668265	-4.04918	0.108003	0.388672	0.0882514	0.105974	0.186704	5	0
ANKRD36BP2	8h/0h	-0.26236	0.0171166	-0.0171166	0.668335	-4.05044	-0.171766	-0.0729879	-0.42653	0.0924657	-0.732981	1	4
RNA5SP128	8h/0h	-0.163012	0.0171117	-0.0171117	0.668406	-4.05073	-0.343176	-0.167619	-0.148196	0.0520081	-0.208076	1	4
WWC3	8h/0h	-0.141853	0.017098	-0.017098	0.668453	-4.05155	-0.263627	-0.243995	0.0017639	-0.208647	0.00523932	2	3
CIITA	8h/0h	0.129192	0.0170806	0.0170806	0.6685	-4.05259	0.103124	0.207108	0.208959	-0.0290903	0.155861	4	1
CYP4F35P	8h/0h	-0.247554	0.0170719	-0.0170719	0.668524	-4.0531	0.325093	-0.62003	-0.193704	-0.222991	-0.526134	1	4
GHITM	8h/0h	0.167961	0.0170517	0.0170517	0.668688	-4.05431	0.0531859	0.214542	0.0294013	0.012665	0.530012	5	0
CDK19	8h/0h	-0.195137	0.0170505	-0.0170505	0.668712	-4.05438	-0.536033	-0.0917807	-0.230812	-0.257307	0.140248	1	4
SPG11	8h/0h	-0.150511	0.0170429	-0.0170429	0.668759	-4.05483	-0.248088	-0.0238246	-0.139164	-0.282125	-0.0593557	0	5
C4orf19	8h/0h	0.191206	0.0170424	0.0170424	0.668782	-4.05486	0.0517927	0.159798	0.0388786	0.243302	0.462256	5	0
TAB3	8h/0h	0.257432	0.0170339	0.0170339	0.668829	-4.05537	-0.0681482	0.631983	0.0415725	0.0459046	0.635846	4	1
CHMP2B	8h/0h	0.208854	0.0170282	0.0170282	0.668876	-4.05571	0.204559	0.434578	-0.0164441	-0.0575071	0.479083	3	2
VAMP7	8h/0h	0.224499	0.0170194	0.0170194	0.668946	-4.05623	-0.083542	0.372864	0.0786744	0.106573	0.647923	4	1
HIBCH	8h/0h	-0.172748	0.0169506	-0.0169506	0.669438	-4.06036	-0.17344	-0.139953	-0.312568	-0.0792895	-0.15849	0	5
PSMB4	8h/0h	0.135076	0.0168995	0.0168995	0.669766	-4.06342	-0.00100056	0.17466	0.0870376	0.109273	0.305412	4	1
VPS37B	8h/0h	0.156281	0.0168918	0.0168918	0.669812	-4.06389	-0.131888	0.148672	0.136149	0.211632	0.416839	4	1
MNS1	8h/0h	0.394736	0.0168642	0.0168642	0.670092	-4.06555	0.113104	1.07577	0.0437537	0.153472	0.587573	5	0
ROPN1L	8h/0h	0.164718	0.0168478	0.0168478	0.670185	-4.06654	0.0487797	0.414258	0.0879386	0.0656586	0.206956	5	0
GBP2	8h/0h	0.319998	0.0168451	0.0168451	0.670232	-4.0667	-0.425624	0.585263	0.22311	0.714798	0.502441	4	1
WDR96	8h/0h	0.343477	0.0168321	0.0168321	0.670279	-4.06749	0.15827	1.11886	0.0122028	-0.0248302	0.452883	4	1
KCNJ1	8h/0h	0.139806	0.0168236	0.0168236	0.670325	-4.06801	0.238161	0.0629924	0.200782	0.209536	-0.0124432	4	1
GAS1	8h/0h	-0.302694	0.0168039	-0.0168039	0.670534	-4.0692	-0.320374	-0.708999	-0.633874	0.393237	-0.243461	1	4
MAP2K4P1	8h/0h	0.169688	0.0167925	0.0167925	0.670604	-4.06989	-0.0748162	0.0967676	0.302346	0.137781	0.386364	4	1
FAM205A	8h/0h	0.163731	0.0167916	0.0167916	0.670627	-4.06994	-0.0766911	0.221717	0.193436	0.270649	0.209544	4	1
LOC100630918	8h/0h	-0.20451	0.0167908	-0.0167908	0.670651	-4.06999	-0.571393	-0.10793	-0.0722083	0.109905	-0.380926	1	4
RNA5SP69	8h/0h	-0.165994	0.0167899	-0.0167899	0.67072	-4.07004	0.00900878	-0.23439	-0.0148107	-0.196922	-0.392857	1	4
TXLNG	8h/0h	-0.123999	0.0167739	-0.0167739	0.670813	-4.07101	-0.145341	-0.135304	-0.104464	-0.29276	0.0578744	1	4
IKBKAP	8h/0h	-0.238628	0.016771	-0.016771	0.670836	-4.07119	-0.523882	-0.210343	-0.034253	-0.413807	-0.0108546	0	5
PIH1D2	8h/0h	0.295944	0.0167671	0.0167671	0.670883	-4.07143	-0.0469956	0.782994	-0.0647636	0.149491	0.658996	3	2
CCDC70	8h/0h	-0.159951	0.0167669	-0.0167669	0.670906	-4.07144	-0.052263	-0.327383	-0.0840413	-0.0519198	-0.28415	0	5
PLEKHM2	8h/0h	0.146589	0.016766	0.016766	0.670929	-4.0715	-0.0716942	0.293187	0.133157	0.0169329	0.361361	4	1
SLC43A3	8h/0h	0.165349	0.0167658	0.0167658	0.670952	-4.07151	0.0377319	0.00185663	0.378602	0.117377	0.291177	5	0
GUSBP9	8h/0h	-0.259694	0.0167591	-0.0167591	0.670999	-4.07191	0.100533	-0.195483	-0.620971	-0.172576	-0.409974	1	4
PRPF19	8h/0h	0.156088	0.0167509	0.0167509	0.671045	-4.07241	0.153876	0.272978	0.0735358	-0.0757203	0.355769	4	1
SLC25A44	8h/0h	0.13881	0.0167476	0.0167476	0.671091	-4.07261	0.270005	0.223086	-0.0433734	-0.0157552	0.260086	3	2
RXRB	8h/0h	-0.118063	0.0167139	-0.0167139	0.671276	-4.07466	-0.14208	-0.163104	-0.125255	-0.0340268	-0.125849	0	5
COMMD7	8h/0h	0.174377	0.0167134	0.0167134	0.671415	-4.07469	-0.0510006	0.237373	0.178012	-0.0265853	0.534088	3	2
LOC728739	8h/0h	0.210083	0.0166948	0.0166948	0.671554	-4.07582	-0.0627856	0.401756	0.0309797	0.184724	0.495739	4	1
IFITM4P	8h/0h	0.310052	0.0166941	0.0166941	0.671577	-4.07587	-0.316232	0.636629	0.323292	0.483958	0.422614	4	1
MT1A	8h/0h	0.159276	0.0166801	0.0166801	0.671762	-4.07672	0.229321	0.132171	0.044519	0.0836147	0.306754	5	0
GOSR2	8h/0h	0.115316	0.0166591	0.0166591	0.671877	-4.078	0.192468	0.219383	0.0500192	0.00901635	0.105696	5	0
PREPL	8h/0h	-0.303143	0.0166459	-0.0166459	0.6719	-4.0788	-0.122459	-0.234125	-0.322245	-0.629125	-0.207763	0	5
OSBPL1A	8h/0h	0.13569	0.0166224	0.0166224	0.671946	-4.08024	0.0600577	0.230291	0.138501	0.125421	0.12418	5	0
PDRG1	8h/0h	0.205516	0.0166199	0.0166199	0.671992	-4.0804	-0.0551904	0.343908	0.245928	-0.0517235	0.544656	3	2
INPP5F	8h/0h	-0.164989	0.0165873	-0.0165873	0.672245	-4.08239	-0.136053	-0.168913	-0.130818	-0.321233	-0.0679295	0	5
SNORA10	8h/0h	-0.200501	0.0165816	-0.0165816	0.672314	-4.08274	-0.084871	-0.411738	-0.368723	-0.00173521	-0.135438	0	5
DNAI1	8h/0h	0.153053	0.0165814	0.0165814	0.672337	-4.08275	0.18619	0.44126	0.0759657	0.0961937	-0.0343465	4	1
ISCA1P1	8h/0h	0.247329	0.0165627	0.0165627	0.672429	-4.0839	0.562341	0.258893	0.0486144	-0.111318	0.478115	4	1
ATP6V1B2	8h/0h	0.194396	0.0165493	0.0165493	0.672498	-4.08472	-0.0119279	0.442862	-0.00453668	0.0877861	0.457799	3	2
RNA5SP132	8h/0h	-0.228634	0.0165336	-0.0165336	0.672567	-4.08569	-0.302817	-0.549899	-0.0747559	-0.422276	0.20658	1	4
TTPAL	8h/0h	0.147498	0.0165299	0.0165299	0.67259	-4.08592	0.225017	0.140999	-0.00732256	0.0374941	0.341302	4	1
ATG4C	8h/0h	-0.194104	0.0165186	-0.0165186	0.672659	-4.08661	-0.234028	-0.165142	-0.0423729	-0.46861	-0.0603654	0	5
ZNF577	8h/0h	-0.107987	0.0165144	-0.0165144	0.672705	-4.08687	-0.0435266	-0.113598	-0.0936669	-0.0890102	-0.200133	0	5
TGFB3	8h/0h	-0.23697	0.0165024	-0.0165024	0.672819	-4.08761	-0.845536	-0.129832	-0.131842	-0.0557764	-0.0218628	0	5
ATOH8	8h/0h	-0.13697	0.0164929	-0.0164929	0.672865	-4.0882	-0.163062	-0.183796	-0.0278357	-0.114964	-0.195193	0	5
KRT18P55	8h/0h	0.129739	0.0164855	0.0164855	0.672911	-4.08865	0.176969	-0.0208767	0.145445	0.120713	0.226445	4	1
MNT	8h/0h	-0.110375	0.0164618	-0.0164618	0.673026	-4.09011	-0.136297	-0.253839	-0.0672518	0.0152601	-0.109747	1	4
ANKRD20A5P	8h/0h	-0.390151	0.0164266	-0.0164266	0.673117	-4.09229	0.175757	-0.851328	-0.497865	-0.154777	-0.622541	1	4
HOMER2	8h/0h	0.292982	0.0163896	0.0163896	0.673254	-4.09458	0.319463	0.255798	0.195611	-0.046575	0.740614	4	1
CD276	8h/0h	0.103875	0.0163792	0.0163792	0.673369	-4.09523	0.0436278	0.171477	0.0329908	0.0832399	0.188039	5	0
NOTCH1	8h/0h	-0.127842	0.0163489	-0.0163489	0.673574	-4.09711	-0.237299	-0.202991	-0.132951	0.00454543	-0.0705156	1	4
GOLGA6L4	8h/0h	-0.183452	0.0163353	-0.0163353	0.673643	-4.09796	0.0794151	-0.310457	-0.176315	-0.0445471	-0.465358	1	4
DUSP7	8h/0h	-0.111059	0.0163307	-0.0163307	0.673666	-4.09824	-0.1607	-0.170988	-0.0397217	-0.0712539	-0.112633	0	5
MIR340	8h/0h	-0.155906	0.0163199	-0.0163199	0.673734	-4.09891	0.0657962	-0.101349	-0.368128	-0.0612968	-0.31455	1	4
C9orf40	8h/0h	-0.14436	0.0163192	-0.0163192	0.673757	-4.09896	-0.392563	-0.0798459	-0.114511	-0.146028	0.0111458	1	4
SLC25A39	8h/0h	0.154096	0.0162396	0.0162396	0.674144	-4.10393	0.0808559	0.160056	0.123379	0.0412584	0.364932	5	0
PMS2P3	8h/0h	-0.115058	0.0162372	-0.0162372	0.674189	-4.10408	0.0023007	-0.116178	-0.166402	-0.0789927	-0.21602	1	4
SLC38A1	8h/0h	0.22743	0.0162247	0.0162247	0.674326	-4.10486	0.158391	0.216086	0.145788	0.0242894	0.592595	5	0
RAB7A	8h/0h	0.180049	0.0162229	0.0162229	0.674349	-4.10498	0.0827568	0.22417	0.133474	0.00357023	0.456273	5	0
UFD1L	8h/0h	0.137182	0.0162219	0.0162219	0.674394	-4.10504	0.0799568	0.298132	-0.0161919	0.0485849	0.275429	4	1
FKBP1C	8h/0h	0.123372	0.0162182	0.0162182	0.674439	-4.10527	-0.0032395	0.0199169	0.250269	0.112918	0.236995	4	1
ITGA5	8h/0h	0.156403	0.0161816	0.0161816	0.674802	-4.10757	0.0628014	0.30138	0.0287904	0.0657354	0.323308	5	0
ZNHIT3	8h/0h	0.165277	0.0161776	0.0161776	0.674825	-4.10782	-0.159934	0.326202	0.321203	0.0383598	0.300552	4	1
PPP1R13L	8h/0h	-0.124427	0.0161702	-0.0161702	0.67487	-4.10829	-0.0594562	-0.170596	-0.134701	-0.0549104	-0.202471	0	5
FAM103A1	8h/0h	0.269734	0.0161632	0.0161632	0.674893	-4.10873	0.0281265	0.665929	-0.125268	0.0610011	0.71888	4	1
CLEC2B	8h/0h	-0.318883	0.016152	-0.016152	0.674961	-4.10943	-0.441095	-0.609182	-0.29789	-0.0318624	-0.214386	0	5
MIR4699	8h/0h	-0.124665	0.0161318	-0.0161318	0.675097	-4.1107	-0.106031	0.0150196	-0.214361	-0.153254	-0.164699	1	4
CASP10	8h/0h	0.206328	0.016123	0.016123	0.67521	-4.11126	-0.0139192	0.394437	0.0199229	0.282161	0.349038	4	1
MIR1227	8h/0h	-0.132961	0.0161028	-0.0161028	0.67539	-4.11253	-0.0902214	-0.279768	-0.22322	0.0457145	-0.117313	1	4
STK38	8h/0h	-0.299143	0.0160869	-0.0160869	0.675481	-4.11353	-0.856207	-0.274147	-0.00267443	-0.24787	-0.114818	0	5
TSHZ1	8h/0h	-0.186943	0.0160844	-0.0160844	0.675503	-4.11369	-0.485161	-0.28556	-0.05434	-0.104552	-0.0051007	0	5
MTA2	8h/0h	0.182332	0.0160655	0.0160655	0.675571	-4.11489	-0.0283264	0.347112	0.0659703	0.0273483	0.499558	4	1
EEF1DP1	8h/0h	0.183881	0.0160424	0.0160424	0.675729	-4.11635	-0.0187108	0.367133	0.190974	-0.0838002	0.463809	3	2
RNA5SP449	8h/0h	-0.14243	0.0160183	-0.0160183	0.675796	-4.11787	-0.0929032	-0.0726864	-0.264499	-0.0483991	-0.233661	0	5
DSG2	8h/0h	0.181852	0.0160183	0.0160183	0.675819	-4.11787	0.356704	0.287857	-0.0290837	0.0823541	0.211428	4	1
TAS2R8	8h/0h	-0.147353	0.0160131	-0.0160131	0.675864	-4.11821	-0.22612	-0.0689316	-0.179011	-0.280429	0.0177248	1	4
PRDX5	8h/0h	0.167991	0.0160081	0.0160081	0.675931	-4.11852	0.153911	0.301788	0.0615652	-0.0898281	0.412521	4	1
USF1	8h/0h	0.132345	0.0159981	0.0159981	0.675954	-4.11916	0.0483046	0.225089	0.0948415	0.0707156	0.222772	5	0
MIR3131	8h/0h	-0.157872	0.0159956	-0.0159956	0.676021	-4.11932	-0.136655	-0.237974	0.000623175	0.0232299	-0.438583	2	3
LOC400927	8h/0h	-0.119752	0.0159869	-0.0159869	0.676066	-4.11987	-0.090578	-0.1666	-0.137429	0.0212896	-0.225441	1	4
SNORD14E	8h/0h	-0.233727	0.0159829	-0.0159829	0.676111	-4.12012	-0.198621	-0.363108	-0.646909	0.191042	-0.151038	1	4
TNFSF9	8h/0h	-0.161006	0.0159762	-0.0159762	0.676156	-4.12055	0.0735227	-0.400435	-0.0506117	-0.161837	-0.265669	1	4
TRBV30	8h/0h	0.10531	0.0159578	0.0159578	0.676246	-4.12172	0.135229	0.10249	0.0746081	0.157407	0.0568176	5	0
BEND3	8h/0h	-0.115779	0.0159505	-0.0159505	0.676291	-4.12219	-0.11273	-0.135571	-0.114017	-0.171479	-0.0450979	0	5
KANSL2	8h/0h	-0.113895	0.015932	-0.015932	0.676403	-4.12337	-0.0979801	-0.142976	-0.183735	-0.103756	-0.0410298	0	5
BCL2L11	8h/0h	-0.179253	0.0159288	-0.0159288	0.676448	-4.12357	-0.556488	-0.216687	-0.16674	-0.00315157	0.0468009	1	4
SNORD114-4	8h/0h	0.228449	0.0159192	0.0159192	0.676493	-4.12419	0.239133	0.336659	-0.190605	0.498667	0.258391	4	1
CLN6	8h/0h	0.127537	0.0158945	0.0158945	0.676628	-4.12576	0.26075	0.205506	0.047644	0.0327572	0.0910271	5	0
HIST1H1A	8h/0h	0.180271	0.015884	0.015884	0.676695	-4.12643	0.311344	0.17559	0.384428	-0.146866	0.17686	4	1
CACNA1D	8h/0h	-0.119275	0.0158654	-0.0158654	0.676874	-4.12762	-0.0482409	-0.195664	-0.101217	-0.0277967	-0.223454	0	5
GRHL1	8h/0h	-0.106119	0.015825	-0.015825	0.677365	-4.13021	-0.212249	-0.0761381	-0.0234012	-0.117638	-0.101167	0	5
DIP2A	8h/0h	-0.11376	0.0157915	-0.0157915	0.677566	-4.13237	-0.0254375	-0.201919	-0.104317	-0.0432652	-0.193863	0	5
GLS	8h/0h	-0.260044	0.0157878	-0.0157878	0.677611	-4.1326	-0.497593	-0.394322	-0.168727	-0.207448	-0.0321284	0	5
RNA5SP347	8h/0h	0.157906	0.0157878	0.0157878	0.677633	-4.1326	0.420416	0.12748	0.191457	0.186866	-0.136688	4	1
GMEB1	8h/0h	0.210217	0.0157767	0.0157767	0.6777	-4.13332	0.00717949	0.466912	0.164151	-0.0599632	0.472807	4	1
ACE2	8h/0h	0.20969	0.0157719	0.0157719	0.677766	-4.13363	-0.121989	0.428705	0.188591	0.184166	0.368978	4	1
ZNF174	8h/0h	0.127276	0.0157516	0.0157516	0.677922	-4.13493	0.00270051	0.113229	0.235891	0.252817	0.031742	5	0
CAPN3	8h/0h	-0.170547	0.0157347	-0.0157347	0.678011	-4.13603	-0.0829539	-0.289589	-0.0975598	-0.0997787	-0.282854	0	5
FGF16	8h/0h	-0.142143	0.0157251	-0.0157251	0.678056	-4.13665	-0.137061	-0.218711	0.00914589	-0.176224	-0.187863	1	4
BUD31	8h/0h	0.0998466	0.0157246	0.0157246	0.678078	-4.13668	0.0793607	0.138304	0.0402454	0.0517733	0.189549	5	0
RNU7-76P	8h/0h	0.350906	0.0157083	0.0157083	0.678144	-4.13774	0.600654	0.658688	0.246881	0.331786	-0.0834812	4	1
POLA1	8h/0h	-0.177201	0.0157033	-0.0157033	0.678167	-4.13806	-0.250934	-0.026255	-0.367082	-0.257654	0.0159189	1	4
ELP3	8h/0h	0.120468	0.015692	0.015692	0.678189	-4.13879	0.136316	0.180178	0.0659615	-0.0120892	0.231976	4	1
MORF4	8h/0h	0.223347	0.0156845	0.0156845	0.678255	-4.13928	-0.134178	0.345387	0.3551	-0.0223776	0.572803	3	2
C21orf15	8h/0h	-0.23135	0.0156689	-0.0156689	0.678344	-4.14028	0.185249	-0.653666	-0.157233	-0.0846135	-0.446485	1	4
ZNF354B	8h/0h	-0.0967768	0.0156581	-0.0156581	0.678411	-4.14098	-0.0973679	-0.050869	-0.174991	-0.0775761	-0.0830796	0	5
LRIG1	8h/0h	-0.179924	0.0156519	-0.0156519	0.678499	-4.14139	-0.218404	-0.177576	-0.167842	-0.16981	-0.165988	0	5
LOC100506368	8h/0h	-0.109548	0.015649	-0.015649	0.678521	-4.14158	-0.104335	-0.196186	-0.104023	0.0186961	-0.161891	1	4
GJB7	8h/0h	-0.154941	0.0156358	-0.0156358	0.678632	-4.14243	0.123742	-0.12008	-0.339392	-0.191517	-0.247457	1	4
CEP290	8h/0h	-0.213352	0.0156279	-0.0156279	0.678676	-4.14294	-0.32002	-0.0590717	-0.204961	-0.00893206	-0.473775	0	5
NEBL	8h/0h	-0.181196	0.0156227	-0.0156227	0.678721	-4.14328	-0.0881707	-0.232408	-0.189516	0.0714762	-0.467359	1	4
RNU6-45P	8h/0h	-0.22332	0.0156076	-0.0156076	0.678809	-4.14427	-0.0554181	-0.127324	-0.606221	-0.179667	-0.14797	0	5
LCE5A	8h/0h	0.154598	0.0156049	0.0156049	0.678831	-4.14444	0.158508	0.0735666	0.286526	0.271778	-0.0173873	4	1
SNORD114-26	8h/0h	0.0994766	0.0155801	0.0155801	0.67903	-4.14606	0.126196	0.0963402	0.196655	0.0798913	-0.00169976	4	1
ETF1	8h/0h	0.196971	0.0155759	0.0155759	0.679074	-4.14633	0.0236657	0.379876	0.0670188	0.0220585	0.492233	5	0
ZNF750	8h/0h	-0.215035	0.0155319	-0.0155319	0.679405	-4.1492	-0.387143	-0.390482	-0.137933	-0.0178851	-0.141729	0	5
STX18	8h/0h	0.130824	0.0155224	0.0155224	0.679471	-4.14982	0.166423	0.159818	0.0405225	-0.0203516	0.30771	4	1
LAMB1	8h/0h	-0.132155	0.0155086	-0.0155086	0.679515	-4.15073	-0.223941	-0.157992	-0.165661	0.000209971	-0.113392	1	4
SNORD115-15	8h/0h	0.231637	0.0154943	0.0154943	0.679603	-4.15167	0.348527	0.424722	-0.0160986	-0.0142261	0.415263	3	2
RBMXL3	8h/0h	-0.187839	0.0154903	-0.0154903	0.679625	-4.15193	-0.308912	0.0926192	-0.243388	-0.130221	-0.349292	1	4
NOL10	8h/0h	0.201985	0.0154829	0.0154829	0.679669	-4.15242	0.211778	0.317529	-0.00885613	-0.0365425	0.526017	3	2
ELF4	8h/0h	0.126841	0.0154568	0.0154568	0.679933	-4.15413	0.212266	0.240897	-0.0827845	0.0374504	0.226374	4	1
GSPT2	8h/0h	-0.107973	0.0154234	-0.0154234	0.680262	-4.15633	-0.163158	-0.0751559	-0.0385652	-0.145882	-0.117105	0	5
WDR37	8h/0h	0.139973	0.0154081	0.0154081	0.680328	-4.15733	0.261164	0.189311	-0.114625	0.0463553	0.317658	4	1
REREP3	8h/0h	-0.128934	0.0154058	-0.0154058	0.68035	-4.15749	-0.253051	-0.172368	-0.259341	-0.0169821	0.0570738	1	4
TSC22D2	8h/0h	-0.136877	0.0153985	-0.0153985	0.680437	-4.15797	-0.292613	-0.0324086	-0.168022	-0.176069	-0.0152723	0	5
LOC100216546	8h/0h	-0.332626	0.0153923	-0.0153923	0.680503	-4.15838	-0.305702	-0.434893	-0.760998	0.22907	-0.390608	1	4
TAF12	8h/0h	-0.122284	0.0153729	-0.0153729	0.680634	-4.15966	-0.0386906	-0.0551003	-0.25241	-0.0554276	-0.209793	0	5
JUN	8h/0h	-0.429807	0.0153678	-0.0153678	0.680678	-4.16	-0.421966	-0.934986	-0.527508	0.257046	-0.521621	1	4
ABCF2	8h/0h	0.119351	0.0153507	0.0153507	0.680744	-4.16112	0.0609804	0.206206	0.0717157	0.00911472	0.248736	5	0
PEPD	8h/0h	0.198969	0.015332	0.015332	0.680853	-4.16236	-0.231656	0.384749	0.278608	0.0861504	0.476996	4	1
VAC14	8h/0h	0.14196	0.0153114	0.0153114	0.680897	-4.16373	0.0175612	0.27724	0.0645086	0.0847481	0.265741	5	0
MKKS	8h/0h	0.176378	0.015303	0.015303	0.68094	-4.16429	-0.0221294	0.292056	0.187934	-0.0396547	0.463686	3	2
RNU6-34P	8h/0h	-0.251764	0.0152944	-0.0152944	0.680962	-4.16486	-0.259803	-0.26283	-0.697785	-0.232062	0.19366	1	4
LRP1	8h/0h	-0.126622	0.0152777	-0.0152777	0.681049	-4.16597	-0.0570491	-0.181612	-0.151314	-0.148084	-0.095048	0	5
PPT1	8h/0h	0.217295	0.0152709	0.0152709	0.681115	-4.16642	-0.030634	0.391915	0.151789	-0.051617	0.625022	3	2
ERC2-IT1	8h/0h	-0.188754	0.0152568	-0.0152568	0.68118	-4.16736	-0.197612	-0.457668	-0.110528	0.137924	-0.315884	1	4
ALPK1	8h/0h	-0.195416	0.0152237	-0.0152237	0.681376	-4.16956	-0.340253	-0.243404	-0.185413	0.0375044	-0.245514	1	4
CHD9	8h/0h	-0.156882	0.0152231	-0.0152231	0.681398	-4.1696	-0.181322	-0.0771287	-0.167355	-0.297249	-0.0613546	0	5
CRYBG3	8h/0h	-0.132289	0.0152166	-0.0152166	0.681463	-4.17003	-0.0705235	-0.11259	-0.0679206	-0.314506	-0.0959043	0	5
OR1L1	8h/0h	0.16539	0.0152166	0.0152166	0.681507	-4.17003	0.478245	0.0836446	0.234861	0.118401	-0.0882015	4	1
BCAS2	8h/0h	0.195559	0.0151585	0.0151585	0.681855	-4.17392	-0.0526337	0.347685	0.059249	0.0653497	0.558144	4	1
PXT1	8h/0h	-0.108336	0.0151531	-0.0151531	0.68192	-4.17428	0.014539	-0.12994	-0.133156	-0.117814	-0.17531	1	4
ZNF835	8h/0h	-0.0990699	0.0151312	-0.0151312	0.68205	-4.17575	-0.00280305	-0.123029	-0.116072	-0.0506564	-0.202789	0	5
ARG2	8h/0h	0.289991	0.0151276	0.0151276	0.682072	-4.17599	0.0393058	0.169163	0.0949231	0.288977	0.857589	5	0
POLI	8h/0h	-0.156516	0.0150865	-0.0150865	0.682223	-4.17875	-0.411616	-0.0604608	-0.0996669	-0.236255	0.0254179	1	4
KIAA1107	8h/0h	-0.247679	0.0150833	-0.0150833	0.682245	-4.17897	-0.272976	-0.533576	-0.0171705	-0.461315	0.0466404	1	4
PROB1	8h/0h	-0.165714	0.0150813	-0.0150813	0.682267	-4.1791	-0.366503	-0.0385245	0.0325374	-0.281683	-0.174398	1	4
PXDC1	8h/0h	0.19834	0.0150649	0.0150649	0.682461	-4.18021	-0.0104854	0.453544	0.169096	-0.0127846	0.392332	3	2
HINT1	8h/0h	0.10704	0.0150639	0.0150639	0.682483	-4.18028	0.147508	0.142743	0.106003	0.008373	0.130571	5	0
CYP4B1	8h/0h	0.170095	0.0150425	0.0150425	0.682569	-4.18172	0.0212529	0.358715	0.189256	-0.131181	0.41243	4	1
MRPS18C	8h/0h	0.15608	0.0149875	0.0149875	0.682893	-4.18544	0.0364938	0.418409	0.0379614	0.137017	0.150518	5	0
CHURC1	8h/0h	0.148067	0.0149815	0.0149815	0.682958	-4.18584	0.0371326	0.278129	0.0650882	-0.00161611	0.361601	4	1
RNA5SP354	8h/0h	0.176327	0.0149729	0.0149729	0.683023	-4.18643	0.375736	-0.0673822	0.0531714	0.359932	0.160178	4	1
MGC16275	8h/0h	0.104873	0.0149706	0.0149706	0.683044	-4.18659	0.130865	0.0705818	0.0610243	0.0366011	0.225292	5	0
FAM171A1	8h/0h	0.137219	0.0149648	0.0149648	0.683087	-4.18698	-0.108929	0.132112	0.206523	0.124225	0.332162	4	1
VEGFA	8h/0h	-0.20242	0.0149615	-0.0149615	0.683109	-4.1872	-0.169425	-0.601083	-0.0733203	0.115532	-0.283802	1	4
SENP2	8h/0h	0.188322	0.0149585	0.0149585	0.683152	-4.1874	-0.0914307	0.375353	0.138114	0.0812421	0.438332	4	1
GPC5	8h/0h	-0.108998	0.01495	-0.01495	0.683174	-4.18798	-0.133303	-0.228563	-0.0179152	-0.0221642	-0.143046	0	5
MIR4451	8h/0h	-0.259748	0.0149264	-0.0149264	0.683367	-4.18958	0.272379	-0.227339	-0.613187	-0.449413	-0.281182	1	4
ZSCAN12P1	8h/0h	0.184586	0.014916	0.014916	0.683389	-4.19029	-0.0547599	0.430191	0.104654	-0.0235942	0.466439	3	2
ACCS	8h/0h	-0.113158	0.0149044	-0.0149044	0.683539	-4.19108	-0.0972289	-0.0993763	-0.108625	-0.0774246	-0.183137	0	5
C1orf173	8h/0h	0.164202	0.0148988	0.0148988	0.683625	-4.19146	0.0409155	0.487707	0.0261755	0.0100739	0.256136	5	0
LINC00604	8h/0h	0.120743	0.0148985	0.0148985	0.683647	-4.19148	-0.10482	0.193435	0.113205	0.26727	0.134623	4	1
EAF1	8h/0h	0.162368	0.014896	0.014896	0.683668	-4.19165	0.0973141	0.405897	-0.00858401	-0.00610925	0.323323	3	2
MFN2	8h/0h	0.167765	0.0148945	0.0148945	0.68369	-4.19176	0.23137	0.223281	-0.0676059	0.0800982	0.37168	4	1
ATP6V1C2	8h/0h	0.387981	0.0148935	0.0148935	0.683711	-4.19183	1.32893	0.0529728	-0.126306	0.304615	0.379693	4	1
ADPRHL2	8h/0h	0.127002	0.0148839	0.0148839	0.68384	-4.19248	0.0541401	0.0978595	0.213007	0.226216	0.0437869	5	0
TPBG	8h/0h	-0.119084	0.0148384	-0.0148384	0.684075	-4.19559	-0.273366	-0.0690421	-0.138672	-0.0523151	-0.0620243	0	5
CISD2	8h/0h	0.149738	0.01483	0.01483	0.684161	-4.19616	0.143508	0.265263	-0.052895	0.146691	0.246125	4	1
EAPP	8h/0h	0.197444	0.0148251	0.0148251	0.684289	-4.1965	-0.106852	0.418447	0.069744	0.179667	0.426216	4	1
MED1	8h/0h	0.247538	0.0148144	0.0148144	0.684354	-4.19723	0.0338121	0.565851	0.0109118	0.0823612	0.544754	5	0
CSAD	8h/0h	-0.134881	0.0148034	-0.0148034	0.684396	-4.19798	0.0270186	-0.110902	-0.096455	-0.0773048	-0.416761	1	4
CX3CL1	8h/0h	0.404855	0.0147961	0.0147961	0.684439	-4.19849	-0.438198	0.69034	0.315905	0.604989	0.851239	4	1
DDA1	8h/0h	0.159535	0.0147843	0.0147843	0.68461	-4.19929	0.033742	0.267727	-0.0869325	0.188302	0.394837	4	1
BAK1	8h/0h	0.177774	0.014784	0.014784	0.684631	-4.19932	0.0666127	0.302513	0.0726669	0.216799	0.230278	5	0
RNA5SP381	8h/0h	0.200321	0.0147815	0.0147815	0.684695	-4.19949	0.415474	-0.0411456	0.380985	0	0.246292	3	1
C5orf22	8h/0h	0.266091	0.0147686	0.0147686	0.684738	-4.20037	0.223178	0.503136	-0.0901646	0.0760082	0.618296	4	1
MIR622	8h/0h	0.330418	0.0147603	0.0147603	0.684802	-4.20095	1.11534	0.271033	-0.0488851	-0.0659817	0.380589	3	2
SNN	8h/0h	0.116004	0.0147593	0.0147593	0.684823	-4.20101	0.0481113	0.219443	0.116086	-0.0430892	0.239471	4	1
AP4B1	8h/0h	-0.11242	0.0147557	-0.0147557	0.684866	-4.20126	0.0160787	-0.106634	-0.128563	-0.258524	-0.084456	1	4
EPS15P1	8h/0h	-0.218485	0.014751	-0.014751	0.684972	-4.20158	-0.160989	-0.123869	-0.390283	-0.0678754	-0.349411	0	5
COX10	8h/0h	0.153718	0.0147314	0.0147314	0.6851	-4.20293	0.307526	0.291159	-0.0764774	-0.0430967	0.289477	3	2
SNORA5A	8h/0h	-0.147847	0.0147291	-0.0147291	0.685121	-4.20309	-0.176757	-0.153907	-0.34678	-0.0869332	0.0251408	1	4
FBXL4	8h/0h	-0.206591	0.0147221	-0.0147221	0.685228	-4.20358	-0.496621	-0.118569	-0.219678	-0.272633	0.0745461	1	4
C1orf194	8h/0h	0.298249	0.0147197	0.0147197	0.685249	-4.20374	0.0170271	0.736942	-0.0342108	-0.0950872	0.866575	3	2
MDFIC	8h/0h	-0.150812	0.0146946	-0.0146946	0.685482	-4.20547	-0.375319	-0.177171	-0.0603805	-0.167958	0.0267678	1	4
EWSR1	8h/0h	0.139898	0.014694	0.014694	0.685504	-4.20551	0.0886656	0.176866	0.0479601	0.205192	0.180808	5	0
ESF1	8h/0h	0.237622	0.01469	0.01469	0.685546	-4.20579	0.269344	0.557786	-0.045639	-0.0516498	0.45827	3	2
GPN1	8h/0h	0.194535	0.0146838	0.0146838	0.68561	-4.20621	0.0337169	0.361294	0.0544772	-0.00820634	0.531395	4	1
POLR2C	8h/0h	0.191306	0.0146802	0.0146802	0.685631	-4.20646	-0.07131	0.301588	0.111123	0.0600311	0.5551	4	1
CLDN23	8h/0h	0.207278	0.014678	0.014678	0.685695	-4.20662	-0.142378	0.354021	0.180665	0.0999274	0.544156	4	1
RPS29	8h/0h	0.128495	0.0146779	0.0146779	0.685716	-4.20663	0.00250356	0.143108	0.283659	0.0293595	0.183844	5	0
AKAP14	8h/0h	0.291426	0.0146653	0.0146653	0.685779	-4.2075	0.135606	0.690773	-0.0757102	0.149613	0.556849	4	1
NDUFAB1	8h/0h	0.209056	0.0146569	0.0146569	0.685822	-4.20808	0.157725	0.37537	0.0678439	-0.0440269	0.488368	4	1
XGPY2	8h/0h	0.0991034	0.0146547	0.0146547	0.685864	-4.20823	0.114542	0.0823928	0.0712396	0.102192	0.125151	5	0
VSIG1	8h/0h	0.132337	0.0146397	0.0146397	0.686012	-4.20927	0.140499	0.172139	-0.0833673	0.256522	0.175895	4	1
ATP6V0A2	8h/0h	0.136735	0.0145954	0.0145954	0.68635	-4.21234	0.1804	0.218027	-0.0574242	0.00325673	0.339416	4	1
EIF2S2	8h/0h	0.160965	0.0145915	0.0145915	0.686393	-4.21262	0.10801	0.278833	0.031511	0.00855458	0.377915	5	0
ZNF211	8h/0h	-0.114893	0.0145911	-0.0145911	0.686414	-4.21264	-0.173281	-0.208374	-0.0210654	-0.120356	-0.0513905	0	5
EHD3	8h/0h	0.224433	0.0145895	0.0145895	0.686435	-4.21276	0.0135139	0.635122	0.0804738	-0.123674	0.51673	4	1
PLCXD2-AS1	8h/0h	-0.22352	0.0145701	-0.0145701	0.686561	-4.21411	-0.0863998	-0.118609	-0.671258	0.0572627	-0.298595	1	4
TPT1-AS1	8h/0h	-0.165717	0.0145652	-0.0145652	0.686603	-4.21445	0.0548418	-0.185353	-0.281522	-0.0241327	-0.392418	1	4
IFITM1	8h/0h	0.305625	0.0145608	0.0145608	0.686709	-4.21475	-0.222728	0.728531	0.0257634	0.471587	0.524973	4	1
SERAC1	8h/0h	0.126825	0.0145575	0.0145575	0.68673	-4.21499	0.0247817	0.252592	0.00840686	0.0915522	0.256794	5	0
MYADM	8h/0h	0.175777	0.0145568	0.0145568	0.686751	-4.21503	0.430006	0.176983	-0.00529787	0.130346	0.14685	4	1
PRRC2B	8h/0h	-0.121281	0.0145482	-0.0145482	0.686772	-4.21563	-0.265266	-0.102912	-0.0982235	-0.17407	0.0340681	1	4
UBE2I	8h/0h	0.106241	0.0145456	0.0145456	0.686814	-4.21581	0.0716738	0.0899838	0.154886	0.0322765	0.182386	5	0
ST3GAL6	8h/0h	-0.129123	0.0145236	-0.0145236	0.68694	-4.21735	-0.0856198	-0.276207	-0.0928133	0.0298087	-0.220784	1	4
RMI1	8h/0h	0.185874	0.0145097	0.0145097	0.687003	-4.21832	0.280832	0.388532	0.0106178	-0.00881538	0.258205	4	1
PNKP	8h/0h	-0.101474	0.014493	-0.014493	0.687066	-4.21949	-0.110911	-0.110007	-0.132006	-0.131191	-0.023256	0	5
KRTAP26-1	8h/0h	0.172057	0.0144898	0.0144898	0.68715	-4.21971	0.047149	0.375213	0.241702	0.0780556	0.118166	5	0
MRRF	8h/0h	0.126474	0.0144719	0.0144719	0.687213	-4.22097	0.295279	0.164266	-0.0266002	-0.0134666	0.212891	3	2
SEMA6D	8h/0h	-0.147939	0.0144709	-0.0144709	0.687234	-4.22104	-0.227478	-0.157162	-0.215965	0.0300838	-0.169171	1	4
TMEM196	8h/0h	-0.120405	0.0144684	-0.0144684	0.687255	-4.22121	-0.127024	-0.156962	-0.0387601	-0.0661325	-0.213146	0	5
C19orf53	8h/0h	0.165783	0.0144644	0.0144644	0.687276	-4.22149	0.154519	0.236852	0.348774	-0.216164	0.304932	4	1
HMGB3P1	8h/0h	0.118966	0.0144636	0.0144636	0.687297	-4.22155	0.167692	0.15244	0.0703624	0.190142	0.0141932	5	0
PHF21A	8h/0h	-0.167221	0.0144547	-0.0144547	0.68736	-4.22217	-0.492774	-0.0654031	-0.111659	0.0352177	-0.201487	1	4
BDKRB1	8h/0h	-0.130361	0.0144339	-0.0144339	0.687465	-4.22363	-0.15754	-0.0307939	0.0266795	-0.111396	-0.378756	1	4
TMEM212	8h/0h	0.11602	0.0144157	0.0144157	0.687591	-4.22492	0.0984807	0.0728136	0.0656076	0.0559537	0.287245	5	0
ATF4	8h/0h	0.124272	0.0144121	0.0144121	0.687675	-4.22517	0.235106	-0.013106	-0.0090541	0.126683	0.281731	3	2
RGS17	8h/0h	-0.168033	0.0144071	-0.0144071	0.687717	-4.22552	-0.21041	-0.18206	0.0281076	0.0230657	-0.498866	2	3
FUNDC2	8h/0h	0.143457	0.0143995	0.0143995	0.6878	-4.22606	0.0210887	0.118858	0.139803	0.0386517	0.398881	5	0
CCDC88C	8h/0h	-0.100695	0.0143965	-0.0143965	0.687863	-4.22627	-0.185948	-0.0802114	-0.0819306	-0.0551417	-0.100241	0	5
SLC9A2	8h/0h	0.111978	0.014386	0.014386	0.687968	-4.22701	0.0872226	0.229657	0.0506811	0.136336	0.0559932	5	0
CRYGS	8h/0h	-0.167084	0.0143526	-0.0143526	0.688114	-4.22937	-0.0224292	-0.174428	-0.143605	-0.0138156	-0.481145	0	5
RPL39P5	8h/0h	0.180969	0.0143317	0.0143317	0.688322	-4.23085	-0.197158	0.350551	0.384194	0.172041	0.195218	4	1
NEK1	8h/0h	-0.146159	0.0143161	-0.0143161	0.688406	-4.23195	-0.273226	0.0225248	-0.239123	-0.180819	-0.0601521	1	4
MTCH2	8h/0h	0.2281	0.0142854	0.0142854	0.688635	-4.23413	0.108074	0.272895	0.0526008	0.0417524	0.665178	5	0
ARHGEF38	8h/0h	-0.143842	0.0142852	-0.0142852	0.688656	-4.23414	-0.117744	0.0892992	-0.352995	-0.248649	-0.0891205	1	4
TRAPPC3	8h/0h	0.168119	0.0142829	0.0142829	0.688718	-4.2343	0.0518574	0.240458	0.0626454	0.0136088	0.472027	5	0
ARPC4	8h/0h	0.103566	0.0142674	0.0142674	0.688884	-4.23541	0.113407	0.11618	0.00970925	0.0296558	0.24888	5	0
PCDHB9	8h/0h	0.156529	0.0142602	0.0142602	0.688926	-4.23592	-0.105466	0.171927	0.264856	0.202497	0.248829	4	1
VPS4A	8h/0h	0.131255	0.0142359	0.0142359	0.68905	-4.23765	0.113004	0.0787444	0.0559573	0.047127	0.361444	5	0
INTU	8h/0h	-0.147976	0.014231	-0.014231	0.689092	-4.238	0.00568788	0.0261553	-0.360847	-0.263249	-0.147624	2	3
CYP4F3	8h/0h	-0.121477	0.0142306	-0.0142306	0.689113	-4.23803	0.0294271	-0.172855	-0.225371	-0.047824	-0.19076	1	4
IVL	8h/0h	0.243699	0.0142228	0.0142228	0.689196	-4.23859	0.244228	0.774641	0.165365	-0.123975	0.158236	4	1
PTP4A1	8h/0h	-0.237871	0.0142034	-0.0142034	0.68932	-4.23997	-0.59628	-0.0980709	-0.352988	-0.335908	0.193892	1	4
RNA5SP258	8h/0h	-0.152882	0.0141981	-0.0141981	0.689341	-4.24035	-0.212374	-0.371718	-0.0420673	-0.148662	0.0104128	1	4
WDR65	8h/0h	0.127971	0.0141876	0.0141876	0.689403	-4.2411	0.094417	0.287638	0.0837097	-0.0444563	0.218547	4	1
NUDT15	8h/0h	0.0995386	0.0141768	0.0141768	0.689527	-4.24187	0.0316967	0.078711	0.191453	0.046044	0.149788	5	0
IGKV1-8	8h/0h	0.161784	0.0141705	0.0141705	0.689589	-4.24232	0.272654	-0.108885	0.373595	0.226727	0.044828	4	1
PPP1R3E	8h/0h	-0.11937	0.0141656	-0.0141656	0.689631	-4.24267	-0.0698389	-0.180058	-0.228425	0.0116071	-0.130134	1	4
MRPS35	8h/0h	0.225197	0.0141574	0.0141574	0.689693	-4.24326	0.321961	0.284425	0.030211	-0.0506964	0.540082	4	1
LOC284009	8h/0h	-0.181269	0.0141556	-0.0141556	0.689713	-4.24339	-0.0745284	0.151492	-0.322512	-0.345964	-0.314833	1	4
RNA5SP286	8h/0h	-0.184338	0.0141389	-0.0141389	0.689837	-4.24459	-0.425077	-0.272703	-0.310565	-0.055384	0.142037	1	4
IGHV3-74	8h/0h	-0.229858	0.0141286	-0.0141286	0.689878	-4.24532	0.0874454	-0.0101526	-0.332739	-0.386279	-0.507563	1	4
MIR3156-3	8h/0h	-0.140703	0.014102	-0.014102	0.690002	-4.24723	0.0258677	-0.188879	-0.229887	-0.227393	-0.0832237	1	4
AP2S1	8h/0h	0.105132	0.014099	0.014099	0.690044	-4.24745	0.116503	0.0748286	0.106909	0.0258002	0.201619	5	0
KCNA4	8h/0h	0.119158	0.0140937	0.0140937	0.690126	-4.24783	0.197162	0.0357702	0.131502	0.119637	0.111719	5	0
MRPL14	8h/0h	0.0967318	0.0140743	0.0140743	0.69027	-4.24923	0.0153713	0.085238	0.144294	0.10593	0.132827	5	0
TMEM37	8h/0h	0.166163	0.0140676	0.0140676	0.690291	-4.24972	0.254527	0.0275031	0.232635	0.0255351	0.290616	5	0
TAGLN2	8h/0h	0.15719	0.0140647	0.0140647	0.690311	-4.24992	0.101827	0.155332	0.130863	0.0171054	0.380825	5	0
CHMP1A	8h/0h	0.106633	0.0140462	0.0140462	0.690435	-4.25126	0.0974737	0.213809	0.111783	0.032903	0.0771985	5	0
C12orf52	8h/0h	0.147657	0.0140425	0.0140425	0.690497	-4.25153	-0.00696802	0.198805	0.0895403	0.0976365	0.35927	4	1
DENND2D	8h/0h	-0.147507	0.0140324	-0.0140324	0.690538	-4.25225	-0.349168	-0.218396	0.120318	-0.224847	-0.0654405	1	4
NF1	8h/0h	-0.154844	0.0140308	-0.0140308	0.690558	-4.25237	-0.398383	-0.178268	-0.0643436	-0.204668	0.0714418	1	4
SRP72	8h/0h	0.180651	0.0140259	0.0140259	0.690599	-4.25273	0.176954	0.283222	0.0510275	-0.013312	0.405364	4	1
PRDX2	8h/0h	0.12376	0.0140191	0.0140191	0.690682	-4.25322	0.147272	0.0826264	0.0845608	0.0746988	0.229639	5	0
ATP6V1C1	8h/0h	0.239619	0.0140108	0.0140108	0.690702	-4.25382	-0.201789	0.518101	0.1934	0.151593	0.536787	4	1
EGR2	8h/0h	-0.34919	0.0140098	-0.0140098	0.690743	-4.25389	-0.191867	-0.916675	-0.473763	0.337777	-0.501424	1	4
VPS72	8h/0h	0.170505	0.0140081	0.0140081	0.690764	-4.25402	0.0984649	0.0875501	0.195485	0.065601	0.405424	5	0
ARHGAP32	8h/0h	-0.14513	0.0139962	-0.0139962	0.690825	-4.25487	-0.366943	-0.2557	-0.0535537	-0.0200485	-0.0294033	0	5
FMO6P	8h/0h	-0.519607	0.013992	-0.013992	0.690887	-4.25518	-1.41899	-0.396045	0.393305	-0.80255	-0.373755	1	4
PHB	8h/0h	0.181022	0.0139918	0.0139918	0.690907	-4.25519	0.243156	0.10609	0.0982053	-0.0473666	0.505027	4	1
TMPRSS11D	8h/0h	-0.192472	0.0139794	-0.0139794	0.691031	-4.25609	-0.408376	0.0416847	-0.441422	0.0422645	-0.196513	2	3
SIN3B	8h/0h	-0.103743	0.0139769	-0.0139769	0.691092	-4.25628	-0.194055	-0.191637	-0.0217257	0.0078617	-0.119157	1	4
MGC24103	8h/0h	-0.162063	0.0139709	-0.0139709	0.691153	-4.25671	0.0859922	-0.208135	-0.412602	-0.235686	-0.0398819	1	4
KLF7-IT1	8h/0h	-0.324786	0.0139686	-0.0139686	0.691174	-4.25688	-0.0314057	-0.839595	-0.51444	0.328903	-0.567395	1	4
SLC10A7	8h/0h	-0.188378	0.0139619	-0.0139619	0.691194	-4.25736	-0.241318	-0.185654	-0.287246	-0.26656	0.0388852	1	4
TMEM38B	8h/0h	0.252571	0.013943	0.013943	0.691399	-4.25874	0.628615	0.220928	-0.0917609	-0.139292	0.644363	3	2
ACO2	8h/0h	0.173298	0.0139406	0.0139406	0.69144	-4.25891	0.35261	0.217892	-0.0290675	0.0427166	0.28234	4	1
SRM	8h/0h	0.126818	0.0139342	0.0139342	0.691522	-4.25937	0.154387	0.159894	0.161627	0.099271	0.0589102	5	0
ZNF75A	8h/0h	-0.131138	0.0139293	-0.0139293	0.691603	-4.25973	-0.258074	-0.148269	-0.050428	-0.226326	0.0274053	1	4
RNU6-42P	8h/0h	-0.24543	0.0139146	-0.0139146	0.691685	-4.2608	-0.32722	-0.192127	-0.676189	-0.197556	0.165941	1	4
MKNK1	8h/0h	0.107888	0.0139131	0.0139131	0.691726	-4.26091	0.0891909	0.219793	-0.0357481	0.137896	0.128306	4	1
ETS2	8h/0h	-0.31528	0.0139108	-0.0139108	0.691787	-4.26108	-0.969809	-0.178076	-0.245031	0.250294	-0.433779	1	4
MIR411	8h/0h	0.116517	0.0139082	0.0139082	0.691807	-4.26127	0.250631	0.0311952	0.202147	0.0730515	0.0255576	5	0
MAP3K2	8h/0h	0.291799	0.0138821	0.0138821	0.692072	-4.26317	0.0361279	0.513913	0.0328634	0.126295	0.749797	5	0
C3orf83	8h/0h	0.215493	0.0138792	0.0138792	0.692113	-4.26339	-0.147752	0.253847	0.212908	0.273524	0.484937	4	1
MAP3K13	8h/0h	-0.219106	0.013856	-0.013856	0.692296	-4.26508	-0.264634	-0.390487	-0.167764	-0.141186	-0.131458	0	5
ACOT9	8h/0h	0.192503	0.0138464	0.0138464	0.69256	-4.26579	-0.000348034	0.183639	0.124214	0.19669	0.458322	4	1
ILF2	8h/0h	0.180556	0.0138427	0.0138427	0.692601	-4.26605	0.0255806	0.280386	0.0704906	-0.0180973	0.544419	4	1
CNBP	8h/0h	0.166186	0.0137985	0.0137985	0.692824	-4.2693	0.0388558	0.339767	-0.0238084	0.0154502	0.460665	4	1
CA8	8h/0h	-0.173634	0.0137888	-0.0137888	0.692864	-4.27002	-0.557965	-0.117217	-0.0266932	-0.240012	0.073716	1	4
LRRC58	8h/0h	0.212736	0.0137668	0.0137668	0.692986	-4.27163	0.200454	0.557428	-0.00113858	0.0567557	0.250178	4	1
CKAP2	8h/0h	0.312212	0.0137595	0.0137595	0.693026	-4.27217	-0.0524676	0.544169	0.122609	0.290194	0.656558	4	1
PHACTR2	8h/0h	0.185312	0.013754	0.013754	0.693087	-4.27257	-0.2356	0.399833	0.200464	0.170394	0.39147	4	1
FASTKD2	8h/0h	0.193018	0.0137502	0.0137502	0.693208	-4.27286	0.255204	0.414065	-0.0451999	-0.0507345	0.391754	3	2
TCTE3	8h/0h	0.119687	0.0137425	0.0137425	0.693289	-4.27342	0.137439	0.242287	0.175643	0.0093951	0.0336692	5	0
MORN5	8h/0h	0.226418	0.0137199	0.0137199	0.693471	-4.27509	-0.135717	0.53937	0.126281	0.241139	0.361016	4	1
XPO4	8h/0h	0.171859	0.013704	0.013704	0.693511	-4.27627	0.267636	0.256203	-0.145802	0.0452439	0.436012	4	1
PAWR	8h/0h	-0.13941	0.0137033	-0.0137033	0.693531	-4.27632	-0.42793	0.00877803	-0.0747109	-0.095606	-0.107582	1	4
GABBR1	8h/0h	-0.1232	0.0136912	-0.0136912	0.693592	-4.27721	-0.0795921	-0.227495	-0.0141137	-0.0170075	-0.277793	0	5
LOC100288778	8h/0h	-0.102917	0.013691	-0.013691	0.693733	-4.27723	-0.0538741	-0.0927904	-0.0500669	-0.0664002	-0.251453	0	5
ONECUT3	8h/0h	-0.134316	0.01369	-0.01369	0.693753	-4.27731	-0.33672	-0.16638	-0.0656615	0.00861427	-0.111433	1	4
LOC100335030	8h/0h	-0.171839	0.0136869	-0.0136869	0.693813	-4.27754	-0.307064	-0.196256	-0.273451	-0.179326	0.0969013	1	4
TRMT10A	8h/0h	-0.116993	0.0136817	-0.0136817	0.693854	-4.27792	-0.12431	-0.0737613	-0.143528	-0.236077	-0.00728839	0	5
ABI2	8h/0h	-0.132813	0.0136736	-0.0136736	0.693874	-4.27852	-0.216053	-0.108783	-0.124092	-0.244018	0.0288811	1	4
PSMA6	8h/0h	0.372678	0.0136654	0.0136654	0.693914	-4.27913	0.00305944	0.485511	0.196676	0.0464453	1.1317	5	0
PHLPP1	8h/0h	-0.121255	0.0136647	-0.0136647	0.693934	-4.27918	-0.256088	-0.0744005	-0.148529	-0.0810556	-0.0462016	0	5
MIR219-1	8h/0h	-0.218358	0.0136458	-0.0136458	0.694075	-4.28059	-0.45216	0.00885124	0.0599053	-0.106689	-0.601699	2	3
PTGS2	8h/0h	0.696851	0.0136326	0.0136326	0.694276	-4.28156	-0.611051	0.507407	0.568979	0.963869	2.05505	4	1
RNA5SP93	8h/0h	-0.136898	0.0136053	-0.0136053	0.694356	-4.2836	-0.210419	-0.259846	-0.075516	-0.0118916	-0.126818	0	5
CLTA	8h/0h	0.148341	0.0135635	0.0135635	0.694797	-4.28671	-0.00367474	0.272156	0.102561	0.00968494	0.36098	4	1
ZBTB20-AS2	8h/0h	-0.167353	0.0135532	-0.0135532	0.694857	-4.28748	-0.327128	0.0278404	0.0684408	-0.335501	-0.270415	2	3
DPM1	8h/0h	0.201008	0.0135263	0.0135263	0.695097	-4.2895	0.082944	0.365876	0.00354649	0.0312069	0.521466	5	0
NDUFB9	8h/0h	0.158818	0.0135247	0.0135247	0.695137	-4.28962	0.330603	0.125366	0.0717098	-0.0348565	0.301267	4	1
CSNK1E	8h/0h	-0.0957996	0.0135123	-0.0135123	0.695216	-4.29055	-0.184027	-0.0478138	-0.149794	-0.0669192	-0.0304445	0	5
DYNC1LI2	8h/0h	-0.147807	0.0135099	-0.0135099	0.695236	-4.29073	-0.403085	-0.00533364	-0.145435	-0.0794472	-0.105735	0	5
DHDDS	8h/0h	0.119638	0.0135009	0.0135009	0.695316	-4.29141	0.242997	0.237659	-0.0103073	0.105071	0.0227704	4	1
MIR30C2	8h/0h	-0.226684	0.0134881	-0.0134881	0.695396	-4.29237	0.218449	-0.22563	-0.588128	-0.0933305	-0.444781	1	4
SH3GL1	8h/0h	0.179078	0.0134811	0.0134811	0.695475	-4.2929	-0.0968901	0.265814	0.0930939	0.0761923	0.557179	4	1
RNU6-29	8h/0h	-0.252987	0.0134794	-0.0134794	0.695515	-4.29302	-0.208229	-0.329079	-0.70612	-0.170089	0.148584	1	4
UTP11L	8h/0h	0.149874	0.0134728	0.0134728	0.695615	-4.29351	0.24914	0.159225	0.0237133	0.0104207	0.30687	5	0
B3GNT2	8h/0h	0.179958	0.0134632	0.0134632	0.695635	-4.29424	-0.108667	0.132586	0.274986	0.171111	0.429774	4	1
RPS6KA3	8h/0h	0.167598	0.0134551	0.0134551	0.695714	-4.29485	-0.0570413	0.294457	0.0722811	0.0320598	0.496234	4	1
NIPA1	8h/0h	-0.114523	0.0134387	-0.0134387	0.695933	-4.29609	-0.0479158	-0.223187	-0.171873	-0.0554195	-0.0742201	0	5
RNF5P1	8h/0h	0.189138	0.0134223	0.0134223	0.696092	-4.29733	-0.102986	0.237144	0.225828	0.124084	0.46162	4	1
RNA5SP291	8h/0h	-0.149931	0.0134158	-0.0134158	0.696112	-4.29781	-0.284718	-0.374591	-0.116245	-0.00302649	0.0289273	1	4
MIR518B	8h/0h	-0.103418	0.0134099	-0.0134099	0.696211	-4.29826	-0.117054	-0.219459	-0.132197	0.00494488	-0.053324	1	4
C15orf41	8h/0h	-0.270605	0.0134057	-0.0134057	0.696231	-4.29858	-0.305689	-0.238131	-0.0886287	-0.370105	-0.35047	0	5
ORAI3	8h/0h	-0.131047	0.0134016	-0.0134016	0.69629	-4.29889	0.0517655	-0.155105	-0.211954	-0.128044	-0.211897	1	4
ZRANB3	8h/0h	-0.118036	0.0133961	-0.0133961	0.69631	-4.29931	-0.0787143	-0.225851	-0.0749984	-0.0847936	-0.125823	0	5
TMEM127	8h/0h	0.149995	0.0133779	0.0133779	0.696468	-4.30068	-0.0156549	0.315967	0.102887	0.00163333	0.345142	4	1
KIAA1407	8h/0h	-0.117794	0.0133749	-0.0133749	0.696528	-4.30091	-0.118923	-0.00353744	-0.229845	-0.0680984	-0.168564	0	5
METTL7A	8h/0h	0.143999	0.013346	0.013346	0.696666	-4.3031	0.044201	0.314307	0.120236	-0.0611374	0.302391	4	1
SMC4	8h/0h	-0.119964	0.013343	-0.013343	0.696705	-4.30333	-0.183954	-0.030837	-0.150629	-0.168501	-0.0658988	0	5
PITPNA	8h/0h	0.181667	0.0133412	0.0133412	0.696745	-4.30347	0.134459	0.268258	-0.043347	0.0633716	0.485593	4	1
MTMR12	8h/0h	0.208935	0.0133381	0.0133381	0.696784	-4.3037	0.0627114	0.499251	-0.106039	0.0863464	0.502407	4	1
OMA1	8h/0h	-0.136753	0.0133348	-0.0133348	0.696804	-4.30395	-0.193105	-0.103884	-0.0876353	-0.29066	-0.00848016	0	5
NCAPD3	8h/0h	-0.121958	0.0133327	-0.0133327	0.696824	-4.30411	-0.19454	-0.244213	-0.125838	0.0080072	-0.053208	1	4
GCNT4	8h/0h	0.248639	0.0133171	0.0133171	0.696942	-4.3053	-0.152618	0.318534	-0.0392455	0.492284	0.624241	3	2
CCDC88A	8h/0h	-0.135137	0.0133103	-0.0133103	0.696982	-4.30581	-0.0209916	-0.200681	-0.122364	-0.170301	-0.161348	0	5
MBOAT4	8h/0h	-0.116707	0.0132987	-0.0132987	0.69712	-4.3067	-0.0190551	-0.114446	-0.0755158	-0.139465	-0.235055	0	5
MAPK10	8h/0h	-0.166425	0.0132943	-0.0132943	0.697199	-4.30704	-0.259412	-0.209735	-0.256058	0.0111729	-0.118091	1	4
SNRNP40	8h/0h	0.134974	0.0132936	0.0132936	0.697218	-4.30709	0.142882	0.281567	-0.030046	0.0147109	0.265755	4	1
SMIM4	8h/0h	0.11937	0.0132885	0.0132885	0.697277	-4.30748	0.221211	0.0608591	0.0362999	0.219177	0.0593016	5	0
HSD11B1	8h/0h	-0.182679	0.0132829	-0.0132829	0.697336	-4.30791	-0.101549	-0.287509	-0.177774	-0.267267	-0.0792965	0	5
HMGB3P30	8h/0h	0.17463	0.0132603	0.0132603	0.697454	-4.30963	0.226227	0.287778	0.131614	0.305855	-0.0783221	4	1
ARHGEF37	8h/0h	0.104855	0.0132416	0.0132416	0.697612	-4.31106	-0.0129672	0.0679001	0.130946	0.104265	0.234131	4	1
TAPBPL	8h/0h	0.135624	0.0132322	0.0132322	0.697671	-4.31178	0.140094	0.146858	-0.0201139	0.153235	0.258048	4	1
DNAJC3-AS1	8h/0h	-0.205231	0.0132309	-0.0132309	0.69769	-4.31188	-0.156435	-0.00326229	-0.181811	-0.227097	-0.457551	0	5
OR2W5	8h/0h	-0.14641	0.013213	-0.013213	0.697749	-4.31325	0.0816845	-0.317855	-0.255561	-0.161372	-0.0789456	1	4
UGT8	8h/0h	-0.116523	0.0131878	-0.0131878	0.697867	-4.31519	-0.0926471	-0.158354	-0.0163394	-0.0955057	-0.219768	0	5
CCSAP	8h/0h	-0.120224	0.0131795	-0.0131795	0.697965	-4.31583	-0.0388328	-0.214817	-0.0600204	-0.232733	-0.0547139	0	5
TMED10P1	8h/0h	0.144384	0.0131649	0.0131649	0.698063	-4.31695	0.0464628	0.442012	0.177764	0.101986	-0.0463029	4	1
KPNA3	8h/0h	0.244226	0.0131527	0.0131527	0.69818	-4.31789	-0.00926482	0.551212	0.0466502	-0.00161898	0.63415	3	2
APOBEC1	8h/0h	0.0959074	0.0131419	0.0131419	0.698317	-4.31872	-0.00735622	0.10902	0.126454	0.106467	0.144952	4	1
ACAT1	8h/0h	0.159534	0.0131288	0.0131288	0.698454	-4.31973	0.152247	0.112437	0.0385011	-0.012521	0.507005	4	1
OMD	8h/0h	0.297575	0.0131272	0.0131272	0.698474	-4.31986	0.692802	-0.121673	0.194159	0.506367	0.216223	4	1
RNU6-28P	8h/0h	-0.226416	0.0131144	-0.0131144	0.69861	-4.32084	-0.244007	-0.290431	-0.666831	-0.0569516	0.126139	1	4
MIRLET7I	8h/0h	-0.139028	0.0131138	-0.0131138	0.69863	-4.32089	-0.119708	-0.194695	-0.00156346	0.040853	-0.420028	1	4
SPTSSA	8h/0h	0.415488	0.0130951	0.0130951	0.698786	-4.32234	0.549435	0.570147	-0.0897466	0.0333118	1.0143	4	1
IDO1	8h/0h	0.470471	0.0130892	0.0130892	0.698922	-4.32279	-0.670387	0.620711	0.539211	0.906969	0.955851	4	1
C1QTNF9B-AS1	8h/0h	0.184791	0.0130725	0.0130725	0.699117	-4.32408	0.35131	0.309467	-0.0107068	0.0355417	0.238343	4	1
COIL	8h/0h	0.153019	0.0130724	0.0130724	0.699156	-4.3241	0.00707295	0.368576	0.0974187	0.0322488	0.259777	5	0
RRN3P1	8h/0h	0.200274	0.0130587	0.0130587	0.699234	-4.32515	0.236816	0.352399	-0.0374574	-0.103818	0.553429	3	2
SRBD1	8h/0h	-0.171679	0.0130529	-0.0130529	0.699292	-4.3256	-0.370092	-0.175354	-0.0987439	-0.237695	0.0234909	1	4
SNORD115-47	8h/0h	0.112911	0.0130495	0.0130495	0.699311	-4.32587	0.126126	0.0458904	0.0636473	0.0969502	0.231942	5	0
DCAF8	8h/0h	-0.0954226	0.0130453	-0.0130453	0.699389	-4.32619	-0.0827712	-0.169599	-0.0954242	-0.0831488	-0.0461702	0	5
C6orf70	8h/0h	-0.125992	0.013042	-0.013042	0.699447	-4.32645	-0.176316	-0.0912408	-0.245223	0.0151052	-0.132285	1	4
SNORD115-48	8h/0h	-0.174305	0.0130105	-0.0130105	0.699796	-4.32891	-0.15276	-0.153204	-0.355551	-0.302278	0.0922694	1	4
RNA5SP294	8h/0h	-0.105812	0.0130069	-0.0130069	0.699815	-4.32919	-0.169454	-0.0530404	-0.0205814	-0.0641596	-0.221826	0	5
RNU7-14P	8h/0h	0.192327	0.0129815	0.0129815	0.699951	-4.33116	0.208459	0.271752	0.184915	0.262187	0.0343209	5	0
KRAS	8h/0h	0.139542	0.0129705	0.0129705	0.700048	-4.33202	0.0544387	0.174512	0.032742	0.0666027	0.369417	5	0
MIR129-1	8h/0h	-0.176211	0.0129653	-0.0129653	0.700144	-4.33243	-0.216622	0.0744136	-0.381706	-0.346835	-0.0103062	1	4
TRIM41	8h/0h	-0.0894484	0.0129566	-0.0129566	0.700164	-4.33311	-0.075755	-0.0999022	-0.105139	-0.085388	-0.081058	0	5
SNRPEP4	8h/0h	0.158986	0.0129558	0.0129558	0.700202	-4.33317	-0.0724019	0.135894	0.0859314	0.279744	0.365763	4	1
NPIPB6	8h/0h	-0.226719	0.0129522	-0.0129522	0.700279	-4.33345	0.150561	-0.248003	-0.293144	-0.177741	-0.565268	1	4
NKIRAS2	8h/0h	0.108322	0.012951	0.012951	0.700299	-4.33354	0.016217	0.144558	0.0611418	0.127357	0.192337	5	0
ERO1L	8h/0h	0.228501	0.0129369	0.0129369	0.700395	-4.33465	0.256209	0.48115	-0.112799	0.140993	0.376954	4	1
TEX26	8h/0h	0.364607	0.0129311	0.0129311	0.700414	-4.3351	0.150297	0.549533	0.0356724	-0.0766732	1.16421	4	1
SNORD115-42	8h/0h	0.225329	0.0129263	0.0129263	0.700453	-4.33548	0.403625	-0.165796	0.119301	0.260095	0.509419	4	1
NDFIP1	8h/0h	0.174812	0.0129141	0.0129141	0.700607	-4.33644	0.213981	0.188984	0.0279859	-0.00183342	0.444943	4	1
FAM181B	8h/0h	-0.114691	0.0129058	-0.0129058	0.700665	-4.33709	-0.155623	-0.0411133	-0.116989	-0.248428	-0.0112987	0	5
PTGES	8h/0h	0.103953	0.0128941	0.0128941	0.700742	-4.33801	0.0909866	0.153771	-0.0123876	0.0481796	0.239213	4	1
FAM149B1	8h/0h	-0.147604	0.0128841	-0.0128841	0.7008	-4.33879	-0.156571	-0.189214	-0.218664	-0.229131	0.0555604	1	4
NDUFB6	8h/0h	0.220006	0.0128783	0.0128783	0.700934	-4.33925	0.0119775	0.491207	-0.106942	0.0698773	0.63391	4	1
QSER1	8h/0h	-0.134053	0.012875	-0.012875	0.700973	-4.33951	-0.336921	0.00369724	-0.0275627	-0.289271	-0.020205	1	4
GOLGA8M	8h/0h	-0.15634	0.0128581	-0.0128581	0.701069	-4.34084	-0.0282232	-0.250157	-0.196772	0.0670745	-0.373624	1	4
PRKAG2	8h/0h	0.114634	0.0128558	0.0128558	0.701088	-4.34102	0.0531662	0.210171	0.0197685	0.0702383	0.219823	5	0
SPRNP1	8h/0h	-0.156777	0.0128543	-0.0128543	0.701107	-4.34114	-0.132729	-0.112094	0.0041696	-0.181944	-0.361286	1	4
GJB5	8h/0h	0.154425	0.0128464	0.0128464	0.701165	-4.34176	-0.0426662	0.0813781	0.297407	0.0546474	0.381357	4	1
C11orf53	8h/0h	0.117424	0.0128303	0.0128303	0.701299	-4.34304	0.200556	-0.0427827	0.212968	0.135724	0.0806544	4	1
SMCP	8h/0h	-0.120874	0.0128121	-0.0128121	0.701491	-4.34447	-0.0846143	-0.131696	-0.20892	-0.0413773	-0.137763	0	5
VDAC2	8h/0h	0.189736	0.0128081	0.0128081	0.70151	-4.34479	0.220076	0.22029	0.0693374	-0.0119342	0.45091	4	1
MIR4324	8h/0h	-0.248645	0.012806	-0.012806	0.701567	-4.34495	-0.338398	-0.0369626	0.157229	-0.346873	-0.678223	1	4
DIRC2	8h/0h	0.228199	0.0127888	0.0127888	0.701663	-4.34631	-0.11131	0.476282	0.0925455	0.0614024	0.622073	4	1
SMCR5	8h/0h	-0.0915531	0.0127873	-0.0127873	0.701682	-4.34643	-0.118104	-0.171872	-0.0153292	-0.0528712	-0.0995884	0	5
DNAJC2	8h/0h	0.132688	0.0127811	0.0127811	0.701797	-4.34692	0.142392	0.265399	0.0149944	0.0136068	0.227049	5	0
RNU7-25P	8h/0h	0.393354	0.0127709	0.0127709	0.701873	-4.34773	0.693388	0.577453	0.16726	0.438686	0.0899829	5	0
IGHV3-9	8h/0h	-0.130766	0.0127526	-0.0127526	0.702007	-4.34918	-0.0754965	-0.277921	-0.059036	0.0529922	-0.294366	1	4
GAS2L3	8h/0h	0.100884	0.0127417	0.0127417	0.702102	-4.35005	0.0377321	0.164555	0.040448	0.187907	0.0737762	5	0
BAG5	8h/0h	0.18805	0.0127407	0.0127407	0.702121	-4.35013	-0.0239889	0.443042	-0.0877271	0.128687	0.480236	3	2
MXRA5	8h/0h	-0.147555	0.0127266	-0.0127266	0.702217	-4.35125	-0.36237	0.0262337	-0.193105	-0.11699	-0.0915412	1	4
MTRF1L	8h/0h	0.157336	0.0127251	0.0127251	0.702236	-4.35137	0.210198	0.225632	0.0736888	-0.0785317	0.355694	4	1
EFHC2	8h/0h	0.4362	0.0127236	0.0127236	0.702293	-4.35149	-0.082454	1.19665	0.179423	-0.190491	1.07787	3	2
MIR624	8h/0h	-0.126253	0.0127061	-0.0127061	0.702407	-4.35289	-0.0786789	-0.0946348	-0.0879392	-0.132903	-0.237109	0	5
NT5DC3	8h/0h	0.259093	0.0127057	0.0127057	0.702426	-4.35292	0.378258	0.526441	0.0452316	-0.0995184	0.445054	4	1
FAM118B	8h/0h	0.150726	0.0127041	0.0127041	0.702445	-4.35304	0.0418595	0.188082	0.194576	-0.0841638	0.413277	4	1
COG2	8h/0h	0.164257	0.0127025	0.0127025	0.702464	-4.35318	0.00793557	0.213645	0.0937376	0.00677359	0.499193	5	0
CLK2	8h/0h	-0.136211	0.0127008	-0.0127008	0.702483	-4.35331	0.120643	-0.195417	-0.0536298	-0.185018	-0.367634	1	4
LINC00672	8h/0h	-0.135321	0.0126891	-0.0126891	0.702616	-4.35424	-0.309238	-0.125967	-0.242913	0.0395052	-0.0379926	1	4
YBX3	8h/0h	-0.120204	0.0126881	-0.0126881	0.702635	-4.35432	-0.263319	0.0592578	-0.104111	-0.112805	-0.180042	1	4
WDR78	8h/0h	0.275809	0.0126833	0.0126833	0.702692	-4.35471	-0.0587281	0.791804	-0.145289	0.040128	0.751132	3	2
ARNT	8h/0h	-0.156986	0.0126776	-0.0126776	0.702806	-4.35516	-0.432465	-0.0506512	-0.107426	-0.146524	-0.047864	0	5
TNFSF13B	8h/0h	0.177962	0.0126768	0.0126768	0.702844	-4.35522	0.107768	0.244823	0.0887967	0.215087	0.233334	5	0
ELF1	8h/0h	0.225542	0.0126748	0.0126748	0.702863	-4.35539	-0.0524691	0.480862	0.0664013	0.0972237	0.535693	4	1
MIR1254-1	8h/0h	-0.184437	0.0126495	-0.0126495	0.702958	-4.35741	0.076252	-0.142415	-0.195502	-0.0858517	-0.574669	1	4
MTX1	8h/0h	0.10444	0.012649	0.012649	0.702977	-4.35745	0.153184	-0.0174121	0.153938	0.0624182	0.170069	4	1
RNPS1	8h/0h	0.133119	0.0126473	0.0126473	0.702996	-4.35758	-0.131332	0.226531	0.140496	0.0949836	0.334918	4	1
GLRX2	8h/0h	0.0957627	0.0126406	0.0126406	0.703015	-4.35812	0.0252407	0.174856	0.0805384	0.0399536	0.158225	5	0
ZNF416	8h/0h	0.144943	0.0126206	0.0126206	0.703128	-4.35972	-0.0456344	0.327633	0.237325	-0.00484372	0.210238	3	2
CELSR2	8h/0h	-0.125518	0.0126066	-0.0126066	0.703261	-4.36085	-0.101489	-0.110493	-0.102124	-0.0926171	-0.220867	0	5
COPS2	8h/0h	0.207261	0.0125797	0.0125797	0.703356	-4.36302	-0.0358576	0.356509	0.0905467	0.0114931	0.613612	4	1
ANO9	8h/0h	-0.13277	0.0125763	-0.0125763	0.703393	-4.36328	-0.233379	-0.1948	-0.0350451	0.0499095	-0.250535	1	4
CDC123	8h/0h	0.150417	0.0125714	0.0125714	0.703412	-4.36368	0.0163206	0.224989	0.0649833	0.0349184	0.410876	5	0
SNORA14A	8h/0h	-0.397085	0.0125687	-0.0125687	0.703431	-4.36389	-0.347766	-0.858353	-0.995142	-0.195534	0.41137	1	4
ZNF813	8h/0h	0.120039	0.0125646	0.0125646	0.70345	-4.36423	0.145644	0.243478	0.11405	-0.0259762	0.123001	4	1
LINC00472	8h/0h	-0.163152	0.0125645	-0.0125645	0.703469	-4.36424	-0.135282	-0.475418	-0.0615307	-0.026802	-0.116726	0	5
NPC1	8h/0h	0.238351	0.0125626	0.0125626	0.703488	-4.36439	0.386914	0.186443	-0.103714	-0.0776219	0.799734	3	2
SLK	8h/0h	0.205891	0.0125626	0.0125626	0.703507	-4.36439	0.00656497	0.500913	0.00889988	-0.0237238	0.536801	4	1
PSENEN	8h/0h	0.266383	0.0125555	0.0125555	0.703582	-4.36496	-0.15974	0.62003	0.18101	-0.0542324	0.744848	3	2
TMCO6	8h/0h	-0.133763	0.0125406	-0.0125406	0.703828	-4.36616	0.0640881	-0.284189	-0.0210986	-0.161402	-0.266213	1	4
WWTR1-IT1	8h/0h	-0.123734	0.0125397	-0.0125397	0.703865	-4.36624	-0.141667	-0.223516	-0.0737742	0.0181684	-0.197879	1	4
MCTP2	8h/0h	-0.126373	0.0125383	-0.0125383	0.703922	-4.36635	-0.162332	-0.302765	-0.152037	0.0254183	-0.0401469	1	4
PLEKHJ1	8h/0h	0.129427	0.0125379	0.0125379	0.70396	-4.36638	0.156777	0.069497	0.13552	0.0801287	0.205212	5	0
AATF	8h/0h	0.173599	0.0125344	0.0125344	0.703979	-4.36667	0.109956	0.401651	0.153569	-0.101961	0.30478	4	1
MTUS1	8h/0h	0.23265	0.0125051	0.0125051	0.704167	-4.36904	-0.105461	0.573752	0.0782115	-0.055517	0.672263	3	2
NLRC5	8h/0h	0.134782	0.0125031	0.0125031	0.704186	-4.3692	0.163049	0.151852	0.177415	0.184205	-0.00260896	4	1
NOP14	8h/0h	0.10437	0.0124901	0.0124901	0.704261	-4.37025	0.0950124	0.0829305	0.0622265	0.0647169	0.216966	5	0
CALML5	8h/0h	-0.145168	0.012462	-0.012462	0.704392	-4.37253	-0.246828	-0.03944	-0.0248777	-0.118697	-0.295995	0	5
HMGN2P18	8h/0h	0.144042	0.0124606	0.0124606	0.704411	-4.37265	0.301052	0.296703	-0.0490725	0.00881578	0.162709	4	1
TTLL3	8h/0h	-0.133559	0.0124536	-0.0124536	0.704449	-4.37321	0.0129924	-0.124433	-0.174329	-0.0205942	-0.361431	1	4
TXNDC17	8h/0h	0.175182	0.012444	0.012444	0.704543	-4.374	0.377262	0.246476	-0.110437	-0.0269961	0.389603	3	2
TMX2	8h/0h	0.228586	0.0124434	0.0124434	0.704561	-4.37404	0.386644	0.166407	-0.00569296	-0.0584522	0.654023	3	2
ERBB3	8h/0h	-0.136691	0.0124218	-0.0124218	0.704636	-4.3758	-0.340817	-0.252014	-0.0915413	0.0254369	-0.0245217	1	4
OR7E14P	8h/0h	0.175827	0.0124157	0.0124157	0.704693	-4.3763	0.296352	0.0542565	0.243333	-0.110228	0.395421	4	1
LOC646813	8h/0h	0.162175	0.0124156	0.0124156	0.704749	-4.37631	-0.0383916	0.266316	0.292484	-0.0441741	0.33464	3	2
[truncated: 65,844 more rows]
