# Supplementary material for: Comparative Transcriptomic and Metagenomic Analyses of Influenza Virus-Infected Nasal Epithelial Cells From Multiple Individuals Reveal Specific Nasal-Initiated Signatures
Source: Front Microbiol. 2018 Nov 14;9:2685. doi: 10.3389/fmicb.2018.02685 (PMC6246735; doi:10.3389/fmicb.2018.02685)
Supplement: TABLE S5 — Functional pathways (gene ontology terms) that are differentially regulated across all 15 studies analyzed. [file Table_5.xlsx]

## Sheet: Table S5
Supplementary Table S5
Type	GOterm	Source	Function	hNEC_up (FDR)	hNEC_down (FDR)	hNECup_ -log10(FDR)	hNECdown_ log10 (FDR)	NumSigUp (+ hNEC)	NumSigUp (- hNEC)	NumSigDown (+ hNEC)	NumSigDown (- hNEC)	NumSigAll (+ hNEC)	NumSigAll (- hNEC)	Significant in hNECs?	hNEC/Total
Immune response	R-HSA-168256	Reactome	Immune System	3.06e-28	0.815408	27.5143	-0.088625	13	12	2	2	15	14	Y	47/67
Immune response	GO:0009615	GeneOntology (GO)	response to virus	3.11e-27	0.122928	26.5072	-0.910349	14	13	0	0	14	13	Y
Immune response	GO:0051607	GeneOntology (GO)	defense response to virus	5.55e-49	1	48.2557	0	14	13	0	0	14	13	Y
Immune response	KEGG:05164	KEGG	Influenza A	3.22e-19	0.169689	18.4921	-0.770346	13	12	0	0	13	12	Y
Immune response	KEGG:05162	KEGG	Measles	4.36e-15	0.200683	14.3605	-0.697489	12	11	1	1	13	12	Y
Immune response	GO:0006955	GeneOntology (GO)	immune response	1.15e-20	0.608666	19.9393	-0.215621	11	10	2	2	13	12	Y
Immune response	GO:0019221	GeneOntology (GO)	cytokine-mediated signaling pathway	1.71e-47	1	46.767	0	13	12	0	0	13	12	Y
Immune response	GO:0016032	GeneOntology (GO)	viral process	2.03e-06	0.00499482	5.6925	-2.30148	8	7	4	3	12	10	N
Immune response	R-HSA-1280215	Reactome	Cytokine Signaling in Immune system	6.73e-13	1	12.172	0	10	9	1	1	11	10	Y
Immune response	KEGG:05168	KEGG	Herpes simplex infection	1.33e-20	0.822966	19.8761	-0.0846181	10	9	0	0	10	9	Y
Immune response	GO:0045087	GeneOntology (GO)	innate immune response	7.33e-29	0.94941	28.1349	-0.0225462	10	9	0	0	10	9	Y
Immune response	KEGG:05160	KEGG	Hepatitis C	5.88e-07	0.44672	6.23062	-0.349965	9	8	0	0	9	8	Y
Immune response	R-HSA-1280218	Reactome	Adaptive Immune System	1.71e-10	0.796956	9.767	-0.0985657	7	6	2	2	9	8	Y
Immune response	R-HSA-168249	Reactome	Innate Immune System	1.26e-14	0.813236	13.8996	-0.0897834	8	7	1	1	9	8	Y
Immune response	GO:0006954	GeneOntology (GO)	inflammatory response	1.35e-09	0.929231	8.86967	-0.0318763	8	7	1	1	9	8	Y
Immune response	KEGG:05161	KEGG	Hepatitis B	1.79e-07	0.0473189	6.74715	-1.32497	8	7	0	0	8	7	Y
Immune response	GO:0043123	GeneOntology (GO)	positive regulation of I-kappaB kinase/NF-kappaB signaling	3.81e-09	0.489822	8.41908	-0.309962	8	7	0	0	8	7	Y
Immune response	GO:0007166	GeneOntology (GO)	cell surface receptor signaling pathway	1.3e-05	1	4.88606	0	7	6	1	1	8	7	Y
Immune response	WP1449	Wikipathways	Regulation of toll-like receptor signaling pathway	5.38e-07	1	6.26922	0	7	6	0	0	7	6	Y
Immune response	GO:0002250	GeneOntology (GO)	adaptive immune response	1.02e-05	1	4.9914	0	4	3	3	3	7	6	Y
Immune response	KEGG:04630	KEGG	Jak-STAT signaling pathway	1.39e-05	0.771576	4.85699	-0.112621	5	4	1	1	6	5	Y
Immune response	KEGG:04060	KEGG	Cytokine-cytokine receptor interaction	6.07e-11	0.833259	10.2168	-0.07922	6	5	0	0	6	5	Y
Immune response	GO:0051092	GeneOntology (GO)	positive regulation of NF-kappaB transcription factor activity	1.01e-09	1	8.99568	0	5	4	1	1	6	5	Y
Immune response	GO:0019058	GeneOntology (GO)	viral life cycle	0.581564	0.000233885	0.235402	-3.631	0	0	5	4	5	4	Y
Immune response	Pathway_TCR	NetPath	TCR	0.373206	0.255513	0.428051	-0.592587	2	2	3	3	5	5	N
Immune response	R-HSA-166016	Reactome	Toll Like Receptor 4 (TLR4) Cascade	2.4e-05	0.610108	4.61979	-0.214593	5	4	0	0	5	4	Y
Immune response	R-HSA-168898	Reactome	Toll-Like Receptors Cascades	1.92e-06	0.674784	5.7167	-0.170835	5	4	0	0	5	4	Y
Immune response	KEGG:04668	KEGG	TNF signaling pathway	2.57e-07	1	6.59007	0	5	4	0	0	5	4	Y
Immune response	KEGG:04062	KEGG	Chemokine signaling pathway	4.81e-05	1	4.31785	0	5	4	0	0	5	4	Y
Immune response	GO:0032496	GeneOntology (GO)	response to lipopolysaccharide	0.000305602	1	3.51484	0	5	4	0	0	5	4	Y
Immune response	GO:0050900	GeneOntology (GO)	leukocyte migration	0.00342457	1	2.46539	0	4	3	1	1	5	4	Y
Immune response	GO:0019083	GeneOntology (GO)	viral transcription	1	1	0	0	1	1	4	4	5	5	N
Immune response	GO:0055114	GeneOntology (GO)	oxidation-reduction process	0.579673	7.31e-08	0.236817	-7.13608	3	3	1	0	4	3	Y
Immune response	GO:0005975	GeneOntology (GO)	carbohydrate metabolic process	0.912794	7.04e-06	0.0396272	-5.15243	2	2	2	1	4	3	Y
Immune response	KEGG:04145	KEGG	Phagosome	1.06e-06	0.260238	5.97469	-0.584629	4	3	0	0	4	3	Y
Immune response	R-HSA-166054	Reactome	Activated TLR4 signalling	1.13e-05	0.563605	4.94692	-0.249025	4	3	0	0	4	3	Y
Immune response	Pathway_BCR	NetPath	BCR	0.159672	0.657245	0.796771	-0.182273	1	1	3	3	4	4	N
Immune response	KEGG:04650	KEGG	Natural killer cell mediated cytotoxicity	8.22e-05	0.687454	4.08513	-0.162756	3	2	1	1	4	3	Y
Immune response	GO:0002224	GeneOntology (GO)	toll-like receptor signaling pathway	1.85e-07	1	6.73283	0	4	3	0	0	4	3	Y
Immune response	KEGG:05152	KEGG	Tuberculosis	7.7e-06	1	5.11351	0	4	3	0	0	4	3	Y
Immune response	GO:0002230	GeneOntology (GO)	positive regulation of defense response to virus by host	0.00264598	1	2.57741	0	4	3	0	0	4	3	Y
Immune response	R-HSA-983169	Reactome	Class I MHC mediated antigen processing & presentation	1.48e-07	0.338567	6.82974	-0.470355	3	2	0	0	3	2	Y
Immune response	GO:0033209	GeneOntology (GO)	tumor necrosis factor-mediated signaling pathway	5.49e-08	1	7.26043	0	3	2	0	0	3	2	Y
Immune response	GO:0006935	GeneOntology (GO)	chemotaxis	2.36e-06	1	5.62709	0	3	2	0	0	3	2	Y
Immune response	R-HSA-449147	Reactome	Signaling by Interleukins	4.19e-05	1	4.37779	0	3	2	0	0	3	2	Y
Immune response	GO:0000165	GeneOntology (GO)	MAPK cascade	7.11e-05	1	4.14813	0	3	2	0	0	3	2	Y
Immune response	GO:0000186	GeneOntology (GO)	activation of MAPKK activity	0.000109922	1	3.95892	0	3	2	0	0	3	2	Y
Immune response	GO:0002223	GeneOntology (GO)	stimulatory C-type lectin receptor signaling pathway	0.000852583	1	3.06926	0	3	2	0	0	3	2	Y
Immune response	GO:0038095	GeneOntology (GO)	Fc-epsilon receptor signaling pathway	0.00175717	1	2.75519	0	3	2	0	0	3	2	Y
Immune response	R-HSA-5663205	Reactome	Infectious disease	0.0396811	0.0219961	1.40142	-1.65765	1	1	1	1	2	2	N
Immune response	Pathway_TNFalpha	NetPath	TNFalpha	0.0345698	0.0466504	1.4613	-1.33114	1	1	1	1	2	2	N
Immune response	KEGG:04142	KEGG	Lysosome	0.0164685	0.065909	1.78335	-1.18106	2	2	0	0	2	2	N
Immune response	R-HSA-983168	Reactome	Antigen processing: Ubiquitination & Proteasome degradation	0.0272912	0.198109	1.56398	-0.703096	2	2	0	0	2	2	N
Immune response	KEGG:04660	KEGG	T cell receptor signaling pathway	1	0.579537	0	-0.236919	0	0	2	2	2	2	N
Immune response	KEGG:05169	KEGG	Epstein-Barr virus infection	0.000365064	0.853372	3.43763	-0.0688616	2	1	0	0	2	1	Y
Immune response	R-HSA-2172127	Reactome	DAP12 interactions	0.00882597	0.884458	2.05424	-0.0533228	1	0	1	1	2	1	Y
Immune response	R-HSA-2454202	Reactome	Fc epsilon receptor (FCERI) signaling	0.263217	1	0.579686	0	0	0	2	2	2	2	N
Immune response	KEGG:05166	KEGG	HTLV-I infection	0.0306328	0.179017	1.51381	-0.747106	1	1	0	0	1	1	N
Immune response	R-HSA-983705	Reactome	Signaling by the B Cell Receptor (BCR)	0.0172736	0.535705	1.76262	-0.271074	0	0	1	1	1	1	N
Immune response	GO:0000187	GeneOntology (GO)	activation of MAPK activity	0.107166	0.574274	0.969943	-0.240881	1	1	0	0	1	1	N
Immune response	KEGG:04010	KEGG	MAPK signaling pathway	0.830582	0.707587	0.0806175	-0.15022	0	0	1	1	1	1	N
Immune response	R-HSA-2424491	Reactome	DAP12 signaling	0.0403736	0.865248	1.3939	-0.0628594	0	0	1	1	1	1	N
Immune response	GO:0007219	GeneOntology (GO)	Notch signaling pathway	0.111721	1	0.951865	0	0	0	1	1	1	1	N
Immune response	R-HSA-5683057	Reactome	MAPK family signaling cascades	0.159224	1	0.797991	0	0	0	1	1	1	1	N
Immune response	R-HSA-2871796	Reactome	FCERI mediated MAPK activation	0.192574	1	0.715402	0	0	0	1	1	1	1	N
Immune response	GO:0042742	GeneOntology (GO)	defense response to bacterium	1	1	0	0	1	1	0	0	1	1	N
Immune response	KEGG:04670	KEGG	Leukocyte transendothelial migration	1	1	0	0	1	1	0	0	1	1	N
Metabolism	GO:0008152	GeneOntology (GO)	metabolic process	3.91e-09	0.0424876	8.40782	-1.37174	9	8	1	1	10	9	Y	20/32
Metabolism	R-HSA-1430728	Reactome	Metabolism	0.728298	3.76e-25	0.137691	-24.4248	5	5	1	0	6	5	Y
Metabolism	GO:0044281	GeneOntology (GO)	small molecule metabolic process	0.112003	1.81e-23	0.95077	-22.7423	5	5	1	0	6	5	Y
Metabolism	R-HSA-156827	Reactome	L13a-mediated translational silencing of Ceruloplasmin expression	1	1	0	0	1	1	5	5	6	6	N
Metabolism	KEGG:01100	KEGG	Metabolic pathways	0.792318	6.93e-16	0.1011	-15.1593	3	3	1	0	4	3	Y
Metabolism	GO:0034641	GeneOntology (GO)	cellular nitrogen compound metabolic process	0.00111999	2.08e-07	2.95079	-6.68194	3	2	1	0	4	2	N
Metabolism	R-HSA-392499	Reactome	Metabolism of proteins	0.319084	1.39e-05	0.496095	-4.85699	0	0	4	3	4	3	Y
Metabolism	GO:0044267	GeneOntology (GO)	cellular protein metabolic process	0.270728	5.09e-05	0.567467	-4.29328	0	0	4	3	4	3	Y
Metabolism	GO:0006006	GeneOntology (GO)	glucose metabolic process	0.0567256	2.14e-06	1.24622	-5.66959	2	2	1	0	3	2	Y
Metabolism	R-HSA-1428517	Reactome	The citric acid (TCA) cycle and respiratory electron transport	1	7.49e-06	0	-5.12552	2	2	1	0	3	2	Y
Metabolism	GO:0044255	GeneOntology (GO)	cellular lipid metabolic process	0.440554	1.18e-05	0.356001	-4.92812	2	2	1	0	3	2	Y
Metabolism	GO:0044237	GeneOntology (GO)	cellular metabolic process	1	1.95e-05	0	-4.70997	2	2	1	0	3	2	Y
Metabolism	GO:0008286	GeneOntology (GO)	insulin receptor signaling pathway	0.00373043	0.0756933	2.42824	-1.12094	3	2	0	0	3	2	Y
Metabolism	GO:0043161	GeneOntology (GO)	proteasome-mediated ubiquitin-dependent protein catabolic process	0.00218637	0.182118	2.66028	-0.739647	3	2	0	0	3	2	Y
Metabolism	R-HSA-71387	Reactome	Metabolism of carbohydrates	0.922843	2.6e-06	0.0348722	-5.58503	1	1	1	0	2	1	Y
Metabolism	R-HSA-556833	Reactome	Metabolism of lipids and lipoproteins	0.923721	4.01e-06	0.0344592	-5.39686	1	1	1	0	2	1	Y
Metabolism	WP481	Wikipathways	Insulin Signaling	1	0.00775268	0	-2.11055	0	0	2	1	2	1	Y
Metabolism	Glycerophospholipid metabolism	EHMN	Glycerophospholipid metabolism	0.646143	0.00900151	0.189671	-2.04568	1	1	1	0	2	1	Y
Metabolism	R-HSA-74752	Reactome	Signaling by Insulin receptor	0.251288	0.470372	0.599828	-0.327559	1	1	1	1	2	2	N
Metabolism	KEGG:04152	KEGG	AMPK signaling pathway	1	1.78e-06	0	-5.74958	0	0	1	0	1	0	Y
Metabolism	GO:0006805	GeneOntology (GO)	xenobiotic metabolic process	1	1.46e-05	0	-4.83565	0	0	1	0	1	0	Y
Metabolism	R-HSA-211859	Reactome	Biological oxidations	1	3.29e-05	0	-4.4828	0	0	1	0	1	0	Y
Metabolism	KEGG:04910	KEGG	Insulin signaling pathway	0.683339	4.33e-05	0.165364	-4.36351	0	0	1	0	1	0	Y
Metabolism	R-HSA-1630316	Reactome	Glycosaminoglycan metabolism	1	0.0170297	0	-1.76879	0	0	1	1	1	1	N
Metabolism	KEGG:00190	KEGG	Oxidative phosphorylation	1	0.0177299	0	-1.75129	1	1	0	0	1	1	N
Metabolism	GO:0030203	GeneOntology (GO)	glycosaminoglycan metabolic process	1	0.0549086	0	-1.26036	0	0	1	1	1	1	N
Metabolism	KEGG:00230	KEGG	Purine metabolism	0.268851	0.148791	0.570488	-0.827423	0	0	1	1	1	1	N
Metabolism	GO:0006644	GeneOntology (GO)	phospholipid metabolic process	1	0.157609	0	-0.802419	1	1	0	0	1	1	N
Metabolism	R-HSA-1483257	Reactome	Phospholipid metabolism	1	0.224029	0	-0.649696	1	1	0	0	1	1	N
Metabolism	GO:0006629	GeneOntology (GO)	lipid metabolic process	0.0184483	0.382142	1.73404	-0.417775	1	1	0	0	1	1	N
Metabolism	Pyrimidine metabolism	EHMN	Pyrimidine metabolism	0.166386	0.397235	0.778883	-0.400952	0	0	1	1	1	1	N
Metabolism	Urea cycle and metabolism of arginine, proline, glutamate, aspartate and asparagine	EHMN	Urea cycle and metabolism of arginine, proline, glutamate, aspartate and asparagine	1	1	0	0	1	1	0	0	1	1	N
Cell cyle, replication, repair	R-HSA-2262752	Reactome	Cellular responses to stress	0.766485	0.0524182	0.115496	-1.28052	5	5	1	1	6	6	N	11/73
Cell cyle, replication, repair	Pathway_EGFR1	NetPath	EGFR1	0.585001	0.00199829	0.232843	-2.69934	2	2	3	2	5	4	Y
Cell cyle, replication, repair	R-HSA-1640170	Reactome	Cell Cycle	0.627417	0.405614	0.202444	-0.391887	3	3	2	2	5	5	N
Cell cyle, replication, repair	R-HSA-69278	Reactome	Cell Cycle, Mitotic	0.6133	0.515745	0.212327	-0.287565	3	3	2	2	5	5	N
Cell cyle, replication, repair	GO:0048010	GeneOntology (GO)	vascular endothelial growth factor receptor signaling pathway	0.000251366	0.546999	3.59969	-0.262013	4	3	1	1	5	4	Y
Cell cyle, replication, repair	GO:0007596	GeneOntology (GO)	blood coagulation	0.0924234	0.723072	1.03422	-0.140818	3	3	2	2	5	5	N
Cell cyle, replication, repair	R-HSA-109582	Reactome	Hemostasis	0.0555148	0.924893	1.25559	-0.0339085	3	3	2	2	5	5	N
Cell cyle, replication, repair	GO:0030168	GeneOntology (GO)	platelet activation	0.457673	1	0.339445	0	3	3	2	2	5	5	N
Cell cyle, replication, repair	GO:0000278	GeneOntology (GO)	mitotic cell cycle	0.0798747	0.432374	1.09759	-0.36414	2	2	2	2	4	4	N
Cell cyle, replication, repair	GO:0043065	GeneOntology (GO)	positive regulation of apoptotic process	0.00675739	0.540242	2.17022	-0.267412	3	2	1	1	4	3	Y
Cell cyle, replication, repair	R-HSA-69620	Reactome	Cell Cycle Checkpoints	1	0.624748	0	-0.204295	3	3	1	1	4	4	N
Cell cyle, replication, repair	GO:0042127	GeneOntology (GO)	regulation of cell proliferation	0.0317732	0.719267	1.49794	-0.14311	4	4	0	0	4	4	N
Cell cyle, replication, repair	GO:0008283	GeneOntology (GO)	cell proliferation	0.010247	0.842542	1.9894	-0.0744084	2	2	2	2	4	4	N
Cell cyle, replication, repair	R-HSA-68886	Reactome	M Phase	0.453823	0.884236	0.343113	-0.0534318	3	3	1	1	4	4	N
Cell cyle, replication, repair	GO:0008285	GeneOntology (GO)	negative regulation of cell proliferation	0.0228969	0.898284	1.64022	-0.0465863	4	4	0	0	4	4	N
Cell cyle, replication, repair	GO:0007265	GeneOntology (GO)	Ras protein signal transduction	0.000703232	1	3.1529	0	3	2	1	1	4	3	Y
Cell cyle, replication, repair	GO:0000082	GeneOntology (GO)	G1/S transition of mitotic cell cycle	0.0131589	1	1.88078	0	3	3	1	1	4	4	N
Cell cyle, replication, repair	R-HSA-76002	Reactome	Platelet activation, signaling and aggregation	0.317888	1	0.497726	0	3	3	1	1	4	4	N
Cell cyle, replication, repair	pdgfrbpathway	PID	PDGFR-beta signaling pathway	0.346296	0.382142	0.460553	-0.417775	3	3	0	0	3	3	N
Cell cyle, replication, repair	WP2877	Wikipathways	Vitamin D Receptor Pathway	0.0825933	0.398584	1.08306	-0.39948	3	3	0	0	3	3	N
Cell cyle, replication, repair	WP236	Wikipathways	Adipogenesis	0.176642	0.412226	0.752906	-0.384865	3	3	0	0	3	3	N
Cell cyle, replication, repair	GO:0000086	GeneOntology (GO)	G2/M transition of mitotic cell cycle	0.417375	0.45643	0.379474	-0.340626	1	1	2	2	3	3	N
Cell cyle, replication, repair	GO:0048011	GeneOntology (GO)	neurotrophin TRK receptor signaling pathway	0.000891193	0.821476	3.05003	-0.0854051	2	1	1	1	3	2	Y
Cell cyle, replication, repair	R-HSA-166520	Reactome	Signalling by NGF	0.100141	0.903002	0.999388	-0.0443113	1	1	2	2	3	3	N
Cell cyle, replication, repair	GO:0007067	GeneOntology (GO)	mitotic nuclear division	0.723557	0.908998	0.140527	-0.0414371	1	1	2	2	3	3	N
Cell cyle, replication, repair	R-HSA-68875	Reactome	Mitotic Prophase	1	1	0	0	3	3	0	0	3	3	N
Cell cyle, replication, repair	KEGG:04068	KEGG	FoxO signaling pathway	0.650441	0.00251375	0.186792	-2.59968	0	0	2	1	2	1	Y
Cell cyle, replication, repair	WP2884	Wikipathways	NRF2 pathway	1	0.00251375	0	-2.59968	1	1	1	0	2	1	Y
Cell cyle, replication, repair	GO:0007050	GeneOntology (GO)	cell cycle arrest	0.663085	0.0338752	0.178431	-1.47012	2	2	0	0	2	2	N
Cell cyle, replication, repair	KEGG:04151	KEGG	PI3K-Akt signaling pathway	0.114402	0.14881	0.941566	-0.827368	2	2	0	0	2	2	N
Cell cyle, replication, repair	GO:0006974	GeneOntology (GO)	cellular response to DNA damage stimulus	0.597982	0.231425	0.223312	-0.63559	0	0	2	2	2	2	N
Cell cyle, replication, repair	Pathway_TGF_beta_Receptor	NetPath	TGF_beta_Receptor	0.5376	0.352193	0.269541	-0.453219	1	1	1	1	2	2	N
Cell cyle, replication, repair	GO:0001525	GeneOntology (GO)	angiogenesis	0.00287537	0.51285	2.54131	-0.29001	2	1	0	0	2	1	Y
Cell cyle, replication, repair	R-HSA-69275	Reactome	G2/M Transition	0.571662	0.605133	0.242861	-0.218149	0	0	2	2	2	2	N
Cell cyle, replication, repair	R-HSA-453274	Reactome	Mitotic G2-G2/M phases	0.581564	0.615036	0.235402	-0.211099	0	0	2	2	2	2	N
Cell cyle, replication, repair	GO:0007173	GeneOntology (GO)	epidermal growth factor receptor signaling pathway	0.000277827	0.656656	3.55623	-0.182662	2	1	0	0	2	1	Y
Cell cyle, replication, repair	GO:0006260	GeneOntology (GO)	DNA replication	1	0.657245	0	-0.182273	0	0	2	2	2	2	N
Cell cyle, replication, repair	R-HSA-4420097	Reactome	VEGFA-VEGFR2 Pathway	0.277865	0.690059	0.556166	-0.161114	1	1	1	1	2	2	N
Cell cyle, replication, repair	R-HSA-194138	Reactome	Signaling by VEGF	0.168492	0.710438	0.773421	-0.148474	1	1	1	1	2	2	N
Cell cyle, replication, repair	GO:0051301	GeneOntology (GO)	cell division	0.882757	0.786666	0.0541588	-0.10421	1	1	1	1	2	2	N
Cell cyle, replication, repair	GO:0008543	GeneOntology (GO)	fibroblast growth factor receptor signaling pathway	0.000983373	0.879898	3.00728	-0.0555677	2	1	0	0	2	1	Y
Cell cyle, replication, repair	GO:0022617	GeneOntology (GO)	extracellular matrix disassembly	0.556493	1	0.25454	0	1	1	1	1	2	2	N
Cell cyle, replication, repair	R-HSA-2467813	Reactome	Separation of Sister Chromatids	1	1	0	0	1	1	1	1	2	2	N
Cell cyle, replication, repair	R-HSA-2555396	Reactome	Mitotic Metaphase and Anaphase	1	1	0	0	1	1	1	1	2	2	N
Cell cyle, replication, repair	R-HSA-68882	Reactome	Mitotic Anaphase	1	1	0	0	1	1	1	1	2	2	N
Cell cyle, replication, repair	R-HSA-71291	Reactome	Metabolism of amino acids and derivatives	0.223308	6.62e-09	0.651096	-8.17914	0	0	1	0	1	0	Y
Cell cyle, replication, repair	GO:0006281	GeneOntology (GO)	DNA repair	0.842019	0.0106881	0.0746781	-1.9711	0	0	1	1	1	1	N
Cell cyle, replication, repair	KEGG:04919	KEGG	Thyroid hormone signaling pathway	1	0.063996	0	-1.19385	0	0	1	1	1	1	N
Cell cyle, replication, repair	WP366	Wikipathways	TGF beta Signaling Pathway	0.646143	0.0845395	0.189671	-1.07294	1	1	0	0	1	1	N
Cell cyle, replication, repair	WP437	Wikipathways	EGF-EGFR Signaling Pathway	0.498998	0.154646	0.301901	-0.810661	0	0	1	1	1	1	N
Cell cyle, replication, repair	GO:0007179	GeneOntology (GO)	transforming growth factor beta receptor signaling pathway	1	0.200683	0	-0.697489	1	1	0	0	1	1	N
Cell cyle, replication, repair	Pathway_AndrogenReceptor	NetPath	AndrogenReceptor	0.641804	0.407241	0.192598	-0.390149	0	0	1	1	1	1	N
Cell cyle, replication, repair	GO:0008284	GeneOntology (GO)	positive regulation of cell proliferation	0.013378	0.49101	1.87361	-0.30891	1	1	0	0	1	1	N
Cell cyle, replication, repair	R-HSA-177929	Reactome	Signaling by EGFR	0.199093	0.745656	0.700944	-0.127461	0	0	1	1	1	1	N
Cell cyle, replication, repair	KEGG:04390	KEGG	Hippo signaling pathway	1	0.751756	0	-0.123923	0	0	1	1	1	1	N
Cell cyle, replication, repair	R-HSA-5654716	Reactome	Downstream signaling of activated FGFR4	0.142269	0.83934	0.84689	-0.0760621	0	0	1	1	1	1	N
Cell cyle, replication, repair	R-HSA-5654708	Reactome	Downstream signaling of activated FGFR3	0.142269	0.83934	0.84689	-0.0760621	0	0	1	1	1	1	N
Cell cyle, replication, repair	R-HSA-5654696	Reactome	Downstream signaling of activated FGFR2	0.142269	0.83934	0.84689	-0.0760621	0	0	1	1	1	1	N
Cell cyle, replication, repair	R-HSA-5654687	Reactome	Downstream signaling of activated FGFR1	0.142269	0.83934	0.84689	-0.0760621	0	0	1	1	1	1	N
Cell cyle, replication, repair	R-HSA-5654743	Reactome	Signaling by FGFR4	0.14863	0.845229	0.827894	-0.0730256	0	0	1	1	1	1	N
Cell cyle, replication, repair	R-HSA-5654741	Reactome	Signaling by FGFR3	0.14863	0.845229	0.827894	-0.0730256	0	0	1	1	1	1	N
Cell cyle, replication, repair	R-HSA-5654736	Reactome	Signaling by FGFR1	0.14863	0.845229	0.827894	-0.0730256	0	0	1	1	1	1	N
Cell cyle, replication, repair	R-HSA-5654738	Reactome	Signaling by FGFR2	0.155123	0.85093	0.809324	-0.0701062	0	0	1	1	1	1	N
Cell cyle, replication, repair	R-HSA-190236	Reactome	Signaling by FGFR	0.155123	0.85093	0.809324	-0.0701062	0	0	1	1	1	1	N
Cell cyle, replication, repair	R-HSA-186797	Reactome	Signaling by PDGF	0.120313	0.895873	0.919687	-0.0477536	0	0	1	1	1	1	N
Cell cyle, replication, repair	R-HSA-187037	Reactome	NGF signalling via TRKA from the plasma membrane	0.244663	0.907497	0.611432	-0.0421548	0	0	1	1	1	1	N
Cell cyle, replication, repair	R-HSA-1433557	Reactome	Signaling by SCF-KIT	0.0675416	0.944388	1.17043	-0.0248495	0	0	1	1	1	1	N
Cell cyle, replication, repair	R-HSA-5218921	Reactome	VEGFR2 mediated cell proliferation	0.107337	1	0.969251	0	0	0	1	1	1	1	N
Cell cyle, replication, repair	GO:0045766	GeneOntology (GO)	positive regulation of angiogenesis	1	1	0	0	1	1	0	0	1	1	N
Cell cyle, replication, repair	R-HSA-68877	Reactome	Mitotic Prometaphase	1	1	0	0	0	0	1	1	1	1	N
Cell cyle, replication, repair	R-HSA-983231	Reactome	Factors involved in megakaryocyte development and platelet production	1	1	0	0	0	0	1	1	1	1	N
Cell cyle, replication, repair	KEGG:04066	KEGG	HIF-1 signaling pathway	1	1	0	0	0	0	1	1	1	1	N
Cell cyle, replication, repair	R-HSA-69481	Reactome	G2/M Checkpoints	1	1	0	0	1	1	0	0	1	1	N
Gene expression	GO:0010467	GeneOntology (GO)	gene expression	0.531153	3.61e-06	0.27478	-5.44249	2	2	6	5	8	7	Y	3/37
Gene expression	R-HSA-72766	Reactome	Translation	1	6.08e-07	0	-6.2161	0	0	6	5	6	5	Y
Gene expression	WP2002	Wikipathways	miR-targeted genes in epithelium - TarBase	0.752546	0.0468632	0.123467	-1.32917	3	3	3	3	6	6	N
Gene expression	WP2004	Wikipathways	miR-targeted genes in lymphocytes - TarBase	0.481237	0.180897	0.317641	-0.742569	3	3	3	3	6	6	N
Gene expression	GO:0006413	GeneOntology (GO)	translational initiation	1	1	0	0	1	1	5	5	6	6	N
Gene expression	R-HSA-157279	Reactome	3, -UTR-mediated translational regulation	1	1	0	0	1	1	5	5	6	6	N
Gene expression	R-HSA-72737	Reactome	Cap-dependent Translation Initiation	1	1	0	0	1	1	5	5	6	6	N
Gene expression	R-HSA-72613	Reactome	Eukaryotic Translation Initiation	1	1	0	0	1	1	5	5	6	6	N
Gene expression	R-HSA-1799339	Reactome	SRP-dependent cotranslational protein targeting to membrane	1	1	0	0	1	1	4	4	5	5	N
Gene expression	GO:0000184	GeneOntology (GO)	nuclear-transcribed mRNA catabolic process, nonsense-mediated decay	1	1	0	0	1	1	4	4	5	5	N
Gene expression	R-HSA-3247509	Reactome	Chromatin modifying enzymes	0.86034	0.030906	0.0653299	-1.50996	3	3	1	1	4	4	N
Gene expression	R-HSA-4839726	Reactome	Chromatin organization	0.86034	0.030906	0.0653299	-1.50996	3	3	1	1	4	4	N
Gene expression	GO:0000122	GeneOntology (GO)	negative regulation of transcription from RNA polymerase II promoter	0.614967	0.872336	0.211148	-0.0593162	2	2	2	2	4	4	N
Gene expression	WP2005	Wikipathways	miR-targeted genes in muscle cell - TarBase	0.406232	0.200624	0.391226	-0.697617	2	2	1	1	3	3	N
Gene expression	GO:0045944	GeneOntology (GO)	positive regulation of transcription from RNA polymerase II promoter	0.0682461	0.226981	1.16592	-0.64401	2	2	1	1	3	3	N
Gene expression	WP2003	Wikipathways	miR-targeted genes in leukocytes - TarBase	1	0.715445	0	-0.145424	3	3	0	0	3	3	N
Gene expression	GO:0070374	GeneOntology (GO)	positive regulation of ERK1 and ERK2 cascade	0.000207129	0.744828	3.68376	-0.127944	3	2	0	0	3	2	Y
Gene expression	GO:0006351	GeneOntology (GO)	transcription, DNA-templated	0.946868	0.905585	0.0237106	-0.0430708	0	0	3	3	3	3	N
Gene expression	R-HSA-504046	Reactome	RNA Polymerase I, RNA Polymerase III, and Mitochondrial Transcription	1	1	0	0	3	3	0	0	3	3	N
Gene expression	R-HSA-211000	Reactome	Regulatory RNA pathways	1	1	0	0	3	3	0	0	3	3	N
Gene expression	R-HSA-212165	Reactome	Epigenetic regulation of gene expression	1	1	0	0	3	3	0	0	3	3	N
Gene expression	R-HSA-73864	Reactome	RNA Polymerase I Transcription	1	1	0	0	3	3	0	0	3	3	N
Gene expression	KEGG:05202	KEGG	Transcriptional misregulation in cancer	0.0463241	0.0589092	1.33419	-1.22982	2	2	0	0	2	2	N
Gene expression	R-HSA-74159	Reactome	Transcription	1	0.238276	0	-0.62292	2	2	0	0	2	2	N
Gene expression	GO:0045893	GeneOntology (GO)	positive regulation of transcription, DNA-templated	0.331028	0.281753	0.480135	-0.550131	0	0	2	2	2	2	N
Gene expression	GO:0006355	GeneOntology (GO)	regulation of transcription, DNA-templated	0.98191	0.300634	0.00792832	-0.521962	0	0	2	2	2	2	N
Gene expression	R-HSA-212436	Reactome	Generic Transcription Pathway	1	0.456559	0	-0.340503	0	0	2	2	2	2	N
Gene expression	GO:0010628	GeneOntology (GO)	positive regulation of gene expression	0.0263973	0.892576	1.57844	-0.0493548	2	2	0	0	2	2	N
Gene expression	GO:0045892	GeneOntology (GO)	negative regulation of transcription, DNA-templated	0.251025	0.98971	0.600283	-0.00449204	1	1	1	1	2	2	N
Gene expression	GO:0050821	GeneOntology (GO)	protein stabilization	0.556493	1	0.25454	0	2	2	0	0	2	2	N
Gene expression	R-HSA-5250941	Reactome	Negative epigenetic regulation of rRNA expression	1	1	0	0	2	2	0	0	2	2	N
Gene expression	R-HSA-73854	Reactome	RNA Polymerase I Promoter Clearance	1	1	0	0	2	2	0	0	2	2	N
Gene expression	GO:0000398	GeneOntology (GO)	mRNA splicing, via spliceosome	1	0.0987629	0	-1.00541	0	0	1	1	1	1	N
Gene expression	GO:0006397	GeneOntology (GO)	mRNA processing	0.445148	0.264333	0.351496	-0.577849	0	0	1	1	1	1	N
Gene expression	KEGG:03040	KEGG	Spliceosome	1	0.624748	0	-0.204295	0	0	1	1	1	1	N
Gene expression	R-HSA-187687	Reactome	Signalling to ERKs	0.113537	1	0.944863	0	0	0	1	1	1	1	N
Gene expression	GO:0010629	GeneOntology (GO)	negative regulation of gene expression	0.127729	1	0.89371	0	0	0	1	1	1	1	N
Apoptosis and cell death	GO:0006915	GeneOntology (GO)	apoptotic process	2.51e-10	0.055022	9.60033	-1.25946	8	7	0	0	8	7	Y	6/9
Apoptosis and cell death	p53downstreampathway	PID	Direct p53 effectors	1.87e-05	0.699717	4.72816	-0.155078	4	3	2	2	6	5	Y
Apoptosis and cell death	R-HSA-2559583	Reactome	Cellular Senescence	0.183596	0.687454	0.736137	-0.162756	4	4	1	1	5	5	N
Apoptosis and cell death	GO:0043066	GeneOntology (GO)	negative regulation of apoptotic process	8.99e-07	0.0348739	6.04624	-1.4575	4	3	0	0	4	3	Y
Apoptosis and cell death	GO:0012501	GeneOntology (GO)	programmed cell death	7.72e-09	0.765127	8.11238	-0.116266	4	3	0	0	4	3	Y
Apoptosis and cell death	R-HSA-109581	Reactome	Apoptosis	0.00237586	1	2.62418	0	4	3	0	0	4	3	Y
Apoptosis and cell death	GO:0042981	GeneOntology (GO)	regulation of apoptotic process	1.11e-07	0.520657	6.95468	-0.283448	3	2	0	0	3	2	Y
Apoptosis and cell death	R-HSA-2559580	Reactome	Oxidative Stress Induced Senescence	1	1	0	0	3	3	0	0	3	3	N
Apoptosis and cell death	GO:0097190	GeneOntology (GO)	apoptotic signaling pathway	1	1	0	0	0	0	1	1	1	1	N
